# Supplementary material for: Monitoring and early warning of ovarian cancer using high-dimensional non-parametric EWMA control chart based on sliding window
Source: Sci Rep. 2025 Mar 17;15:9046. doi: 10.1038/s41598-025-86576-w (PMC11911426; doi:10.1038/s41598-025-86576-w)
Supplement: Supplementary file 1 — Supplementary Material 1 [file 41598_2025_86576_MOESM1_ESM.zip]

Archive with 29 entries (26 files):
- supplementary data /
- supplementary data /Supplementary data 2.xlsx
- __MACOSX/supplementary data /._Supplementary data 2.xlsx
- supplementary data /Supplementary data 3.xlsx
- __MACOSX/supplementary data /._Supplementary data 3.xlsx
- supplementary data /code/
- supplementary data /Supplementary data 1.xlsx
- __MACOSX/supplementary data /._Supplementary data 1.xlsx
- supplementary data /code/.DS_Store
- __MACOSX/supplementary data /code/._.DS_Store
- supplementary data /code/DELEWMAARL0.m
- __MACOSX/supplementary data /code/._DELEWMAARL0.m
- supplementary data /code/f1.m
- __MACOSX/supplementary data /code/._f1.m
- supplementary data /code/DELEWMAARL1.m
- __MACOSX/supplementary data /code/._DELEWMAARL1.m
- supplementary data /code/Generateunnormaldata.m
- __MACOSX/supplementary data /code/._Generateunnormaldata.m
- supplementary data /code/Generatenormaldata.m
- __MACOSX/supplementary data /code/._Generatenormaldata.m
- supplementary data /code/Simulatedunnormaldata/
- supplementary data /code/DELEWMAchart.m
- __MACOSX/supplementary data /code/._DELEWMAchart.m
- supplementary data /code/Simulatedunnormaldata/Normaldata_shift_08.mat
- __MACOSX/supplementary data /code/Simulatedunnormaldata/._Normaldata_shift_08.mat
- supplementary data /code/Simulatedunnormaldata/Normaldata_shift_05.mat
- __MACOSX/supplementary data /code/Simulatedunnormaldata/._Normaldata_shift_05.mat
- supplementary data /code/Simulatedunnormaldata/Normaldata_shift_03.mat
- __MACOSX/supplementary data /code/Simulatedunnormaldata/._Normaldata_shift_03.mat
