# Supplementary material for: Monitoring and early warning of ovarian cancer using high-dimensional non-parametric EWMA control chart based on sliding window
Source: Sci Rep. 2025 Mar 17;15:9046. doi: 10.1038/s41598-025-86576-w (PMC11911426; doi:10.1038/s41598-025-86576-w)
Supplement: Supplementary file 1 — Supplementary Material 1 [file 41598_2025_86576_MOESM1_ESM.zip › supplementary data /Supplementary data 2.xlsx]

## Sheet: IC data
AFP	AG	ALB	ALP	ALT	AST	BASO#	BASO%	BUN	Ca	CA125	CA19-9	CEA	CL	CO2CP	CREA	DBIL	EO#	EO%	GGT	GLO	GLU.	HCT	HE4	HGB	IBIL	K	LYM#	LYM%	MCH	MCV	Mg	MONO#	MONO%	MPV	Na	NEU	PCT	PDW	PHOS	PLT	RBC	RDW	TBIL	TP	UA
6.03456	21.9178	47.8478	29.9508	5.30507	24.8519	0.0480825	0.226622	2.80528	1.2661	29.2375	19.9229	0.751487	106.61	22.9133	102.303	6.77165	0.387289	0.406453	57.0375	33.5966	5.76354	0.420517	30.435	123.711	11.8049	4.52223	1.70147	42.8107	33.2222	92.8935	1.16265	0.327411	8.06105	7.79933	139.324	61.2711	0.235147	16.5994	0.977246	175.799	5.04138	14.7008	15.8335	71.9623	376.883
2.02032	26.8876	43.7431	83.3581	36.8436	10.4667	0.0289087	0.662954	6.58406	1.23697	20.1133	33.5002	3.54889	105.328	27.4919	134.808	3.10783	0.473503	0.192816	53.8325	26.2732	4.03421	0.422679	88.5936	113.068	14.7074	4.11507	2.89973	44.1307	30.1267	88.8619	0.786174	0.225544	5.7099	9.56687	146.261	68.0122	0.124763	16.137	0.820796	266.843	5.2887	11.5055	16.2052	66.4942	349.134
1.8715	16.7591	53.4941	126.7	3.55682	11.4486	0.0155292	0.117283	5.37778	1.31666	22.4829	7.00887	0.610809	108.505	29.9532	88.4532	1.64347	0.467462	0.481649	46.153	37.4997	5.76612	0.37717	107.288	116.556	12.8279	4.71634	1.78503	44.4443	32.4756	96.9319	1.27762	0.382242	9.76006	10.5689	146.348	56.693	0.262758	16.0355	1.42824	312.633	4.01906	14.9808	14.7019	73.0895	412.609
0.439286	20.4389	48.9689	67.6329	12.7665	33.2593	0.0474542	0.0101571	3.65388	1.21573	14.2428	1.68466	1.25241	106.612	24.7381	113.913	6.40235	0.310455	0.312407	38.7051	36.4269	5.26707	0.401768	35.0131	113.267	4.87212	3.869	2.99355	47.8663	33.4546	96.6243	1.11201	0.489367	6.39939	11.9591	143.472	57.7095	0.161703	18.0684	1.55557	212.559	3.53205	13.4896	14.2405	65.04	249.029
0.951363	12.0155	47.9914	75.4267	11.5699	20.0433	0.00999708	0.596084	3.13044	1.147	28.3631	6.4505	3.23919	100.499	21.2135	107.984	5.21233	0.140965	0.179979	43.8617	35.9295	5.85449	0.442701	135.921	116.329	4.22297	4.84958	1.93396	41.3963	30.7751	96.2744	0.918671	0.497966	5.31485	8.15836	138.027	69.0554	0.146536	15.5131	1.00598	187.569	4.66448	13.8271	6.36218	61.4157	288.734
3.29912	9.61467	38.0704	103.019	40.2212	36.0643	0.0263172	0.701428	6.32004	1.18884	29.8843	26.1036	1.38817	102.631	23.3145	108.857	3.52486	0.260363	0.121883	16.6114	21.7576	4.81302	0.381966	102.474	140.081	10.8858	4.80584	2.30557	49.4109	29.1171	89.1727	1.0955	0.180716	6.39317	9.82196	146.332	42.6721	0.277771	15.7932	1.13563	322.734	4.79445	11.4885	18.0188	78.8808	330.29
5.80299	11.4473	41.2733	54.2569	4.99275	17.072	0.00961659	0.485542	4.25411	1.21574	1.37603	17.8418	3.51938	108.459	20.5825	53.1442	3.86408	0.123092	0.433417	15.372	30.1581	3.90548	0.377252	68.4951	126.792	10.6647	4.31611	2.95528	49.9829	33.8615	88.9999	0.80536	0.207192	8.23974	9.33365	140.693	56.8415	0.132502	16.6811	1.19464	230.513	5.43197	14.2322	9.12362	70.4663	287.658
1.59657	28.8286	36.933	58.0549	13.7872	32.0475	0.0412545	0.190299	7.36245	1.25604	22.5371	18.9143	1.67742	101.553	26.654	129.134	2.35914	0.232956	0.0361379	28.4037	27.5488	5.49975	0.446026	126.259	114.718	14.6835	3.79641	3.15779	46.0515	29.585	97.6133	1.12322	0.297673	6.21484	11.002	145.19	72.3165	0.254653	16.3996	0.831601	274.296	4.45546	11.7661	11.3151	66.703	289.898
2.38511	27.6571	38.0676	67.7114	17.4878	36.7742	0.043607	0.972175	3.24851	1.30108	33.7227	31.6116	3.96912	103.869	25.4972	93.6667	5.5724	0.480768	0.475318	28.869	39.2801	4.0053	0.392705	60.3636	148.229	10.3347	4.99755	1.59452	24.4724	28.8407	97.6895	0.749334	0.138682	4.33474	8.35855	137.751	70.1326	0.135482	17.3247	1.49488	174.105	4.71382	13.644	10.5636	77.6204	244.182
3.05605	20.0896	38.1675	96.308	12.3911	7.53185	0.0368481	0.511181	2.1789	1.12717	3.54935	29.3741	1.04375	102.132	23.9791	109.404	6.69055	0.0946114	0.387717	41.0436	25.0832	4.20275	0.397513	4.49224	143.902	5.15473	4.28641	2.46452	29.1257	27.9678	83.7867	1.29672	0.132525	5.4608	8.98054	141.3	48.4011	0.126766	16.2382	1.51019	233.54	4.44253	14.2754	6.68871	63.6569	92.6499
5.83629	19.9608	53.8584	34.1372	33.3774	20.523	0.00472378	0.576942	7.51592	1.27516	17.3229	33.5381	3.77763	102.154	25.7819	64.9115	4.5939	0.29514	0.501498	46.1972	31.2125	6.01947	0.385905	53.441	145.973	6.20055	4.78482	2.59779	35.0292	28.9135	84.7272	1.27126	0.156292	9.8495	10.5207	138.706	59.4551	0.209792	17.126	1.39384	348.979	5.18234	14.7509	10.2656	70.3084	269.694
5.32469	29.2785	53.0096	56.0854	14.4455	20.7686	0.0112101	0.904357	7.25608	1.24143	25.7977	23.5319	2.56222	109.078	25.6867	97.8731	5.3022	0.330282	0.438957	60.7472	35.4908	4.5208	0.42365	28.065	121.498	8.95196	4.50149	3.11636	24.5562	32.0986	84.6975	1.00435	0.4609	6.45018	10.0268	146.717	61.589	0.170791	17.9521	1.15759	189.802	5.217	15.142	8.14638	71.4378	313.89
4.94012	14.9506	35.7659	26.5482	43.4517	9.63545	0.0141584	0.240775	2.63088	1.17702	26.122	13.9977	1.23782	106.054	26.4592	132.185	4.14728	0.279404	0.303463	61.4145	26.0517	4.30254	0.389274	59.6207	144.347	9.44794	4.87504	2.67698	30.734	29.994	86.9763	1.18911	0.515284	9.81111	11.6367	137.941	48.5125	0.17502	16.1872	1.59074	324.35	4.38157	10.9266	11.5933	60.7418	386.484
4.16348	10.4081	44.2373	52.9032	24.3191	20.4147	0.0299439	0.866859	3.81128	1.25387	24.7219	2.93252	1.04043	100.795	29.0768	139.913	6.42057	0.509533	0.0538069	63.7023	21.4279	5.72778	0.371875	73.6481	143.704	4.27693	4.94442	1.16316	26.8198	33.1035	85.2138	1.28245	0.432921	7.01333	9.58447	146.135	59.2577	0.125825	17.0455	0.905145	213.174	4.15677	14.8442	18.3798	81.2061	442.573
4.33923	28.0721	36.0294	69.1651	19.7151	35.767	0.0143162	0.604677	7.787	1.2657	4.66084	14.2248	3.93969	102.053	23.7163	49.3537	5.99369	0.260689	0.419832	41.9583	29.0322	4.34638	0.424822	62.1304	145.717	5.94119	5.01888	1.97534	37.201	32.6751	87.6141	1.27913	0.506311	5.03779	8.0135	142.148	62.8799	0.230466	17.3446	1.11824	271.17	5.3136	11.731	16.0955	67.1901	378.839
3.16043	17.71	53.4402	37.6647	26.1836	11.2159	0.0584717	0.885776	7.78801	1.29901	23.6387	10.6727	0.777035	107.643	20.0456	96.1876	2.88279	0.195822	0.207038	7.15837	20.6362	4.02309	0.436863	75.2476	140.107	5.75851	4.69937	2.68825	38.1055	29.2229	97.0325	1.22404	0.552711	3.53649	7.96026	144.308	57.2574	0.191377	17.8788	1.38323	148.816	3.72315	15.2329	10.5273	78.8922	240.048
0.283718	21.8481	36.7392	42.777	20.7312	23.2599	0.0516112	0.775409	6.53187	1.29496	1.41709	11.547	0.269338	108.195	19.046	91.896	5.34133	0.430947	0.213842	33.1622	33.5295	5.14436	0.431509	138.838	114.733	11.4781	3.60313	2.85141	34.9123	30.0666	91.6754	1.10903	0.478245	4.01471	8.39214	144.813	56.8601	0.161835	17.3027	0.990992	273.249	4.38884	14.7664	15.7661	65.0602	106.375
5.51298	10.1441	36.8247	47.8596	10.4359	16.8421	0.010618	0.790189	3.0178	1.16939	30.2287	20.8475	3.33581	109.742	23.8589	102.723	3.78626	0.212536	0.102416	3.80186	28.9275	4.58381	0.432225	92.3893	115.871	2.20824	4.8253	1.36152	35.9812	31.8528	96.3502	1.26545	0.461295	8.97635	8.68223	141.428	42.4242	0.151249	17.2785	1.08622	317.888	4.62576	10.6179	7.17705	74.197	204.104
0.20523	28.0372	42.36	53.3175	12.3917	33.7471	0.0226798	0.0372698	7.11818	1.2217	5.05645	8.51113	3.21322	106.036	24.8462	102.452	5.36524	0.0391485	0.414384	29.8533	37.7904	5.02439	0.373388	115.581	116.441	4.06655	5.0323	1.25625	31.7447	32.8421	95.3216	1.1379	0.517052	4.90094	9.96282	142.744	52.3541	0.182864	15.8716	1.50541	280.765	4.45943	10.9282	6.58165	66.9665	401.286
6.8704	29.6039	46.8147	65.0593	42.574	34.3459	0.0294681	0.51315	2.85399	1.30076	26.0329	5.55244	1.01363	102.537	29.5113	134.795	6.92148	0.159546	0.0530396	42.4186	26.4266	3.98373	0.43415	128.385	140.773	2.9815	3.69853	2.82946	35.7212	30.2045	84.6295	1.2136	0.358639	8.34736	7.84474	144.109	41.7063	0.236713	17.255	0.836276	245.883	4.46742	13.3705	15.902	64.621	446.916
4.84519	14.8449	44.0047	89.7914	39.987	38.3916	0.00867427	0.555663	2.15273	1.12654	2.38632	15.3338	0.814149	104.549	21.7081	87.37	2.07288	0.0254029	0.139787	21.0382	38.0879	5.94438	0.405466	109.091	142.375	6.94946	4.59724	1.19729	49.5373	27.1389	92.3238	1.2419	0.543625	6.72105	9.27005	140.181	71.1763	0.199757	17.9352	1.43809	137.279	4.66917	11.6462	8.29771	61.9808	138.941
5.14358	28.0109	42.6079	93.7812	19.3646	17.8983	0.0345371	0.192118	8.29902	1.1532	11.1239	34.4371	3.62994	108.338	27.5298	45.1443	5.91443	0.109363	0.281543	10.6534	24.4422	5.22358	0.448161	138.239	117.292	6.97964	3.8128	2.71877	22.4699	28.9597	93.9654	0.832699	0.333341	8.90114	9.71616	141.403	48.5109	0.11669	15.8573	0.78432	290.622	3.61412	11.4916	17.2714	69.5593	188.116
1.22132	8.64897	52.6654	57.5038	14.2555	26.7869	0.0211113	0.586418	7.99905	1.27307	4.3665	23.3459	2.36988	106.304	25.3817	134.834	4.34312	0.48085	0.261916	45.7548	24.6665	5.79026	0.442721	110.988	146.397	7.0543	3.5251	3.16901	27.9876	31.9692	98.129	0.835648	0.547484	7.86509	11.0561	143.334	69.0771	0.199427	17.9815	1.11972	318.017	3.9355	13.5839	17.5607	75.4907	127.696
2.88707	18.4253	38.4905	30.2757	31.9416	26.4494	0.0255552	0.40887	7.83088	1.16302	19.7055	36.9652	2.83871	106.186	29.4101	63.0293	5.2126	0.441377	0.0311513	9.25313	25.123	5.07539	0.421584	73.4472	144.834	6.71345	4.26613	2.75878	42.453	27.6797	95.9065	0.809061	0.456359	5.16017	9.08264	137.816	66.8576	0.152221	17.3279	0.921685	224.037	4.52234	11.3436	17.8422	81.6661	412.793
4.6797	16.6102	47.5519	128.181	16.2102	9.145	0.00291829	0.251046	8.04268	1.22152	32.4939	22.101	2.56292	104.765	21.4946	120.748	6.17528	0.102931	0.072451	18.5314	21.8948	5.84252	0.436734	26.2483	129.994	4.89012	4.51483	2.6923	35.3415	29.1421	82.0618	1.21497	0.425004	5.40667	8.87105	145.178	65.193	0.18182	16.9791	0.860052	230.643	3.80215	13.0523	16.3545	73.0437	352.343
0.211949	8.05716	42.0365	55.1317	12.0839	14.8673	0.00639491	0.149511	2.70135	1.22826	18.2836	20.2423	2.39224	102.399	20.9449	137.883	4.92299	0.163972	0.208102	51.4995	20.2554	4.02122	0.396734	83.3095	130.727	13.2824	5.27266	1.43616	26.9725	33.8456	97.1463	1.23753	0.150482	9.14375	7.51174	143.421	44.952	0.280367	15.5743	1.52597	139.086	3.67124	12.7039	10.7052	71.9426	190.431
2.54458	12.6239	38.5449	77.6968	5.40934	35.6163	0.0419282	0.130707	3.40565	1.22006	14.6759	20.701	2.59073	106.549	21.8432	49.6724	4.93959	0.133278	0.51146	13.7942	25.8624	4.20264	0.434998	112.654	116.821	11.396	4.16946	2.87319	30.2534	27.2924	98.225	0.739821	0.422247	5.9325	10.0767	144.555	57.7816	0.12535	17.4383	1.28909	316.135	4.51225	14.1705	5.89809	77.6037	325.495
5.38965	17.1221	36.3337	48.2503	34.7334	39.1261	0.0169811	0.0223696	3.41159	1.29061	32.2563	36.244	3.47779	106.155	19.5291	48.4636	2.09332	0.0505371	0.403274	71.3757	25.5811	4.85388	0.41673	100.943	140.014	9.41332	4.76543	3.01287	49.6832	31.8854	98.8738	1.09227	0.516458	3.09522	12.3045	139.691	48.5728	0.196638	16.182	1.06122	314.21	3.59291	14.2271	13.517	69.9781	120.019
2.86588	18.7404	42.1952	60.0634	32.724	21.2752	0.0307989	0.17833	4.60846	1.21741	12.4838	23.8674	2.4189	107.25	18.9106	111.792	2.83556	0.387594	0.175127	57.7463	33.7533	5.68554	0.42599	80.8733	133.537	4.55045	4.58961	1.26188	33.1069	33.6325	94.8865	0.901329	0.173623	8.41265	8.35971	146.618	45.7343	0.188679	17.5352	1.61581	157.585	4.75999	11.2928	13.4743	77.8824	132.78
5.68472	23.7593	39.3832	129.211	33.3374	11.618	0.00503731	0.587495	7.76856	1.15444	12.5513	18.6278	4.61276	106.015	24.6011	78.2222	5.03782	0.472087	0.311448	55.615	26.4021	5.59643	0.415652	86.6615	130.077	14.7026	4.65022	3.1015	25.393	29.7943	96.5852	1.06125	0.142579	8.61687	9.13084	142.548	50.3711	0.19614	15.5179	0.838463	324.092	4.42044	13.4114	9.90851	61.2951	431.213
3.7107	20.3736	44.1328	104.487	37.8742	29.3165	0.0185019	0.614765	6.82311	1.20242	30.0418	9.89616	0.47064	102.377	29.4507	136.557	3.05572	0.380431	0.188256	13.7652	33.4197	4.62392	0.353476	133.292	126.611	6.53591	4.97605	1.35574	34.1994	32.819	99.3055	1.14882	0.280372	3.05707	9.57935	145.417	56.808	0.160214	17.2636	1.5318	223.817	4.28514	10.8729	10.7157	67.6266	399.448
3.78756	19.9536	54.0719	110.651	26.609	7.24996	0.017186	0.975794	3.20602	1.26135	3.14806	9.63319	0.200532	103.12	25.3722	133.658	6.27835	0.467489	0.179004	66.4892	32.3161	5.05258	0.383698	133.497	149.699	7.60422	3.56341	3.05396	39.8446	30.87	91.4333	1.10211	0.205014	5.83122	10.9942	146.325	41.4696	0.134195	16.8942	1.10278	156.662	3.98847	13.9367	5.98208	62.4815	386.035
6.74899	27.135	50.5086	72.1622	15.1923	7.10422	0.0053037	0.956206	8.28408	1.2028	6.38359	30.5768	0.629615	109.536	19.7936	122.973	2.32514	0.329907	0.372799	10.3795	38.5782	5.33287	0.413077	98.0113	145.179	10.6635	3.87762	2.85381	21.7411	30.9435	93.14	1.21664	0.384242	5.58646	11.7888	143.854	66.8386	0.232083	17.2989	0.754626	264.745	4.0385	13.5172	18.9986	74.1676	360.055
5.17108	17.9116	35.9101	84.9525	14.958	10.4536	0.0273703	0.691059	3.48784	1.16026	12.4188	10.4705	4.66907	109.909	26.003	128.079	6.0931	0.303149	0.425398	12.0511	20.2302	5.42554	0.427203	15.8464	116.524	2.16426	4.40246	2.39777	36.9542	28.172	91.1156	1.07052	0.141951	3.04201	12.4917	139.924	64.9647	0.270876	15.5742	1.23515	203.994	4.76499	10.9718	18.5475	79.7158	398.44
1.37743	29.8867	53.9196	122.926	24.2519	21.938	0.022689	0.581876	5.00909	1.19094	26.5718	5.69782	1.84664	104.293	27.1109	126.391	4.23731	0.449062	0.309849	29.4825	36.4713	4.27194	0.366508	124.204	140.219	2.87129	4.33282	2.49921	23.2477	33.7046	95.4142	1.28666	0.46381	8.17587	10.4869	145.421	42.1905	0.269182	17.4673	1.47229	289.335	3.65343	12.7662	9.20759	75.7368	282.059
6.39408	18.8489	43.1465	59.5301	21.9153	28.4266	0.02427	0.868126	5.17846	1.22338	7.9941	34.3087	0.148666	99.2677	29.1781	60.4773	1.63037	0.486851	0.22321	62.3321	30.5812	4.42091	0.443029	71.4595	130.878	6.34349	4.56835	2.14272	29.7998	30.4628	88.2237	0.849396	0.210272	5.8306	10.6756	138.134	70.0205	0.241921	17.536	1.08426	140.24	4.78489	14.4146	9.60911	71.5281	275.719
4.26231	26.3732	47.4966	126.309	4.83966	34.0541	0.0388863	0.329107	5.83077	1.28614	22.117	35.9186	3.41306	104.638	29.9824	108.933	3.97656	0.394616	0.439948	34.7387	32.4964	5.4282	0.400137	129.667	128.541	13.1428	4.90327	2.10793	27.3049	29.1212	93.5937	1.22482	0.346747	6.11738	9.26169	139.226	54.6531	0.141244	17.649	1.14438	212.278	5.39275	10.6001	13.3041	77.9234	214.095
2.2594	20.2913	40.8696	80.2237	36.6778	36.8656	0.0566163	0.165055	4.34148	1.23736	26.5359	16.0396	0.440634	106.679	21.9293	142.702	2.5093	0.113657	0.204414	38.5701	35.4913	5.82391	0.381057	81.5613	115.537	7.5447	4.24326	2.24253	49.6613	33.2165	97.7541	1.21207	0.249528	6.06294	10.6663	142.763	70.9101	0.122259	17.8714	0.730483	251.804	3.79368	12.6102	11.2046	79.6522	237.849
6.57155	18.7469	37.9889	127.266	44.5605	30.806	0.0344118	0.901423	7.51011	1.16793	29.0676	29.1953	2.84376	107.23	21.8748	134.998	1.91661	0.343224	0.205973	54.8973	31.6424	5.24589	0.442087	19.7433	116.202	12.5544	4.51099	1.73436	35.3103	29.6029	99.9308	1.28394	0.112887	3.64379	8.75657	144.368	53.8726	0.168245	15.6594	1.46869	254.872	3.56277	14.6598	8.23122	72.1645	304.026
6.75851	23.8446	39.9609	126.506	31.8633	20.1774	0.0146734	0.481683	8.27993	1.17188	22.0206	1.4222	4.38508	102.012	27.1754	127.156	2.46596	0.221384	0.092004	58.264	36.5738	4.95624	0.442617	113.71	118.96	14.4079	4.09855	2.94262	44.0618	27.4758	99.2955	1.12163	0.582947	3.11176	8.80068	145.77	60.6175	0.187118	17.7037	1.12671	150.345	4.55695	11.0534	4.05916	74.0219	239.214
5.31911	24.4753	49.6009	51.0525	10.5865	15.5766	0.0298946	0.533871	7.39524	1.20126	33.2258	18.4524	4.76023	99.1432	23.5459	54.3344	6.4345	0.204039	0.405101	37.9703	27.8926	5.03304	0.363944	47.7967	128.701	7.71949	5.1485	1.30247	45.2785	30.4743	89.3707	1.05015	0.404352	4.99469	10.5603	137.754	63.0678	0.241125	17.1726	0.737701	149.66	4.13159	13.5336	9.03344	60.6579	292.646
2.43434	20.1351	52.7847	128.893	3.30879	10.8544	0.0103891	0.222516	7.35174	1.15611	30.1004	11.1567	0.720238	104.644	19.1102	136.608	3.80077	0.061543	0.154613	34.7387	38.8198	4.41707	0.386879	78.7807	143.756	10.24	4.05835	2.56179	48.236	30.7232	88.533	1.08028	0.379686	9.11892	10.9622	146.955	58.3511	0.265873	17.2536	0.843005	186.065	4.48027	13.7421	15.9449	74.3465	173.556
3.63768	18.3622	50.1875	58.9856	3.73196	33.2446	0.0380324	0.843825	5.41197	1.26	30.4929	34.7058	4.96078	109.5	27.9051	76.5382	2.00228	0.372573	0.519801	49.8112	22.5976	5.49265	0.407198	1.32095	132.16	13.2211	3.58679	2.96159	25.1565	27.6722	95.9608	1.26038	0.387777	9.83844	10.8119	140.857	62.6836	0.208823	17.1115	0.852487	332.658	5.42761	12.876	8.02134	60.4986	314.869
4.80575	8.00901	41.9077	52.9635	35.459	36.6178	0.0514623	0.917657	3.88011	1.19047	14.5762	0.096044	0.729873	101.27	21.6127	115.96	6.92309	0.428976	0.145271	46.8643	39.5888	4.26581	0.423472	26.0957	126.097	4.99863	3.89067	1.25473	26.9441	27.4682	96.6378	0.812987	0.201928	6.26349	12.2223	146.163	56.7207	0.128474	15.5173	1.06444	168.935	5.19256	12.8998	5.80798	79.1756	369.869
5.61662	14.3988	41.7642	100.572	23.4005	31.0886	0.0503737	0.906054	4.784	1.12513	4.5395	35.6579	2.74763	104.251	23.2375	75.5732	6.58729	0.0888354	0.104605	4.73039	36.3634	5.98022	0.358946	100.533	137.793	3.82998	4.189	2.69008	48.8213	30.0142	84.3621	1.0568	0.309082	6.60493	7.952	144.652	58.1725	0.256633	18.0379	1.34682	234.284	4.45107	13.0158	11.7096	63.9747	115.766
2.69749	15.134	42.4454	45.6242	41.1742	24.8582	0.015642	0.671949	1.95042	1.16357	32.7653	5.59302	2.57449	102.388	25.0607	96.7719	1.80047	0.0951991	0.360146	30.2672	33.2257	5.75513	0.439521	8.75935	120.499	11.8621	4.45586	1.7005	29.4139	27.3388	88.3154	1.08923	0.405002	7.99225	11.8566	138.678	50.6142	0.130782	17.0832	1.1305	304.891	4.68993	15.0744	4.52715	62.3375	446.598
6.27875	18.0164	38.6737	48.5239	11.637	21.7303	0.0221528	0.669009	7.57921	1.21527	27.542	6.15616	3.84534	104.872	21.8455	67.4567	1.87778	0.484422	0.350395	7.75586	38.3098	4.65059	0.389824	37.4964	141.368	14.74	4.59192	1.26012	49.5257	31.9907	85.9007	1.10553	0.440591	8.36696	11.8183	144.7	47.5146	0.158106	15.561	1.24098	240.733	4.81993	11.9618	17.0586	77.4985	130.93
2.10241	9.48744	37.0416	56.5682	37.7979	7.63401	0.00685462	0.345416	4.78798	1.22337	21.1488	10.3496	1.3322	106.467	27.719	62.9728	6.77808	0.0778574	0.108937	68.9265	27.4421	5.67205	0.352659	47.0886	142.316	8.31626	5.21232	1.57855	23.6772	30.0315	89.0421	0.893644	0.371368	7.26443	8.77845	137.922	46.702	0.208462	15.9424	0.823066	142.724	4.55796	13.6747	13.3183	81.7537	132.82
4.75165	10.1614	42.6457	111.316	10.3952	14.5356	0.00928677	0.264156	6.31885	1.17191	6.26896	36.2257	2.67562	99.2556	19.2662	46.1186	5.14668	0.466871	0.51927	51.9286	20.3054	4.74337	0.43715	1.31402	111.008	13.5333	4.09188	2.9098	27.6447	31.0841	89.8682	0.890221	0.593815	3.67048	9.12778	142.017	61.0679	0.261127	15.9291	0.947876	269.682	3.80826	14.327	18.4572	78.8547	233.516
2.79281	28.8329	37.9454	122.201	27.6144	38.0418	0.0167908	0.380635	4.48061	1.21621	31.2643	16.7929	4.24865	102.524	24.305	88.4012	1.8886	0.178577	0.210709	38.488	35.1637	4.38397	0.449709	97.4137	141.339	12.8624	4.91519	2.40938	28.7597	29.3226	82.9071	0.751076	0.144064	8.51461	11.5431	145.963	43.8175	0.243835	16.0215	1.34709	240.962	5.15635	14.7174	7.69116	74.765	383.25
0.77572	18.8264	51.9892	88.6592	19.9129	21.3497	0.0267071	0.495039	6.80062	1.27242	25.8505	30.0899	3.12224	103.73	26.2064	46.316	3.93616	0.434805	0.0482994	12.5925	37.0417	6.04825	0.365785	54.9131	118.042	4.10291	4.9213	1.7218	23.278	28.5671	85.8845	1.05993	0.241442	6.09007	10.4424	138.262	61.2563	0.184124	18.0697	0.977761	195.528	4.26707	13.3621	6.76055	69.5096	352.848
5.50817	21.6575	42.8689	39.0479	8.73667	26.7215	0.0018136	0.887933	6.47946	1.14023	23.6709	12.6598	3.46552	109.93	26.9512	118.573	5.18211	0.185051	0.0584007	56.6386	22.162	4.10561	0.446804	22.9506	139.723	3.18798	5.05723	2.73427	24.327	32.242	97.6299	0.797615	0.36872	3.12014	10.014	139.369	40.9857	0.199939	17.4171	1.42149	220.744	4.63808	11.0508	9.37106	75.5972	386.061
0.127712	12.5045	52.4835	79.4408	32.1077	31.9323	0.0101741	0.678929	3.6752	1.2247	1.83773	0.161803	1.87333	105.056	19.3621	72.4768	3.21535	0.22008	0.0825014	61.5013	38.25	5.18678	0.371434	45.9481	113.885	2.81645	4.14416	1.90194	20.717	31.0112	90.5293	1.21013	0.282082	6.96688	11.3736	142.356	48.0631	0.118315	16.2916	0.992482	129.595	5.27615	13.6424	8.38167	64.9126	400.834
6.71691	17.0337	47.315	79.1988	17.3429	22.6384	0.0014363	0.962806	7.56973	1.20101	33.6038	5.48698	1.66493	108.23	18.6629	143.257	4.07524	0.328893	0.0473432	41.6062	22.0644	5.05828	0.354385	23.7622	140.351	5.34023	4.27721	3.00966	46.1081	30.5114	94.99	0.757683	0.118791	6.30135	10.316	142.024	61.4352	0.172587	15.9244	0.928294	145.494	3.99233	12.6858	14.9092	77.4619	281.594
6.93129	24.6942	36.7947	57.1223	42.2362	28.3265	0.044686	0.407485	3.31693	1.16966	31.6549	11.7292	2.20129	100.281	22.0285	91.1914	5.86917	0.234764	0.243831	32.7072	22.4872	4.47095	0.381839	86.5466	116.821	11.3756	3.64237	1.80566	28.2298	27.0727	85.4411	1.14951	0.465195	8.00029	10.8277	143.437	40.7255	0.19751	15.7238	1.48984	220.79	5.25812	15.4652	16.8508	80.3972	343.376
3.18798	23.9141	50.7218	63.9808	6.08275	7.67469	0.0430342	0.0253894	6.31985	1.28195	33.1445	23.2084	1.43494	99.0759	22.2587	62.3931	6.75813	0.169277	0.460062	37.2919	29.1195	4.21255	0.427018	6.56708	129.254	2.63715	3.86144	1.21448	41.7758	28.8923	85.1654	1.02669	0.298066	4.62948	8.66319	146.537	53.5052	0.258711	16.8333	1.5775	266.516	5.2468	10.8924	10.2791	76.4967	141.903
2.35405	27.3191	39.64	59.4286	38.117	8.02625	0.0434217	0.438905	4.88636	1.18033	20.5496	16.1085	1.4421	109.561	23.1891	136.855	6.76682	0.216336	0.0213451	5.96249	21.5983	4.02934	0.378547	133.044	139.951	7.66309	5.24008	1.49859	39.3036	32.1392	87.6359	1.05545	0.515972	8.19303	8.58894	140.647	50.4241	0.141673	17.0055	1.15565	267.847	5.11978	14.1791	18.3365	61.2698	268.319
6.32438	15.5996	49.3545	64.829	27.682	16.984	0.0373143	0.155299	4.28917	1.16258	32.2618	31.4569	4.35693	107.309	25.9535	69.5337	4.9148	0.496972	0.340181	46.2169	22.3384	4.3722	0.416338	53.5752	111.129	5.37624	5.10291	1.56151	31.2531	31.6626	94.9463	0.81425	0.474067	7.92834	8.84778	143.941	62.8079	0.229911	16.9387	0.921887	227.74	3.56597	13.5805	9.57106	71.8042	137.394
4.10296	20.2651	40.6031	40.2992	42.0219	10.5665	0.0177496	0.518988	6.10069	1.28616	25.4902	20.1656	4.07303	104.526	29.2407	79.5823	2.28037	0.428576	0.0661614	68.4986	26.9574	5.60055	0.362179	84.8556	112.467	10.8044	4.46754	2.67464	31.7542	27.4977	95.4147	0.921714	0.420782	5.22901	11.2767	144.24	43.2155	0.137517	17.5544	0.927673	145.701	4.12592	13.068	18.2715	61.2323	418.107
2.19724	22.1692	54.5654	95.4405	7.93173	19.2556	0.0141166	0.294585	2.27075	1.18739	14.5766	32.1362	0.730718	101.834	28.958	77.056	5.40391	0.0616562	0.233504	59.6309	36.9218	5.38691	0.375625	5.32937	115.272	5.09397	4.09148	3.02286	48.9521	31.1618	95.2054	0.877742	0.113755	6.01091	8.14569	146.16	48.8587	0.169311	16.843	1.18139	326.439	5.17684	14.0972	14.1698	75.2015	176.02
1.58918	10.9016	47.6825	89.1622	33.082	10.0484	0.0154681	0.0543167	4.66031	1.25198	18.5442	7.87895	2.76185	104.78	21.8323	123.606	2.36643	0.454265	0.38141	48.3437	30.2942	5.85403	0.402497	103.127	123.516	4.81669	4.94585	2.0967	43.797	27.3135	87.6108	0.832081	0.336524	8.83051	12.263	139.745	60.55	0.224438	16.1868	1.05467	229.982	3.53929	11.8898	8.89496	81.1814	117.103
0.334394	25.0187	50.4009	105.207	26.2211	13.6069	0.000219462	0.0848421	2.79765	1.31137	13.0504	19.3522	3.51644	106.205	22.7347	108.499	1.86062	0.0616668	0.195152	71.1685	30.6217	3.9024	0.367156	94.633	140.24	9.20684	4.07397	2.34734	40.7068	27.3989	82.7457	0.89136	0.382905	6.63755	10.7732	145.723	66.53	0.185874	16.8552	0.75605	330.504	5.05999	14.6112	16.7417	65.0421	412.015
4.38884	14.272	48.5481	113.174	37.0878	9.35645	0.0234443	0.506849	4.13744	1.23043	17.6988	32.8048	3.339	101.506	26.598	87.8959	6.9571	0.0420774	0.251508	5.93715	27.0436	4.18064	0.371202	109.681	125.228	14.4684	3.82561	2.71168	45.4538	28.4776	82.0344	1.08369	0.404626	3.69681	11.7629	142.186	58.1521	0.121834	16.1366	1.6008	346.529	4.86945	14.9198	13.6969	69.7412	197.614
5.83264	22.413	38.9326	61.4474	19.2418	18.9023	0.0301805	0.0916972	6.57356	1.23578	2.63548	10.6291	0.91773	101.217	27.3522	121.799	2.45573	0.486624	0.44303	46.2017	21.6588	5.74514	0.3782	41.4092	122.581	4.7737	3.83909	2.30654	28.6111	33.292	86.2338	1.07346	0.196212	3.05505	9.52723	142.541	56.3728	0.237976	18.0162	1.37752	185.532	5.31256	12.1537	9.03662	80.6014	161.3
6.82501	23.3147	49.1041	30.7659	7.52562	8.96327	0.0476136	0.13048	5.45968	1.14711	2.87506	0.270148	3.55623	104.619	22.4644	121.868	5.62068	0.408807	0.503385	67.9555	34.4379	5.34803	0.394443	22.7256	144.103	5.45055	4.09517	2.13603	49.8942	32.5284	97.3262	0.809757	0.574354	3.18513	7.55231	137.4	60.1021	0.209417	15.9116	0.707295	333.63	5.02496	14.3503	13.1583	73.9825	161.556
6.3012	28.862	41.497	40.6381	6.30317	11.2941	0.036237	0.834993	7.49016	1.27077	21.5881	30.3034	0.146373	109.718	27.6587	52.3076	6.23646	0.408086	0.50385	26.2384	27.7895	4.0148	0.436543	133.402	138.7	14.3632	5.2882	3.05613	21.8088	29.0219	86.1848	1.09728	0.596166	4.50804	8.7337	138.544	74.7329	0.221585	17.9933	0.721769	343.726	5.44501	15.1413	15.7057	61.538	199.858
6.22356	11.4552	41.5576	83.6664	41.4698	10.336	0.021623	0.176075	2.29402	1.2925	30.0144	29.0639	3.87257	103.221	21.0709	121.49	5.58236	0.269022	0.491506	70.5683	32.6013	4.08268	0.40114	7.00021	111.812	11.0212	4.46611	2.06251	34.7862	28.3191	87.2961	0.986154	0.550967	6.01172	11.6666	144.041	62.8408	0.132233	15.5733	0.880586	158.792	3.52473	11.7302	17.5366	66.3811	280.388
1.52333	27.4787	48.7078	71.877	8.67124	19.7343	0.0211591	0.542379	3.83278	1.30466	4.16415	16.2026	3.31791	101.764	21.2443	93.4977	5.94028	0.244251	0.409684	33.7203	30.5513	4.53236	0.384863	79.1517	134.274	8.71649	3.7244	2.51517	34.3321	31.7341	84.368	1.22732	0.13944	8.36804	8.60138	138.564	43.8256	0.202178	17.5499	1.42934	338.006	3.8572	12.7439	11.5619	80.1098	352.527
6.65343	23.2579	51.4096	52.6045	44.021	14.737	0.0445139	0.79922	3.05364	1.13666	18.9808	34.6395	0.584894	101.032	24.1581	49.4656	2.64405	0.139952	0.0905159	3.27723	31.9785	3.91685	0.417452	3.42583	133.777	13.8512	3.86326	2.8647	48.8436	32.1608	89.321	1.23679	0.507255	6.47184	7.40331	140.27	68.3046	0.115867	17.8679	1.06301	278.801	5.02161	10.9037	10.5493	69.0682	218.601
4.95766	16.5789	50.6734	77.0808	37.4294	39.7716	0.0364716	0.803192	5.5544	1.27989	11.2905	29.145	0.770975	108.37	29.3433	76.7274	3.54046	0.490206	0.044461	11.6988	27.2549	4.48579	0.399161	125.164	133.233	10.7166	5.23264	1.14484	28.1854	29.9218	95.3134	1.20809	0.598718	6.87922	11.9881	138.449	43.4731	0.250436	18.0508	0.873517	241.934	4.35149	14.8145	13.6201	80.0099	288.39
0.83946	18.4571	48.7703	26.8774	28.0408	7.44585	0.054253	0.601063	2.0267	1.26241	17.573	4.63226	1.98311	102.204	28.0307	108.402	2.78442	0.340697	0.121757	63.2465	35.9513	5.44974	0.421193	5.15585	126.001	5.19546	4.32206	2.15862	40.4007	27.5631	82.248	0.974277	0.587509	6.19356	9.11525	145.763	50.8556	0.156959	16.5196	1.1013	172.309	4.62174	12.5343	18.943	68.616	421.771
0.6059	15.1231	50.9083	102.71	9.34688	24.178	0.00814905	0.342991	3.51262	1.23674	9.6536	33.4806	4.46464	102.403	20.5286	58.9429	1.52892	0.0883458	0.0259846	70.2735	29.6921	4.33073	0.397167	45.1333	141.368	8.47444	3.85108	1.58176	40.5298	30.762	94.3889	0.834674	0.567903	8.02769	9.83155	142.408	68.2574	0.172679	15.746	0.845213	283.259	4.22671	14.5727	9.30326	77.9469	248.099
1.04138	11.9379	49.0206	92.3478	5.70299	36.0347	0.0587475	0.520571	3.86471	1.12516	4.81136	28.2345	2.88972	109.994	18.8201	112.581	2.24326	0.436027	0.434876	35.0272	32.1793	6.01091	0.385452	53.9568	138.242	13.9293	4.82138	2.03087	33.4601	30.5483	99.6491	1.29441	0.429891	4.51254	8.03337	142.091	54.6524	0.214036	15.8057	1.15884	197.905	3.82135	13.5088	14.2563	72.2391	350.325
0.788662	11.8437	54.5533	30.3116	12.7687	29.3158	0.0426299	0.781382	6.51306	1.25336	15.3504	19.8329	3.79741	104.136	28.2039	56.1524	3.96668	0.313075	0.237205	66.3743	39.759	5.76713	0.354501	49.8795	149.659	8.78061	4.10108	1.34877	20.1322	28.4493	82.6353	1.15843	0.270972	5.58945	7.64414	145.587	72.2688	0.174126	17.7454	1.25292	180.529	5.14362	13.0992	13.6424	79.8229	148.977
6.23836	22.75	47.7529	60.058	14.2402	14.3849	0.0588395	0.787558	5.88799	1.15411	14.6862	32.1361	0.990737	104.336	29.8383	64.0444	1.97004	0.477405	0.025764	62.1601	24.5789	4.29419	0.431841	136.951	117.643	4.9855	4.454	2.8374	45.1089	33.676	96.4941	1.28318	0.230215	7.99054	9.79487	143.614	54.2073	0.202658	16.0405	1.44707	277.332	4.6701	12.1111	18.4823	77.4687	117.38
5.22651	24.925	43.6936	89.6325	3.66114	21.2876	0.00755381	0.0182834	2.558	1.2069	24.8189	14.1075	1.31103	103.145	23.1673	71.3968	2.13346	0.391865	0.206483	42.8312	20.5225	4.1085	0.421215	87.3594	136.474	10.8855	3.81351	1.61216	48.0226	28.0342	82.0771	1.1264	0.42443	6.77946	10.4863	146.619	72.6553	0.197089	16.1351	1.09523	127.065	4.14388	14.5617	16.6732	69.0594	312.646
4.33448	14.7788	40.5514	128.673	30.4658	27.7536	0.0189032	0.78543	6.74462	1.13036	19.2653	3.48285	1.44449	100.136	18.7342	96.8792	5.64994	0.466071	0.220544	56.5364	21.0636	5.1052	0.378794	41.798	133.947	12.5317	5.0913	2.02306	47.9303	31.0275	87.4875	0.956776	0.221162	4.40477	9.3694	141.543	42.2981	0.263938	15.6809	0.927295	202.04	4.35301	13.8557	9.32877	66.9893	113.362
4.81772	10.0634	43.5373	107.029	5.69031	9.99336	0.0303631	0.268544	3.55352	1.13336	34.5282	26.888	3.56709	101.381	22.6539	139.77	1.91712	0.384161	0.350151	49.6205	25.6385	5.2114	0.427893	55.5139	112.622	8.04421	4.30186	1.60641	29.869	32.1382	91.9899	1.18052	0.450785	9.52699	9.92741	142.154	64.4753	0.259091	18.0146	0.924274	211.725	5.35051	12.5042	16.8828	61.8904	173.832
1.0448	12.9593	43.0345	101.097	39.0454	24.7825	0.0239961	0.932409	7.21217	1.17685	27.4598	17.0632	1.76707	100.832	28.6419	77.2414	6.9343	0.459707	0.17106	7.59027	36.0789	5.7676	0.420519	123.793	147.325	9.08589	3.97555	1.37082	28.8925	32.8926	93.3496	1.22625	0.32414	3.77984	9.18943	139.441	67.152	0.253446	16.6812	0.917539	227.577	4.29562	10.8546	7.23423	63.765	313.479
6.90208	8.52579	45.6331	81.8897	13.8361	28.8849	0.0169781	0.621714	6.96287	1.3042	12.3647	2.47535	4.79531	106.807	26.5263	72.5285	4.15405	0.182837	0.15487	17.5752	20.564	4.44265	0.407232	121.432	129.644	7.41298	4.05607	1.57387	20.9593	33.1014	98.1697	1.08504	0.464829	6.01817	7.51741	138.948	69.958	0.170464	16.401	0.946925	322.273	4.65526	12.4085	6.93174	61.3249	417.396
6.38872	8.15213	49.3021	67.382	31.5283	28.3066	0.000492558	0.76807	5.05239	1.15939	7.40296	13.1023	4.3157	103.593	26.4052	62.4773	2.32373	0.357861	0.353227	11.1719	20.9034	4.50178	0.405538	70.2271	145.702	6.41639	4.21554	1.36116	21.3424	32.3138	87.777	1.26092	0.428749	4.2544	9.67842	144.52	69.4485	0.143286	17.4507	1.15333	287.001	3.50474	12.3311	17.9165	75.0805	336.285
2.18803	19.5527	50.0378	128.436	39.3481	21.029	0.0111215	0.16086	2.55917	1.18948	15.9943	13.6393	1.007	104.094	26.4871	108.328	5.77948	0.437943	0.386263	34.3241	32.3799	6.08893	0.407004	90.2575	138.332	14.7775	4.5982	1.34402	41.8795	30.6062	90.665	0.862092	0.413919	9.76925	11.9697	140.901	68.2163	0.229791	17.1115	1.44081	210.125	4.33907	12.6026	8.40632	73.4723	165.547
6.89654	26.0942	47.4526	125.243	2.519	24.2604	0.0229994	0.903366	4.88019	1.1576	30.2926	25.41	0.803718	108.039	22.2445	139.007	2.83209	0.476823	0.0751347	33.9096	22.6552	5.1132	0.439956	126.585	121.23	12.4371	5.28344	2.4005	21.3741	31.935	94.5785	1.1864	0.58349	4.18386	7.78192	138.401	69.1101	0.240374	15.5952	1.09979	320.191	4.41645	12.9603	17.45	65.803	363.915
1.87026	20.6554	54.0414	35.4026	26.5336	17.0094	0.0291582	0.310356	7.43883	1.29362	17.5206	26.161	0.896653	108.137	24.3761	46.3264	4.23859	0.462137	0.318474	9.96618	27.4655	4.46634	0.426919	78.7162	145.254	9.86394	4.13083	1.69034	46.2104	28.4966	96.8425	0.776809	0.50444	6.92053	12.1608	139.729	59.467	0.124476	17.4408	1.00108	334.11	4.28915	11.0997	16.4692	69.085	303.144
6.20975	9.27694	48.4232	57.6772	40.4097	37.006	0.0155898	0.187695	7.50681	1.28	17.4338	26.6803	3.44269	99.5691	29.7818	125.234	5.3299	0.179921	0.370675	55.8574	37.7414	6.0812	0.428166	110.563	111.11	7.99988	4.10832	1.62937	34.3632	30.8355	82.0179	1.28846	0.426667	6.23772	11.9249	146.323	71.8743	0.146892	17.5276	1.37573	302.04	5.29612	11.2843	11.5409	74.3391	386.951
3.47508	13.2563	46.9915	126.606	40.2427	9.47072	0.0434202	0.533928	5.65173	1.27493	20.1901	19.8443	4.51741	105.671	28.1025	79.3183	3.19979	0.477849	0.286651	10.3113	20.554	5.87733	0.374101	11.4728	116.114	5.27687	4.85578	2.43946	35.8252	32.3649	93.4481	0.931732	0.569788	8.06479	7.64954	142.401	52.4759	0.180878	17.5625	1.12159	257.363	4.54905	15.0314	13.7904	60.7578	410.68
3.20734	16.0265	54.562	70.3058	3.63295	34.7158	0.029889	0.102221	3.405	1.25126	13.9992	2.34557	0.22037	104.637	22.1954	98.955	4.5266	0.0676792	0.405957	21.4572	39.7728	4.9795	0.385582	42.9702	122.864	8.50137	4.58814	2.21835	25.024	27.0986	84.6203	0.860666	0.374776	4.38428	10.8461	141.157	53.3936	0.184988	15.6528	1.29732	183.865	5.22317	14.2084	13.6398	67.9646	131.124
6.81755	16.6537	40.5816	78.219	31.6806	19.1873	0.0374084	0.200572	7.47924	1.22211	10.6235	30.2315	3.05716	99.3231	28.8428	100.67	4.1058	0.133935	0.368172	57.2133	39.5325	5.9193	0.419179	73.3674	115.406	13.4332	5.28713	2.00411	33.1705	27.9534	97.3162	1.28064	0.188723	3.56769	10.5059	144.074	47.0563	0.172927	17.0385	0.900238	316.5	4.80604	12.0002	12.3253	79.991	140.281
3.44883	8.70214	47.2561	121.972	42.3367	37.36	0.0184218	0.183315	6.07173	1.20012	29.0248	11.5465	3.14146	104.513	18.1657	94.7031	4.02355	0.232965	0.270046	45.7902	24.6242	4.62937	0.373816	86.2641	148.191	12.6231	3.9013	1.5529	44.894	33.4062	90.1938	0.842636	0.483697	4.04919	12.1282	141.754	64.7901	0.149445	16.6705	1.48996	340.572	5.44426	14.7662	10.579	71.2174	349.848
2.93591	23.1781	39.9107	61.0408	2.17746	29.0986	0.00613809	0.0852758	4.61172	1.30872	13.1877	33.4824	4.63992	105.091	20.6937	125.439	3.18215	0.355982	0.428858	51.4486	28.4436	4.37538	0.36348	58.4308	143.118	13.324	3.76308	1.15536	46.6443	32.9815	84.0736	0.940632	0.509036	7.25921	7.70316	141.282	64.1885	0.164408	15.5053	1.41172	131.593	4.68979	11.8347	12.8579	76.586	306.828
6.57167	18.3377	45.4398	58.2354	28.0506	28.4974	0.0389472	0.590084	2.45116	1.12807	26.0727	26.1144	0.348461	107.079	29.0728	85.329	6.18399	0.104158	0.109691	33.5617	31.6842	5.85799	0.353294	126.465	116.877	12.676	4.55112	2.27525	22.7691	30.7433	84.8177	1.24334	0.564338	4.80953	9.80495	140.874	70.2891	0.226045	17.7727	1.27852	188.182	4.13248	10.6563	17.9153	65.6508	327.88
3.57038	19.6794	36.3162	108.397	20.8085	21.8412	0.00735512	0.0952208	4.50268	1.19389	20.8867	13.2259	1.70262	100.364	28.1066	71.6358	2.8395	0.344758	0.218708	32.9386	33.4001	6.0276	0.432064	115.388	125.072	11.5231	4.25014	1.22452	45.051	27.1217	97.6333	0.809929	0.219688	3.1402	12.0556	138.888	54.8852	0.130969	17.1497	1.1243	242.493	5.3312	10.9291	10.6566	79.9332	160.569
1.26892	12.9969	42.3633	70.4693	4.16102	20.9969	0.0400332	0.637321	3.8276	1.23525	29.9145	2.41387	3.89128	101.817	20.9237	98.8182	2.75182	0.351586	0.172848	19.7939	30.1729	4.60465	0.376046	124.681	147.534	8.85955	3.90744	2.41694	22.8521	31.879	97.2403	1.26448	0.349931	8.24912	9.89165	138.085	62.5392	0.117223	15.8022	1.58124	270.312	4.34356	14.7419	16.9289	76.2502	246.443
1.5128	8.75435	47.8976	27.233	1.66788	30.316	0.0587548	0.549102	3.75384	1.14748	24.3913	5.55789	2.42406	101.116	29.7075	142.797	4.36541	0.429483	0.217964	12.7333	39.5596	4.98836	0.355765	77.9763	110.583	7.29076	4.55972	2.74063	22.6649	33.5841	84.7772	0.837747	0.1595	6.66479	10.137	139.24	43.6308	0.152702	17.3435	1.5758	130.334	5.39408	14.8574	11.4713	77.7878	426.389
5.17766	15.3073	40.863	114.959	16.0555	28.8723	0.0150393	0.51395	5.58472	1.2124	13.8839	9.77995	0.908315	107.241	24.2769	127.795	2.1483	0.0486387	0.349749	36.1926	38.3789	4.65512	0.417801	47.9601	112.13	11.2766	4.03031	3.11058	39.5301	28.4006	94.7164	1.19142	0.385712	5.23265	10.0792	140.423	60.8325	0.263005	15.8997	1.54147	140.27	4.36524	11.9994	13.58	71.3291	233.506
3.43604	19.6016	38.6996	81.6993	8.81098	37.3354	0.0322283	0.787855	4.88298	1.1208	1.6473	1.93774	0.748031	107.348	25.9496	129.743	5.9738	0.352616	0.347147	40.1818	28.6735	5.09027	0.366701	97.2975	127.577	14.8176	5.16475	3.157	36.3585	33.5188	96.5138	0.763887	0.388331	7.57955	11.6315	137.332	45.2759	0.267198	16.3462	1.24076	346.777	4.89598	12.8808	17.4875	76.2388	252.673
5.5906	23.5077	41.8055	104.906	10.8388	12.6327	0.0342514	0.716908	8.26567	1.27646	5.73561	28.0503	1.4117	100.458	26.25	71.5091	5.01871	0.252753	0.0621024	69.7406	31.8625	5.39278	0.417267	138.493	131.258	2.20461	4.4992	2.58823	30.6057	29.5452	83.6681	0.988705	0.133855	5.24034	10.2279	145.018	73.3901	0.178744	16.4007	1.30769	170.184	4.93486	13.7675	13.544	81.5434	270.389
2.12712	12.5527	46.7753	120.467	17.4565	28.9939	0.0252625	0.744286	5.72845	1.17592	31.9867	28.9135	0.259193	107.396	22.2348	89.4907	1.71982	0.176375	0.172344	68.2662	23.9118	4.31757	0.391534	92.5845	146.299	14.2805	4.8677	1.45302	34.1804	27.911	96.1644	0.82638	0.494206	3.8404	10.3615	144.55	74.9164	0.222201	16.7075	1.01087	248.911	4.46931	11.8139	10.699	60.2375	357.429
6.05576	15.4702	43.2228	61.4274	18.5694	34.5745	0.0401925	0.108857	6.20533	1.3139	20.3381	25.875	1.95702	100.656	22.1449	72.6996	4.36091	0.169914	0.250893	60.8746	26.4565	4.18856	0.35655	75.7368	121.882	6.73422	4.00245	3.17962	40.6095	33.2734	94.6766	1.1334	0.110304	4.71146	8.54152	141.403	40.9724	0.262255	17.8224	1.54451	204.749	4.93236	14.4938	8.17512	77.6037	205.116
5.18194	17.211	40.4716	79.7207	37.0914	15.5302	0.0555786	0.560555	6.48153	1.24193	27.0636	0.797394	0.671786	107.246	23.7386	125.875	2.05504	0.459033	0.118351	62.7596	34.7872	5.79936	0.401647	102.024	127.196	7.37794	4.74244	2.31334	38.9878	33.1224	96.6927	0.735753	0.370928	4.7821	8.26601	137.67	44.4578	0.114595	17.6552	1.07415	221.963	4.83343	12.1408	17.4269	81.0806	436.448
3.38457	12.1441	38.8535	117.583	12.5237	17.6753	0.0559652	0.0840598	7.32683	1.19262	25.4522	9.19651	4.50356	102.072	24.0802	139.489	3.80894	0.409628	0.516786	39.4564	27.7131	4.24286	0.441499	89.9014	146.73	2.57619	4.34726	1.8789	48.6097	31.3687	91.6219	1.05174	0.439157	7.1744	10.4622	144.115	73.5165	0.222654	17.1849	0.829512	285.774	3.90851	11.1599	11.2693	73.5882	317.992
4.06886	24.0576	53.7748	36.6761	12.1998	26.6436	0.0429345	0.238972	7.43507	1.30399	7.07207	24.0831	2.41512	105.775	22.1891	113.038	4.27463	0.0831074	0.0473544	17.066	36.8371	4.59771	0.382158	47.4646	111.884	13.3967	4.1873	1.13557	32.1487	31.4121	85.8288	0.845196	0.480037	4.14968	8.24534	141.745	58.657	0.254767	15.9567	0.952613	334.256	5.1029	14.9355	6.53969	65.6949	444.437
1.90292	15.1933	50.6255	96.4279	13.6679	15.0651	0.00436179	0.48746	5.04412	1.24987	18.3009	27.9751	3.10012	102.633	29.9995	132.243	6.03399	0.379165	0.47757	59.8216	22.5051	5.40248	0.402152	3.62616	143.947	13.261	3.69367	3.11064	46.6719	29.9995	99.1985	1.19829	0.368226	4.81625	9.489	141.79	50.5569	0.260901	15.6989	0.911904	152.015	5.38385	13.0056	14.1277	68.5161	371.24
1.81792	8.68939	39.5982	57.3967	43.3639	22.3195	0.0509696	0.221153	2.20206	1.29232	12.2617	13.9289	2.33851	100.156	18.1653	117.31	3.63444	0.445441	0.0249335	54.5534	23.0808	5.64231	0.364117	34.588	142.073	14.0148	4.65785	2.70239	43.2137	28.3034	95.4708	0.857294	0.347046	8.19569	10.9085	145.635	41.0126	0.122835	17.1379	1.42001	239.863	3.92576	10.9221	6.38271	71.8045	427.145
5.37413	21.894	45.9441	102.392	15.0203	10.3287	0.0281849	0.403166	2.68732	1.30285	8.49909	25.4832	1.68219	109.136	19.0855	113.394	5.13212	0.271502	0.106672	68.0712	25.4326	5.95936	0.446013	124.928	142.413	10.214	4.35827	2.86826	43.9296	30.8484	91.516	1.26533	0.529062	8.30119	12.0152	144.746	52.7222	0.131027	17.6803	1.0243	267.598	3.85505	14.4807	14.0486	74.4689	224.898
2.66009	21.0404	35.9596	75.3189	31.0784	17.1899	0.004303	0.638998	5.32967	1.3085	26.9961	32.017	4.44798	108.014	21.3739	127.695	5.60472	0.285643	0.468548	17.2685	20.0218	5.87777	0.440472	118.162	136.307	2.56337	3.81155	2.94301	40.2538	32.4851	94.852	0.843099	0.286607	5.84724	10.9765	141.871	46.0639	0.178252	16.5011	1.34491	199.779	4.09742	15.0475	13.6725	74.1624	277.367
3.28213	16.889	40.4393	60.6741	4.7977	32.519	0.0363156	0.718989	1.87473	1.13958	3.33598	6.42501	0.45082	101.852	29.6022	66.5201	5.77684	0.443003	0.141993	29.6943	38.9999	4.43123	0.372602	65.1695	136.784	9.35249	4.66832	2.48277	34.5107	31.265	93.948	0.768697	0.430267	5.81614	9.7752	146.861	46.3043	0.179664	18.0115	0.859726	266.338	4.94718	14.6903	5.67312	60.7677	264.402
4.5272	15.4607	36.493	45.8428	17.9142	10.6993	0.045421	0.00980457	4.82988	1.1507	31.5596	12.1483	3.11432	102.327	27.9422	142.1	6.0737	0.395276	0.0460797	62.5023	37.3451	5.41939	0.407278	125.728	110.389	14.1726	4.92586	2.67941	24.0923	31.6503	85.8617	1.05315	0.344541	7.32658	11.828	146.427	58.8341	0.169471	17.7607	0.731139	162.785	5.37905	13.1336	10.9003	60.9997	230.008
6.05801	15.6327	49.9169	96.0545	28.9856	9.12382	0.042598	0.237497	4.30905	1.23327	0.146401	27.564	1.18639	105.172	27.5399	71.6992	5.37465	0.0271817	0.0676717	48.0794	26.7066	4.71299	0.446793	54.2137	145.749	11.5126	4.75239	1.81879	49.3353	32.1051	86.2056	0.898306	0.225572	8.69651	12.4934	143.405	67.0419	0.250616	18.0948	1.24702	333.594	3.95088	14.8201	4.21355	68.0431	101.507
2.71095	22.4845	50.5171	129.002	10.3361	7.32675	0.0351021	0.409906	1.97878	1.1526	2.75677	4.15107	2.57964	107.099	26.9106	76.1131	4.50844	0.443796	0.0750004	57.5032	36.8526	5.38456	0.354028	124.97	120.027	10.3349	5.12487	1.93684	47.2428	29.1125	96.3812	0.880349	0.476486	5.50944	11.6356	143.745	45.7773	0.178319	17.7705	1.18915	211.67	5.35387	14.7699	4.34541	65.3501	267.006
5.9495	24.9102	46.1151	117.253	26.2003	12.6354	0.0359482	0.180611	5.56806	1.2557	8.9229	20.0929	3.28243	102.734	24.5346	76.3543	4.22831	0.301825	0.103736	30.4599	20.6243	5.96118	0.359606	120.214	126.985	12.3111	4.64721	1.70823	38.5389	32.2462	85.7616	0.91388	0.460132	7.2445	9.92729	139.906	53.4163	0.121758	15.5874	0.786591	346.96	5.43704	14.2099	4.32203	68.5775	380.128
6.62552	12.6562	41.7342	45.9597	4.09403	23.04	0.00254994	0.53208	2.57122	1.26635	13.9767	12.8252	2.5085	107.95	25.3223	51.1212	5.08158	0.137598	0.0302427	10.6482	21.6555	5.12691	0.427453	84.6252	120.223	3.29756	3.862	1.48083	21.445	30.2196	88.1183	1.08231	0.149017	8.06569	8.61872	141.848	67.2497	0.224296	17.002	1.1408	138.861	5.23101	13.3189	16.6209	78.1754	419.48
0.481815	25.5613	52.0438	76.2645	27.1981	37.3768	0.0297183	0.623616	8.10937	1.2141	14.755	18.95	0.86583	106.965	28.894	118.608	4.98898	0.052437	0.320689	23.0848	35.1571	5.49989	0.391798	123.61	131.43	11.3739	4.45551	2.51703	33.5605	33.7387	91.1545	1.21075	0.563871	8.67693	10.1156	139.604	48.7343	0.135195	16.1114	1.10647	224.053	3.69518	10.6486	10.0883	81.2029	429.561
4.75282	12.7494	37.5725	112.769	17.6817	26.2983	0.00495361	0.294336	7.22735	1.3117	20.3875	2.01189	4.03943	107.343	19.6618	72.5924	4.3219	0.359915	0.293348	6.58852	26.5901	3.92057	0.378026	60.6148	115.416	12.6024	4.0791	1.7734	38.9181	30.9159	83.6527	0.795295	0.223321	6.08068	9.38994	141.487	50.1997	0.189964	16.2792	1.38201	188.039	5.04332	13.2853	11.8287	73.4283	90.7554
1.70002	11.3777	36.8835	116.907	7.27441	19.4825	0.0598238	0.678266	8.19609	1.28554	13.1983	10.8805	4.23534	101.208	19.2318	52.3148	2.35108	0.220525	0.436496	58.5096	32.7848	4.14869	0.412553	123.313	120.284	8.2039	4.88114	2.24718	33.7244	31.0873	98.9926	1.03088	0.277323	6.01667	10.7387	138.128	41.2258	0.193782	16.6185	1.22438	145.771	5.20833	12.7578	17.7582	64.3098	199.364
5.2666	14.696	41.4084	119.101	3.99848	12.2663	0.0107369	0.674089	5.12531	1.27507	20.4639	16.9352	2.12975	99.7059	20.9092	47.2232	4.12999	0.0224129	0.293051	62.8412	22.7149	4.80519	0.401764	81.8527	148.472	5.98425	4.44283	2.92597	34.5711	27.0425	98.2402	1.22922	0.560343	5.82579	10.875	145.819	61.7388	0.164337	17.4784	0.866737	281.215	3.54556	11.156	13.0178	67.2546	245.647
5.44594	24.351	42.2738	50.5698	44.0275	33.8687	0.0568874	0.918007	8.06441	1.14301	32.8835	12.7669	4.99903	102.452	24.8951	83.0563	6.89766	0.262614	0.459708	5.63554	29.5613	5.43863	0.350273	23.1321	146.397	13.559	4.12142	1.92913	45.6254	32.5089	98.6796	1.2328	0.542814	8.22019	9.2245	141.76	54.0156	0.263547	17.2016	1.03824	245.225	4.08545	13.3569	15.8455	65.7964	97.9405
1.93924	29.272	46.3198	112.488	23.9573	10.2113	0.0408711	0.273471	7.48029	1.25926	29.6914	35.4681	3.60724	102.914	25.178	58.6232	1.68772	0.190354	0.200134	22.8012	38.0074	4.80347	0.446841	9.52823	139.046	10.3315	3.77659	2.81144	30.2767	32.6419	99.4075	1.18595	0.403602	7.17968	7.84915	137.349	40.945	0.277689	15.877	1.54395	299.421	4.45446	11.4868	17.8578	76.4806	134.023
4.72165	10.3906	53.7355	103.312	30.1894	22.2089	0.0308244	0.512727	2.77961	1.24348	5.42602	16.0804	3.75287	105.967	20.1405	51.6812	3.96965	0.189437	0.505747	48.2103	35.5201	3.93362	0.358531	34.315	139.943	9.40321	5.18783	1.41584	20.0289	32.2165	96.8767	0.799259	0.364735	3.19517	7.49682	141.593	46.1698	0.14163	16.2425	1.08802	189.854	4.71916	14.168	14.8457	61.0755	290.478
6.3532	16.6971	36.9604	101.472	36.0967	23.2464	0.0308118	0.473726	8.15021	1.26443	1.30902	8.40704	3.01367	106.855	21.4374	85.3201	3.74442	0.298553	0.41057	48.7371	32.4487	5.0919	0.387418	27.1886	135.828	13.7068	5.1839	1.26586	28.1126	32.7011	87.3127	1.07498	0.351055	4.45303	8.13098	141.613	50.2214	0.242629	16.9848	1.2738	193.85	4.38013	14.218	16.1153	74.6444	294.557
1.63739	20.6609	42.329	66.0761	12.7536	27.0814	0.00660696	0.940974	2.91321	1.15017	1.24578	20.7214	4.33873	103.668	24.0455	129.497	6.77347	0.145086	0.427854	21.7997	32.1281	5.69008	0.407792	127.472	142.546	3.03351	4.58668	2.60181	46.2162	32.2185	83.11	1.06402	0.114002	9.04026	12.427	138.761	70.4283	0.268464	17.6901	0.968457	291.536	4.47723	12.9338	13.17	66.7919	238.501
2.87382	28.8092	37.6275	41.4666	28.3555	31.3331	0.0516837	0.848452	4.6669	1.25193	33.6679	17.1814	4.4402	101.363	19.9121	93.2399	5.25471	0.372996	0.112665	21.2521	31.4011	5.26243	0.405905	89.658	110.619	7.21375	5.09943	1.98123	27.828	27.3161	98.0637	1.00577	0.193397	7.97793	10.2145	145.953	51.3448	0.280383	17.9838	0.708638	245.553	3.77106	13.0409	12.5123	65.267	126.612
1.83619	27.5597	53.0724	45.5145	44.43	37.4626	0.0490803	0.196762	4.22073	1.25393	28.147	6.89278	4.23547	106.622	19.4903	80.1515	4.74042	0.259441	0.216223	4.4184	34.1249	4.33428	0.393375	52.3177	119.017	7.13192	4.30771	2.63869	40.3993	27.4005	91.8622	0.920516	0.546745	5.20403	8.9732	140.053	43.1367	0.277419	17.6306	1.00282	349.239	3.9547	13.7675	18.8085	66.5636	98.5471
2.54777	12.0729	49.915	37.9883	8.17403	16.7323	0.01211	0.338219	6.46606	1.2947	1.50364	31.9491	0.635675	108.227	22.0521	127.163	3.65003	0.0707885	0.261779	41.0123	25.423	4.08385	0.364055	135.063	133.611	4.4464	5.27208	2.86235	20.7562	28.9049	95.6113	1.05926	0.320552	8.6304	11.0602	137.275	59.8063	0.28034	16.1279	1.26762	176.734	3.51784	12.7065	15.4464	81.8752	388.811
6.01457	21.619	37.8617	72.1683	29.8434	35.0177	0.0448542	0.875474	4.321	1.31138	9.19958	22.0849	2.83535	101.382	19.6461	69.7833	2.77468	0.474625	0.0451486	33.5535	39.8364	5.95431	0.445954	138.078	129.706	10.7985	3.53148	2.50577	24.7199	30.8798	90.5828	1.07108	0.280433	5.22437	8.37946	141.8	50.8988	0.232514	17.6557	1.03408	223.999	5.11848	15.2863	12.7341	75.4644	129.9
5.77024	21.8219	37.6374	115.475	34.7799	13.3154	0.0528917	0.055644	2.05617	1.27601	23.4939	7.55051	4.21433	105.448	19.5183	138.49	6.7857	0.43132	0.47575	34.2071	39.975	4.68386	0.44441	121.792	143.498	2.62123	3.61074	2.88668	48.7795	31.9695	85.7452	1.12523	0.206465	3.84531	10.1672	145.457	63.6322	0.168482	17.3298	0.767464	184.167	3.74825	12.8526	5.03572	73.732	238.335
3.43221	11.9338	41.0805	82.8043	19.6129	9.49376	3.92595e-05	0.430715	5.303	1.1688	22.7809	12.025	0.268734	102.548	23.2166	127.177	3.60824	0.081332	0.0804769	41.6757	28.8232	5.53052	0.42265	15.4691	134.789	10.4769	4.60722	2.08341	49.2598	30.5631	92.1646	1.08318	0.447534	7.84534	11.3886	138.151	63.1458	0.275127	16.0925	0.758792	240.432	3.85741	11.4191	4.94766	72.8479	437.563
1.81421	21.1727	35.2941	82.2213	36.7653	12.162	0.0203518	0.99899	5.68224	1.28447	33.7424	16.6589	2.64288	109.312	27.6907	102.351	2.12585	0.46446	0.498205	62.694	31.7643	5.53266	0.371329	132.815	119.802	4.58525	4.9288	2.34095	36.5482	27.2751	95.8833	1.12937	0.388285	5.27343	9.85226	142.195	51.1379	0.154577	15.8552	0.763199	281.77	3.96682	11.2001	14.1539	63.8088	207.233
5.92115	13.151	42.0557	112.398	33.9912	8.63136	0.0424698	0.82078	7.61377	1.17201	10.1768	16.0689	1.95799	103.338	29.1821	131.934	2.57772	0.317728	0.0968	37.6229	23.8724	4.93495	0.364827	17.0441	133.782	5.16196	3.99185	3.0207	28.0914	29.1044	84.4809	0.953323	0.165306	5.30763	11.5843	146.943	64.7197	0.221916	15.7104	1.02362	285.425	4.72339	11.5436	16.2426	67.917	265.623
2.5898	24.1628	41.4261	30.3536	34.2846	38.7452	0.033032	0.689408	7.26446	1.21324	29.5764	5.60892	4.57848	100.59	23.3195	130.632	6.36364	0.200719	0.087655	18.1888	39.1666	5.23895	0.361822	8.88707	123.509	4.78449	5.14211	1.27222	37.5431	31.7337	89.9348	0.74131	0.258736	9.33521	7.64464	138.856	62.2228	0.196438	16.3907	1.30423	264.101	4.99163	10.9338	13.1572	73.8715	220.82
0.942211	21.1017	52.362	68.442	44.2308	14.4458	0.0479466	0.13464	1.90216	1.29773	11.6662	22.2298	4.66679	106.868	24.031	93.7899	3.17171	0.113926	0.164741	28.8401	33.7021	6.00813	0.445301	59.8858	148.876	11.0318	4.92688	2.02563	43.1893	33.0316	84.9879	0.834677	0.33872	3.0308	7.60784	141.807	61.8864	0.20295	17.4431	0.843401	213.283	5.23971	14.5068	10.3932	69.8525	189.111
4.22172	15.9475	36.4393	110.794	15.7406	36.1401	0.0482152	0.982986	3.32041	1.18357	5.92478	4.56769	4.03428	102.53	23.9757	137.631	4.98394	0.141049	0.422338	54.9397	23.8422	5.26701	0.357309	114.842	141.597	2.44707	4.39879	1.56615	24.1086	32.0801	98.2138	1.03289	0.357124	5.54091	11.9111	139.885	46.197	0.125322	17.4935	0.848991	299.751	5.29798	14.9155	16.0837	79.3984	120.181
1.70553	23.5627	42.6974	33.1239	5.00614	13.5774	0.0252254	0.912841	1.83152	1.27625	24.1267	29.2987	0.0650188	99.6998	22.1974	44.2126	4.57293	0.21827	0.0361431	71.7234	27.2087	5.27382	0.432572	28.133	145.944	4.7946	5.19341	2.24093	47.1824	32.5443	83.3118	1.1038	0.257097	6.24958	11.8944	138.023	68.5268	0.171251	17.7221	1.21187	320.15	4.28089	13.005	10.2366	65.7004	259.46
6.72778	13.0366	49.2891	85.437	15.3051	18.8004	0.00291086	0.73946	5.67931	1.14559	27.0164	26.8623	4.99678	106.003	21.2332	51.2327	3.64344	0.396234	0.35799	65.7526	27.3438	4.68388	0.356301	114.621	121.368	4.74503	4.54748	1.30438	20.2258	30.8442	89.1551	1.26471	0.262473	5.17944	10.5381	142.224	71.2466	0.220912	15.7939	1.1331	125.634	4.09074	11.1887	6.98928	65.8433	239.171
1.47081	24.2863	49.635	63.9441	30.3963	19.0896	0.059548	0.281346	2.20677	1.25473	24.0635	10.4615	0.258109	102.434	28.9126	87.624	5.92547	0.262979	0.254254	19.7334	23.2219	4.44271	0.371456	83.3223	110.177	7.74843	3.93869	2.01998	28.5125	30.2325	95.9287	1.07256	0.286749	9.73428	9.15789	141.568	53.1416	0.268746	17.8145	0.954958	228.279	4.3787	15.0387	5.15753	62.4674	344.744
3.29986	13.5802	39.9388	42.5071	18.3551	20.4068	0.00845567	0.220952	7.89693	1.27243	3.52768	25.1607	1.45088	104.7	29.3302	69.8698	4.38225	0.12774	0.0369496	6.17814	21.0471	5.89162	0.446285	88.1049	148.886	11.93	3.61761	2.55405	21.1111	31.2013	83.8244	1.19371	0.438431	6.71965	9.10549	141.607	43.9963	0.267443	15.8948	1.2294	301.11	4.25138	10.9345	5.76529	71.7428	126.889
0.110921	18.1946	46.9653	31.8749	24.1462	14.3409	0.0413407	0.525494	4.3438	1.21936	4.54171	0.849149	2.90207	104.019	23.7	115.522	2.35702	0.255069	0.276269	64.8885	37.7499	5.2959	0.357002	77.142	143.161	4.26239	4.56749	2.95701	25.5198	30.747	85.3904	1.09446	0.236189	9.72819	9.20364	140.283	53.875	0.260991	17.4817	1.35456	283.177	3.75896	10.6777	10.4604	66.7158	426.761
2.82086	26.1573	51.7131	57.9657	33.4687	31.4445	0.0340041	0.291476	3.11378	1.17547	16.7524	22.5553	0.772698	109.421	19.9736	47.4523	6.30375	0.400353	0.319107	26.168	27.6042	5.18248	0.425317	33.0731	147.764	12.3171	3.79024	2.56919	24.4096	33.8277	85.9985	0.986142	0.506537	7.9729	8.67376	144.945	41.5599	0.140957	17.6557	0.9043	301.531	4.22285	14.947	4.0532	71.5222	382.065
5.79282	18.9952	53.5072	68.5837	15.141	39.0773	0.0137654	0.306741	6.4548	1.29004	23.0838	20.7586	0.0187236	106.758	28.0716	47.205	1.88463	0.150749	0.239731	63.9258	38.6642	5.66206	0.426321	107.531	134.079	3.13959	3.80213	1.56415	25.5212	33.4255	98.6428	0.821462	0.453978	5.05214	10.7723	145.138	44.8889	0.153472	16.5324	1.26902	332.595	5.19748	11.2627	18.6206	67.8773	449.19
4.44892	25.5279	36.8907	67.5369	43.5619	39.2569	0.0262509	0.521517	3.07583	1.24227	22.8068	2.00844	0.155655	101.133	23.9549	99.8362	2.3039	0.20144	0.238172	72.3141	24.2102	4.17497	0.422576	11.5837	114.334	12.5268	3.85376	1.61965	27.8746	31.1037	94.0095	0.929792	0.268727	4.03563	12.2819	137.845	69.0609	0.274694	17.4224	1.22354	180.381	5.31494	15.324	6.09076	66.0024	371.485
3.21425	12.0203	52.1843	90.2901	32.8829	36.3334	0.0531232	0.270257	2.32067	1.1723	24.4498	26.0897	4.64979	106.908	29.5019	108.611	6.7921	0.403779	0.502357	45.0213	27.7048	5.5925	0.393807	97.3658	146.426	3.05066	3.99143	2.5151	29.2226	31.0224	89.8814	0.905937	0.237557	9.6358	9.70938	138.041	73.0054	0.202148	16.2041	1.39974	228.311	5.47528	14.8077	14.4608	77.5816	421.064
1.99808	27.6414	41.0535	54.8826	32.5907	26.0992	0.00481072	0.169183	3.54042	1.23906	29.5155	17.8349	4.67295	105.994	28.4237	59.5242	1.72567	0.167623	0.198192	46.1108	35.8675	5.76306	0.430982	16.3344	126.165	13.993	4.79842	2.41588	31.8588	33.2352	91.2897	0.971726	0.507214	8.37632	10.7243	140.507	54.7306	0.241651	16.4343	1.19829	312.367	4.30194	13.2184	13.2103	65.6616	118.941
2.16702	20.422	41.3727	94.4208	2.69101	13.7812	0.00798276	0.957923	4.32801	1.15624	0.475431	20.0109	4.56355	102.579	26.4318	100.789	3.17712	0.398277	0.302131	72.1938	23.6246	5.21015	0.3603	95.3165	117.114	8.80647	4.82384	3.04136	40.9757	27.2227	89.236	0.809297	0.196393	4.34638	8.08015	141.149	74.4185	0.115207	16.4274	0.702258	147.823	5.3487	13.3345	10.7975	64.7606	285.234
5.02995	16.1745	37.8613	29.2292	29.9699	8.71995	0.0486358	0.492219	2.91746	1.31516	24.1502	0.294787	4.28782	105.3	24.7994	44.673	2.27478	0.15472	0.231835	54.0374	22.9826	5.5447	0.372883	122.828	112.644	14.987	3.9158	3.09919	46.3894	29.0881	90.2567	1.25518	0.224669	4.92394	11.0004	142.501	54.3938	0.274209	15.8646	1.10745	323.992	5.24363	11.7296	17.323	62.182	194.86
5.33118	10.7783	38.6045	93.0041	20.4287	8.27124	0.05176	0.681114	2.86963	1.26309	15.2928	27.2522	3.90175	108.265	27.9762	54.1044	2.84529	0.414405	0.308037	34.7587	32.1269	4.72362	0.432905	98.8751	149.069	13.7768	4.34824	1.96111	23.4993	32.9485	88.491	1.18972	0.292886	8.71119	11.9357	137.363	68.7445	0.120688	17.4688	0.763252	198.193	4.32692	11.6665	18.3487	63.5079	117.753
1.58099	20.4351	49.8244	57.3873	6.02026	10.6592	0.0566017	0.57395	3.46323	1.17104	1.4562	30.813	3.20225	101.947	29.7384	105.429	6.46223	0.232647	0.232479	36.0753	28.9629	5.48615	0.401049	78.8721	112.586	10.2484	4.15188	2.59664	49.6282	29.9257	86.9216	1.27783	0.43598	4.07853	10.2305	143.427	56.3721	0.191193	16.4586	0.934076	262.592	3.735	11.9908	5.59475	62.4722	147.661
2.64824	25.97	44.065	48.9079	27.1803	37.9779	0.0485918	0.5561	7.48627	1.21621	15.0009	33.9821	0.236573	101.051	29.1238	88.6613	6.16062	0.0433616	0.175547	67.0986	24.4506	4.11231	0.446477	58.5721	116.933	12.3785	4.3214	1.70681	23.4141	29.5036	99.3395	0.860545	0.34183	4.59806	8.44991	138.678	55.7544	0.200452	15.9134	1.39636	200.795	5.43167	10.8356	11.607	78.5631	423.164
3.02378	12.6928	41.3604	57.0468	16.5566	18.7673	0.0309647	0.617344	2.38301	1.29157	23.8554	4.89868	0.432101	105.718	25.9796	133.972	4.73937	0.164964	0.472346	72.3681	37.2958	5.64758	0.423788	131.367	133.546	3.76532	4.50122	2.94106	35.3306	30.3717	92.7296	0.938543	0.301291	9.44656	11.6386	146.596	54.6517	0.202244	16.988	0.848082	295	3.98966	12.0434	15.3975	65.6878	150.413
3.47471	18.5787	35.6323	50.5722	32.9381	39.4616	0.0320487	0.231992	3.21185	1.23251	27.6121	16.1139	4.08783	107.951	19.5452	102.678	5.73336	0.202471	0.379482	58.6872	27.5243	4.88595	0.393625	80.831	113.503	7.95814	4.1602	1.45131	47.104	27.2012	95.5956	1.01816	0.397994	4.45292	11.966	141.217	49.1794	0.219713	15.8972	0.726749	278.452	3.79204	13.9972	11.127	68.7052	424.16
4.73003	29.1523	51.1196	105.058	8.60054	13.1546	0.0232303	0.593541	4.23719	1.28914	5.86372	31.4819	2.38367	103.296	29.6265	139.785	4.02236	0.0248157	0.143957	40.4505	39.3564	6.09964	0.416891	83.353	121.857	4.90172	5.24692	2.39297	24.0188	27.6354	92.0503	0.997482	0.501358	3.07844	10.2402	141.12	69.9366	0.167154	16.4038	1.61985	329.136	3.81228	11.7668	16.4638	74.5019	146.48
2.89884	21.0726	50.5978	54.5715	22.0602	6.99182	0.00319334	0.17226	5.00942	1.15119	34.1233	19.7914	4.68772	107.532	19.1918	62.2646	4.05131	0.247615	0.225698	34.7285	22.9972	5.4316	0.365265	82.4779	112.949	6.02333	4.46773	1.3661	45.5194	30.0243	86.9087	1.0603	0.542118	3.69142	8.27181	142.748	47.4273	0.278014	16.4913	1.18065	149.578	3.85969	11.2575	13.1562	79.9968	410.404
4.33752	26.8313	42.2136	105.283	28.3141	9.51788	0.0467259	0.811636	4.24364	1.17475	1.20849	2.59483	2.52915	107.444	22.4459	60.2297	2.59668	0.307915	0.246343	28.5605	37.9315	4.92208	0.444679	2.59767	136.406	10.4444	3.63255	1.56361	21.9732	31.2866	85.7017	1.23202	0.377629	5.76161	7.86387	143.933	73.0162	0.244396	17.1889	0.955325	215.061	4.4782	11.3627	5.66415	68.848	397.196
1.92709	15.9379	50.5001	30.5218	2.91224	15.1587	0.05895	0.221454	6.91717	1.17635	27.7435	16.818	2.38957	101.584	28.6195	71.0314	3.37098	0.111192	0.0415484	61.3654	20.88	5.17283	0.398274	117.573	135.626	13.5519	5.26971	1.36004	37.7268	28.29	83.5322	1.03552	0.35055	7.32943	9.07489	138.746	43.3499	0.120433	16.736	1.3066	334.532	5.24401	14.6419	12.2562	65.4781	366.645
5.23775	8.45889	37.1361	41.8143	1.91579	19.4796	0.0311273	0.637145	4.45316	1.18706	29.9461	9.03803	1.82947	108.707	18.8935	119.977	6.8266	0.117152	0.174383	68.03	26.1431	4.20035	0.439351	79.71	130.087	10.3019	5.15313	3.01276	25.3746	30.7199	91.8947	1.12209	0.105877	9.4424	11.4591	141.063	74.1982	0.144412	16.9905	0.831234	334.921	4.79034	14.9645	10.0258	72.8447	381.988
6.64182	10.0123	36.8048	120.881	38.2375	23.0755	0.0164188	0.491878	3.17022	1.20471	28.8597	12.5965	4.7838	101.714	18.5564	126.633	3.04793	0.321445	0.458722	16.4923	37.28	4.70228	0.362326	105.756	144.549	12.4792	3.67747	2.99005	29.1497	28.7713	91.8351	1.23907	0.450998	4.80097	7.43778	137.173	71.8343	0.132379	16.7309	0.798187	247.646	4.46086	13.9028	18.2283	61.0457	158.623
1.57293	17.2717	48.5168	122.815	7.44423	27.9043	0.0253758	0.24914	6.65763	1.13816	20.3354	5.08952	0.629069	107.631	24.6479	52.6162	6.4677	0.41387	0.42771	25.8831	21.7131	4.55902	0.369095	78.8868	134.829	8.836	3.94199	1.78937	20.6588	27.9127	86.0115	1.18909	0.490333	7.80251	7.65079	146.542	68.7948	0.136605	17.307	1.28768	320.026	3.59883	15.1075	5.53266	73.2889	169.633
0.0342311	11.911	38.1944	50.1713	28.2252	23.9401	0.00995069	0.0748061	5.65856	1.12647	17.6524	22.1693	2.02303	99.9756	18.2683	64.2545	5.57306	0.138987	0.20979	52.6068	38.0573	5.56479	0.444608	90.4371	144.871	2.14667	4.48619	1.54193	34.562	32.9736	93.6763	1.19016	0.476505	6.85958	7.94995	146.632	66.1027	0.193775	15.9014	1.04581	300.502	3.55384	12.7128	9.82927	79.9717	379.147
5.83087	18.0968	36.1304	94.3573	1.14966	8.4898	0.00616779	0.502415	1.98837	1.26373	25.5014	15.0556	4.39045	109.874	23.8185	65.9013	6.14885	0.430108	0.302452	56.5838	36.3678	4.16299	0.403327	28.7047	138.121	7.68337	4.59316	1.40595	23.9075	30.5703	91.6616	0.847415	0.571369	4.78029	12.3097	138.035	51.3524	0.127317	16.8134	0.927191	293.03	3.92543	15.4073	18.3621	65.0779	410.934
3.29619	14.7374	40.5182	95.8521	39.9683	33.6478	0.035883	0.766603	5.60114	1.19485	16.2799	1.25149	1.44994	106.994	26.7572	107.491	5.63212	0.350747	0.0237959	57.4984	25.0559	4.64973	0.412127	23.9476	147.768	11.8701	3.98928	2.99146	33.0848	31.4601	98.9729	0.938722	0.380985	4.10873	9.35679	138.493	71.255	0.215793	15.9438	1.38672	258.502	4.26047	12.6619	13.3819	80.9655	336.342
6.62558	24.4143	37.1095	111.873	38.2686	7.72988	0.0109727	0.948008	3.85021	1.1827	23.3451	13.0768	2.54161	108.446	25.0832	142.605	6.92657	0.276111	0.216057	6.99931	34.6179	5.71739	0.422684	73.1472	119.06	7.43637	4.97173	2.03074	32.4656	27.8191	91.2618	0.736236	0.289415	3.83863	10.2376	139.834	56.5665	0.241611	16.6526	1.17983	205.22	3.79421	11.4349	16.4995	62.8159	400.094
5.90001	29.9144	42.8442	123.42	34.4891	16.5452	0.0258488	0.741504	6.53176	1.19482	18.5313	11.4652	0.489162	103.078	22.3887	133.231	3.21118	0.498505	0.107955	35.128	23.7813	5.6888	0.361512	125.087	127.843	5.62272	4.89923	2.87496	42.3391	30.0764	84.5385	1.2475	0.520275	6.1076	7.72594	142.803	65.43	0.177419	17.8181	0.863432	251.158	5.48226	10.8928	4.37359	65.7019	383.324
5.90171	11.3595	35.9537	41.9131	2.96588	7.0635	0.0115778	0.256605	7.15045	1.28443	2.01911	11.4446	1.25512	102.852	18.7331	136.429	4.57345	0.448712	0.191626	19.8144	30.1816	5.32703	0.441762	92.7304	135.44	2.8439	4.08608	2.38179	34.1639	29.6938	92.372	0.796189	0.369411	3.22614	11.1898	139.039	44.5038	0.18753	17.6598	1.19777	143.96	4.72017	13.5988	4.67419	63.0929	139.987
5.8612	28.0614	37.9317	90.1147	14.1483	14.101	0.0170315	0.572798	8.11881	1.14775	30.2656	8.33098	1.58172	103.742	23.0133	98.1138	2.43136	0.076553	0.442389	50.7965	33.3911	4.87802	0.442494	49.8849	121.144	14.1178	4.79279	2.25985	38.3841	32.1881	96.5688	0.746128	0.540322	8.06991	9.27689	145.736	74.8507	0.166956	17.4765	1.34844	129.063	4.73461	15.2464	15.0848	72.1527	110.959
5.34344	25.0619	48.0724	86.1928	44.8312	33.4172	0.000964664	0.420081	7.40139	1.1639	31.5249	29.676	3.11663	99.7209	22.3839	44.3652	2.41643	0.220267	0.287658	45.4909	28.1007	5.20441	0.431845	100.446	148.234	7.64642	3.80866	1.20393	22.0546	29.6153	89.176	1.12486	0.537404	3.85416	11.1268	139.664	59.5633	0.259172	17.0145	1.55772	128.942	4.6672	11.8986	18.0965	69.4947	124.767
3.0485	29.8297	46.1081	26.4242	41.4191	34.4701	0.0127191	0.884232	6.87707	1.28349	12.873	1.1937	1.8692	104.607	23.3492	52.4811	3.67402	0.248029	0.0953596	6.71014	23.4122	4.51851	0.359481	116.423	141.191	8.37825	4.29408	2.15474	49.1247	30.4634	97.435	0.793878	0.413648	6.93987	11.8013	141.238	61.9741	0.159332	16.4623	1.22732	209.98	4.04726	13.7238	6.71603	66.9704	98.6246
6.28181	28.4654	35.831	34.4952	23.773	21.1901	0.0262555	0.824971	7.16764	1.27066	8.97236	21.0951	3.08724	109.159	20.7477	57.6899	3.6845	0.190031	0.0263854	57.1841	29.0819	4.652	0.41174	137.106	124.426	12.1377	3.92475	2.2504	42.7648	33.4902	91.7637	1.1214	0.150352	7.99452	8.36035	137.888	63.13	0.152141	16.4258	0.890394	338.478	4.76137	11.5575	18.8055	64.7533	262.09
2.8203	17.6424	46.7849	84.0757	32.6066	24.2727	0.0598546	0.3488	1.90574	1.17661	31.7939	29.8288	0.29369	101.613	20.0572	110.858	6.13709	0.512103	0.23128	52.0357	21.0717	5.5212	0.407181	126.062	136.966	4.38507	3.98007	1.86927	35.7831	32.3392	82.4823	1.11743	0.145995	5.84298	11.1265	142.255	74.5129	0.25063	18.049	0.956571	316.229	4.10813	12.1167	7.75303	77.0849	130.502
4.69469	17.1391	45.6524	113.635	39.2478	31.0477	0.027001	0.177696	4.4968	1.13156	14.3964	10.0331	3.11307	104.068	23.7446	48.3167	2.99649	0.506666	0.0839773	8.96773	31.468	4.64446	0.379125	67.5414	115.191	3.18509	4.5969	1.22569	21.7174	29.4575	96.3905	0.758125	0.211538	7.68927	9.71261	145.514	50.8047	0.145053	16.1244	1.41057	320.263	3.93914	13.2001	16.6752	72.9273	243.811
3.54475	26.7278	54.8964	116.815	28.5784	15.827	0.0586183	0.780862	5.92354	1.1799	11.8528	24.8115	4.05917	105.361	23.4675	124.791	5.8615	0.297956	0.413307	3.96261	29.186	5.72758	0.430069	13.4483	124.624	3.77405	4.47687	1.56198	26.9946	29.5519	96.3724	1.00717	0.275655	3.62514	9.95042	137.792	69.4635	0.236671	17.5652	0.756754	157.041	4.3959	14.5547	9.3555	66.3628	267.083
3.69856	22.0932	37.6818	60.135	30.4104	20.415	0.0386425	0.485739	2.65909	1.1383	31.1077	27.6052	0.276138	104.551	26.4097	88.0948	4.86496	0.264292	0.360619	51.9968	33.5833	4.80485	0.414512	123.056	121.846	7.32767	4.99989	2.17155	26.9328	33.518	92.5655	1.21808	0.380858	8.53458	8.83855	138.394	51.3079	0.201503	17.4423	1.51706	308.962	3.65219	14.9214	12.1712	71.4277	134.514
5.26566	16.6904	45.6078	82.8291	21.7279	30.7913	0.0589163	0.0210459	2.11441	1.21095	1.44664	29.4372	4.43755	108.866	26.7496	51.0331	2.22147	0.288891	0.372563	62.049	35.3914	5.95939	0.415951	59.3432	121.109	13.688	5.06528	2.59086	21.1557	32.7531	82.1178	0.764974	0.143457	9.57713	10.723	139.732	60.7006	0.238653	16.817	1.06447	157.479	4.89353	14.1981	4.92566	74.5878	236.886
6.41724	29.4183	49.6545	67.6825	23.5855	14.1681	0.020025	0.849487	2.45276	1.23641	11.9387	29.0994	1.64869	103.995	20.7665	95.2523	5.08451	0.360219	0.0371235	39.7271	21.3507	4.84618	0.402177	83.9482	122.302	4.13	4.36526	1.98421	25.7466	27.4962	97.9083	0.866661	0.411714	3.43733	11.612	144.047	73.1792	0.175243	17.3982	1.31832	150.123	4.03284	12.3702	9.43712	75.1991	157.643
0.846227	14.2778	45.226	114.002	37.8714	10.4659	0.0334666	0.220681	7.97803	1.2533	33.0595	22.8041	2.99378	103.151	19.4452	72.771	3.58969	0.0752418	0.515888	56.5794	27.7046	4.25346	0.432951	12.8809	131.951	14.8797	5.23713	1.70747	36.2922	33.7383	99.3278	1.29718	0.140733	6.87707	9.92452	141.991	54.2841	0.182097	18.0563	1.22058	310.96	3.80051	13.4419	5.93515	70.7296	375.527
2.95283	24.1159	44.5277	111.777	10.1745	23.9928	0.00436258	0.94253	7.59378	1.31204	25.8378	34.3264	2.71819	107.206	29.0737	126.367	1.7609	0.501759	0.395416	11.5431	31.2475	4.93618	0.396025	63.1585	139.475	13.5209	4.45124	2.50458	44.76	29.2876	95.2854	0.740676	0.49597	6.82425	11.0045	145.539	54.6454	0.26425	16.5632	0.844515	295.732	5.01216	14.4454	11.9494	67.2403	431.481
1.35099	16.3022	41.7101	108.394	33.9917	10.5442	0.0332894	0.597314	3.06759	1.19853	16.1358	8.21517	3.74096	101.13	28.7683	79.102	5.50238	0.371591	0.342518	25.8693	29.9054	4.51324	0.359088	80.8784	145.059	5.74487	3.83937	2.19653	21.5711	31.2745	97.7935	1.04771	0.341118	8.12337	12.4516	139.006	58.4206	0.234155	17.8775	1.50129	148.01	5.00686	12.5225	7.66499	70.2367	96.958
2.4216	29.5069	41.0735	128.714	44.4374	12.8247	0.0231547	0.379499	3.41375	1.21228	32.7506	24.457	3.91977	102.596	27.1292	102.23	5.64954	0.291997	0.191407	22.242	26.9607	5.42983	0.433251	59.3773	132.943	10.9105	5.06907	1.51854	44.0654	28.1698	90.468	1.09125	0.256411	4.24547	9.33659	143.231	52.3191	0.224477	15.9593	0.739352	147.381	3.51344	15.1354	8.34455	60.6792	182.606
3.33666	27.5834	51.2278	67.6657	3.42814	19.2951	0.054026	0.612831	7.81992	1.15298	14.8489	8.41311	0.28976	101.403	20.5449	136.954	6.91334	0.140224	0.305005	46.5156	35.8652	5.75747	0.429499	129.646	121.338	8.354	5.21918	2.30267	41.7534	32.0866	98.6772	1.11311	0.444198	3.94526	9.69632	137.059	59.5536	0.212639	17.0646	1.34972	202.929	4.57532	12.8873	6.97693	79.6563	222.678
5.60106	25.5261	52.0418	31.0764	40.9565	24.437	0.0500582	0.0275551	5.86904	1.31613	8.3323	1.06845	3.05946	103.195	19.7058	78.8557	5.16571	0.280398	0.404116	33.7094	33.063	5.31092	0.376137	60.1604	147.76	7.12011	3.98729	2.67124	22.5672	28.5876	95.0986	1.16445	0.15748	8.48011	11.6266	140.768	73.8336	0.115607	16.9473	1.49266	154.113	3.96637	14.0302	14.1389	62.9145	90.2303
3.29255	24.937	37.5098	91.7385	5.87561	26.8148	0.0189742	0.880285	4.92705	1.3198	34.7924	30.7368	2.8989	107.775	21.8841	123.051	4.5469	0.438135	0.473915	31.7597	29.1438	5.40175	0.411095	10.7436	126.76	6.53423	4.04515	1.1465	21.1922	33.3276	97.5338	1.17432	0.358607	4.34416	9.37521	142.87	61.2791	0.133026	16.4362	1.33974	295.768	4.71255	11.4894	18.7044	79.896	306.866
4.19828	25.2304	54.893	57.7891	28.5197	32.0603	0.0222226	0.40429	5.67441	1.13736	34.3836	21.8851	1.11861	103.048	26.6706	112.26	4.49768	0.4486	0.485873	15.3567	20.1798	4.17238	0.35931	33.7279	119.366	14.895	3.88905	2.57343	23.0214	28.9674	83.1185	1.13073	0.586203	9.53052	12.3686	143.972	43.6828	0.242565	16.8153	0.784416	290.971	5.06279	11.0778	16.8626	60.2663	368.086
0.445504	9.83837	50.1114	101.584	7.66657	6.53518	0.0497922	0.0596438	2.81731	1.22679	34.5585	27.2084	4.14317	100.825	28.9082	76.2367	1.51916	0.346224	0.382787	6.24338	38.9015	6.01364	0.390046	104.073	147.951	4.90397	4.37235	1.10522	27.3224	31.3868	82.1802	0.995033	0.414322	8.51076	9.38435	138.042	41.0207	0.220246	17.3765	1.09227	219.198	4.72135	12.9448	5.98971	60.8228	264.743
5.42938	22.9702	35.6104	108.723	16.2127	7.89829	0.047874	0.165198	1.89749	1.26203	2.50817	4.35282	3.09552	105.419	21.5802	63.5947	5.35022	0.341029	0.439914	56.8928	39.2916	5.53273	0.436934	2.21158	124.817	12.6449	3.78704	1.92387	20.6666	27.5936	99.6339	1.17572	0.32773	9.31108	11.4833	145.334	56.0404	0.13735	15.8522	1.03831	279.331	3.60004	12.2805	18.335	76.5833	302.187
6.53183	26.98	38.8488	107.493	5.45341	13.5401	0.016456	0.801675	7.51516	1.31389	20.5917	36.2542	2.99233	101.74	22.4711	75.8695	6.44687	0.292855	0.149383	37.7231	38.1673	5.82676	0.421528	24.0251	132.963	14.6719	5.19623	2.75814	46.6774	30.0882	93.7201	1.07688	0.280866	5.21148	11.3475	138.329	64.1403	0.258458	16.6566	1.32227	231.689	3.77053	13.1858	12.726	68.3616	336.735
5.02242	9.93945	35.8519	55.4403	10.5428	21.7998	0.0546452	0.392038	4.69785	1.30279	29.5926	32.2082	2.32485	109.674	20.0528	88.4616	1.74234	0.295897	0.444038	12.5753	22.3342	4.63549	0.442668	134.774	112.408	5.58384	5.04536	2.93724	37.8893	33.1103	94.2713	0.979574	0.204955	6.96797	8.10553	145.153	51.6796	0.16599	17.4284	0.791133	238.467	3.93172	11.0899	10.0328	63.2749	414.236
3.53129	15.8947	48.0135	97.6901	13.3326	24.189	0.00272145	0.461998	4.61745	1.12184	17.9865	8.0346	3.8881	106.73	29.6836	63.6801	6.08381	0.378283	0.448726	52.2005	31.3619	5.7963	0.442379	0.00280649	147.255	7.01748	4.12177	2.39287	26.2293	28.0811	86.9264	0.935867	0.293059	9.21091	9.3734	142.971	48.2889	0.145652	17.255	1.23761	152.965	5.18102	14.3634	16.458	78.3008	111.011
2.29598	20.9083	40.7419	67.2467	16.863	26.7204	0.0451737	0.733402	2.52505	1.13024	9.63418	36.9567	2.46249	101.657	21.5025	96.9633	5.15662	0.146129	0.11474	4.98796	24.7577	4.37119	0.377769	38.3988	144.674	5.40774	3.92071	2.39062	22.8632	33.2344	95.5753	1.20096	0.492587	8.25179	12.3971	144.489	60.4281	0.267663	17.6301	1.48506	185.086	3.73082	13.7677	7.5592	65.7372	199.318
5.51821	29.4767	52.2569	32.8157	28.7482	37.4048	0.0362368	0.0962423	4.94401	1.18063	6.60084	16.1812	2.42671	107.487	21.4772	134.96	3.3465	0.234166	0.41747	54.6848	33.9032	5.16007	0.413314	36.7318	121.836	11.5061	4.14784	1.25919	35.5107	31.9659	95.1893	1.16204	0.581401	7.42424	10.0767	143.13	52.0463	0.234355	17.6032	1.58924	348.858	5.23954	11.4981	14.8177	70.248	155.015
3.97397	20.7821	38.0331	57.7382	11.646	18.7512	0.0150806	0.603947	1.70263	1.15989	4.73585	15.2859	4.51728	100.27	24.6308	120.292	6.73842	0.331094	0.314756	61.1227	37.1958	5.35928	0.355619	91.7601	131.484	2.86314	3.76816	1.70511	39.9903	32.9402	98.6352	0.74077	0.133604	8.73496	10.4546	140.475	69.1761	0.18245	17.3953	1.4242	174.401	5.33395	14.3505	14.1435	62.0635	389.359
4.02553	17.7979	48.7279	83.6333	38.6174	18.863	0.0560239	0.184575	4.21789	1.29139	20.6362	11.6671	3.06727	100.362	20.8329	126.196	5.62196	0.022664	0.113615	57.277	34.0535	4.99107	0.398882	72.1649	141.827	9.55056	4.38937	1.56228	28.691	27.1504	83.2462	1.19518	0.580985	6.80066	7.61041	140.573	63.3543	0.222765	16.078	1.42038	263.214	4.97171	11.9601	16.2122	81.0132	331.274
0.153477	14.2816	35.0741	63.4393	43.762	33.4202	0.0443885	0.737473	2.81446	1.19738	32.6218	30.9531	2.25045	105.555	23.3245	129.618	6.77375	0.251512	0.492706	6.98012	26.0291	4.4555	0.442259	72.0058	127.582	13.6093	3.80271	1.94755	42.0887	31.7725	86.7539	0.743903	0.518751	6.7324	8.03413	142.335	46.7717	0.134217	17.3594	0.919331	209.047	4.90834	11.8412	5.52045	65.3585	213.943
5.07669	22.865	54.1012	123.472	37.8333	23.6393	0.0181563	0.906218	8.19416	1.14076	27.3212	0.0197669	2.2315	101.22	22.8754	141.897	2.19769	0.370558	0.102185	33.0027	26.1808	5.79934	0.389967	66.9665	122.511	6.25983	4.15395	1.87718	41.9451	32.2125	82.0537	0.817622	0.341001	5.73441	11.1838	145.518	42.7326	0.177802	15.7869	1.28397	134.582	4.46177	14.8888	10.4916	71.7229	353.74
4.20849	12.9304	49.7571	107.636	32.6619	23.9119	0.0034293	0.919211	2.07344	1.14297	8.4914	3.51541	2.08734	103.364	21.0122	46.4547	6.31647	0.425797	0.122212	68.7933	20.8515	4.01819	0.350626	45.4651	130.377	8.35467	4.71066	1.44277	20.4406	28.2339	85.1826	0.81918	0.32566	9.11828	11.3244	138.011	62.581	0.152571	16.7478	1.38667	170.536	3.74807	11.036	15.4271	67.4582	381.811
6.50576	19.9823	54.2949	48.2433	7.06508	35.4906	0.0401288	0.139498	3.86485	1.21584	4.43442	3.94931	1.08881	100.1	26.7269	77.7224	2.38752	0.283101	0.46528	32.1512	34.2324	4.33233	0.405033	29.9991	119.688	13.4073	4.26006	2.9047	36.0741	28.3672	94.2315	1.11061	0.273374	9.47134	11.625	138.879	59.4281	0.220774	15.5279	1.48853	164.916	3.77216	14.221	14.0314	80.3866	316.694
3.43343	23.921	35.7957	57.5287	42.251	18.1605	0.0385766	0.767967	4.4675	1.28631	4.65374	34.9763	4.78047	106.322	28.9934	47.8884	5.17507	0.22993	0.0336717	13.2538	23.5163	4.38532	0.441149	98.2252	135.344	13.725	5.20888	2.95257	27.629	30.4237	82.2198	1.20219	0.222544	4.64316	8.67048	140.535	60.4575	0.275458	16.4237	1.07684	161.901	5.40869	15.2706	9.7728	77.376	363.702
5.19566	15.0937	36.7506	57.0333	30.5892	28.1801	0.0540704	0.606614	1.95505	1.19929	26.0538	23.3087	2.04997	105.428	20.6358	88.5845	4.9985	0.391574	0.159107	33.8117	34.5823	4.12592	0.399057	1.59143	126.647	14.2529	3.89916	1.59948	42.2987	27.8114	98.8583	1.18815	0.349324	8.85646	8.77751	143.478	56.1165	0.192478	16.8482	0.970138	198.378	3.67729	14.436	5.99172	65.1991	263.092
5.92704	14.6396	36.3033	102.9	7.57844	32.1299	0.0252597	0.519406	7.37416	1.12488	2.68187	22.235	4.30391	103.415	20.5705	90.9644	5.66347	0.485048	0.395199	56.0257	24.5281	5.6645	0.411178	89.5736	127.397	3.79797	4.43394	2.90516	48.849	27.5677	83.2681	0.973622	0.355481	3.76845	8.83095	141.782	48.6034	0.198409	16.16	1.42792	197.827	5.26377	11.7587	10.5047	72.6947	393.652
5.77533	14.2401	37.2413	88.4052	33.8418	7.61323	0.0369663	0.0506369	7.72678	1.16581	10.0217	24.5769	0.639113	106.6	19.185	105.401	3.11085	0.201773	0.364299	42.0853	22.9778	4.40411	0.442917	33.4259	126.551	11.83	4.45123	1.51734	47.0659	29.4798	97.9253	0.858345	0.184532	3.01319	10.8137	143.452	64.8715	0.153889	16.416	0.964527	152.924	3.65657	15.0673	10.5522	73.9659	99.7364
0.142698	14.3952	37.201	33.4125	15.1855	6.73277	0.0595729	0.30322	4.53494	1.14234	34.8568	25.4056	0.38614	100.439	28.5474	59.0794	3.85274	0.208739	0.201062	7.33109	30.9576	5.58321	0.356382	33.6434	143.889	13.6934	3.77443	1.47031	41.375	30.4051	85.3147	0.985072	0.226834	6.68507	8.24544	145.905	61.8076	0.272526	16.5552	1.15593	185.715	5.12838	10.6292	5.14821	60.633	315.226
5.8987	13.966	50.3333	58.7998	15.1472	39.1173	0.0495347	0.433775	5.55404	1.2478	26.7748	17.8286	2.28941	103.858	22.6122	141.67	3.41883	0.370664	0.400879	21.3915	28.9534	5.11655	0.391521	83.5924	149.159	6.1409	3.98879	2.24757	27.1174	28.9481	87.1036	0.952012	0.582939	3.63495	8.63966	138.173	55.8173	0.203103	17.9836	1.60317	314.803	5.35989	14.0459	10.1397	67.9016	317.572
3.64865	23.5529	51.7412	70.5865	21.9405	20.7626	0.0205429	0.192793	7.89582	1.21045	25.8316	27.4762	3.28025	103.147	24.8695	141.037	2.81309	0.305446	0.196313	14.6918	38.6448	4.34383	0.374055	108.052	132.24	4.57738	5.24281	2.8241	27.4505	31.2856	99.4049	0.853358	0.574318	5.24052	11.8567	142.334	56.2798	0.261007	16.4116	1.41757	307.82	4.30493	12.8687	8.90549	65.7305	178.395
2.32942	12.368	44.0503	48.8811	18.1366	31.0584	0.0118366	0.239091	4.7113	1.28014	22.6079	13.9354	2.10952	105.032	22.9698	110.415	4.84631	0.516554	0.17396	15.2903	35.3591	4.7727	0.415383	129.96	111.655	14.438	4.26487	3.00671	38.9352	30.4025	93.0235	1.09019	0.219583	8.85878	8.09963	141.703	65.7911	0.279298	17.7278	1.07516	194.111	3.58233	13.4428	9.84074	66.6185	110.583
2.46073	28.5751	36.4695	65.0625	42.3776	24.5643	0.0199908	0.147697	3.82213	1.12288	28.0511	16.5834	4.44219	108.495	21.8822	131.892	2.10251	0.348078	0.245958	58.1237	30.7583	4.38989	0.363697	89.6446	115.745	6.52198	4.62422	2.71255	30.6988	30.9328	83.823	1.08383	0.511547	9.92683	11.4399	139.182	47.3966	0.237814	15.5376	0.913417	139.27	4.16385	13.5636	4.47404	71.4978	131.767
6.44076	17.3543	45.7265	54.108	2.96775	15.0335	0.0544748	0.213619	5.07951	1.18388	14.2014	18.3053	0.164398	105.799	29.0658	80.4771	2.42096	0.271391	0.184948	43.9128	28.4969	4.71279	0.421603	49.073	128.895	8.56595	5.15909	1.65638	23.0671	33.5689	92.9916	1.25509	0.513123	3.38651	10.2994	137.049	50.6407	0.218462	15.5656	1.06236	158.772	4.11894	14.4406	15.3959	79.1032	358.266
1.7478	24.2871	51.5853	41.3422	13.3322	24.9692	0.0593886	0.310899	6.85832	1.13583	27.3405	29.3479	4.01643	104.087	29.066	101.16	2.32102	0.46506	0.177764	17.7394	26.0895	5.76308	0.405712	93.5259	127.662	10.9747	4.1172	1.81264	34.3166	32.782	98.1236	1.17016	0.455777	9.77013	11.7208	146.24	41.5494	0.153762	17.5665	1.58081	135.586	5.01813	12.796	5.82733	75.5387	424.67
0.835221	10.7441	42.6852	123.348	15.4715	27.7979	0.0147169	0.988041	4.47061	1.2766	2.98457	1.94519	1.7962	101.469	28.055	77.7712	2.69552	0.0934853	0.265052	29.5193	31.7159	4.95572	0.443984	4.46632	137.382	11.8956	4.64744	2.75625	39.5951	30.4641	87.9066	1.14137	0.189429	9.39653	11.6267	137.054	71.1225	0.185758	15.9877	1.61062	219.946	4.51793	14.6885	7.4764	69.7106	326.242
5.29093	24.0355	54.7354	26.8436	29.4852	18.0334	0.036596	0.00642019	2.41858	1.23939	31.9571	3.96288	0.668527	105.75	20.5519	53.7678	6.86515	0.454546	0.511118	20.5949	25.5267	4.99276	0.414524	22.7131	114.205	11.0417	4.92173	3.12894	32.9494	29.4952	95.2154	1.06151	0.370882	9.83361	7.73943	137.77	40.4985	0.12956	18.0787	1.14697	258.873	4.12786	13.7969	6.14734	69.4286	373.521
1.61256	11.8519	51.2811	64.0013	30.1293	23.1089	0.00550138	0.830976	4.96975	1.12591	21.5193	10.047	3.95061	109.081	24.3338	67.9639	4.42894	0.0882637	0.0744269	17.5005	29.1355	4.60307	0.355506	21.7331	120.923	7.49349	4.86735	2.07001	21.0576	30.0037	84.377	0.989288	0.321193	7.11055	9.77794	144.366	45.9028	0.267692	17.4673	1.5267	187.314	4.53091	13.7122	15.7764	71.2236	156.182
6.01057	24.6901	41.2324	42.2515	12.3125	28.5403	0.0113836	0.660791	2.57374	1.20126	24.3262	19.4327	3.24469	109.778	24.3841	138.008	1.90421	0.188476	0.219911	55.9877	31.1361	5.39762	0.43363	78.5385	141.415	13.4532	5.17917	1.20593	26.656	32.7623	83.6218	1.29487	0.403188	5.29178	9.92714	141.374	67.3202	0.178035	16.2554	1.27817	291.616	5.28035	13.908	4.50065	80.9288	179.122
2.52799	23.1727	50.3187	105.229	8.0538	24.6421	0.0130159	0.305253	2.4004	1.15783	33.1544	25.4657	0.813662	99.4465	27.6261	130.062	3.476	0.446168	0.0550231	33.857	25.8917	3.95735	0.413566	50.8888	120.44	9.9246	4.23009	2.62513	31.8295	30.2106	84.8352	0.831279	0.40818	7.91735	11.6136	140.566	40.6879	0.131139	15.8919	1.30692	243.736	4.40578	12.895	17.7243	62.7671	370.756
2.53152	15.4783	45.131	119.705	11.6601	6.29859	0.0102957	0.177572	7.51014	1.29809	29.1725	36.3443	4.94421	109.37	28.6271	60.9036	4.89726	0.156625	0.0524993	53.1226	21.3723	5.90603	0.365683	25.9043	137.613	6.93999	5.23191	1.82162	47.8031	33.4572	90.9169	1.27933	0.252781	5.57324	10.1277	141.674	60.8629	0.245855	16.7926	1.47722	251.485	3.6986	13.0798	15.6874	81.6257	384.376
0.142992	29.2064	40.0423	129.031	6.1847	23.7125	0.0320176	0.812848	5.59185	1.17195	24.0285	4.90767	3.37133	102.228	26.5156	92.7481	1.6104	0.404835	0.137279	29.3985	27.2461	6.08752	0.448437	125.864	135.688	10.0829	5.1792	2.29947	30.3578	29.3935	91.9731	1.21285	0.119341	7.94542	9.29491	141.999	44.6641	0.150763	16.7672	1.58313	257.695	3.84634	11.4502	4.25331	67.3971	323.528
6.81426	12.308	41.5781	110.472	8.76328	28.1627	0.0188288	0.169975	5.24906	1.29204	0.923295	14.8867	3.94816	107.244	24.8406	113.669	2.95153	0.490537	0.514907	27.3548	26.161	4.42752	0.353092	49.2947	142.713	14.5589	4.76	1.90792	21.1923	31.9923	84.8501	1.01505	0.297374	9.92744	12.0025	144.394	50.3651	0.133092	15.606	1.45958	278.159	5.11353	14.9679	18.303	69.0961	128.516
2.74739	26.3702	45.9959	41.7393	19.5936	15.2753	0.042262	0.172202	2.05553	1.18319	21.3298	11.5628	4.64919	101.426	18.2165	138.92	5.97475	0.470271	0.0899255	62.3147	28.7739	4.55373	0.417393	21.5476	143.039	5.07278	4.00119	2.62795	29.7056	29.9963	95.4225	0.954081	0.487934	6.38873	11.3919	141.361	55.5265	0.164335	17.8823	1.05677	272.669	4.03276	11.5255	5.35648	78.2278	153.499
4.6204	24.7275	41.5697	117.647	15.4552	38.9023	0.0115095	0.668508	3.82787	1.16954	30.902	16.2326	1.67207	108.202	26.5716	55.8197	2.55261	0.306913	0.506108	67.3877	23.3386	3.90537	0.372076	9.86177	143.598	10.0839	4.74949	1.44426	47.9314	33.5009	86.1765	0.825074	0.326006	7.92854	9.20884	145.365	44.9468	0.130963	15.6553	1.13247	292.674	5.05105	15.2815	18.5507	70.3675	365.915
6.20813	24.4829	38.2445	50.2106	6.33227	36.7035	0.0127642	0.331695	3.51297	1.2536	1.01704	34.2139	4.10247	109.314	19.3291	83.5413	5.00532	0.119662	0.380521	28.9726	34.7758	5.89791	0.421917	11.0106	140.581	12.7308	4.37129	1.37776	45.4043	32.3157	99.8231	1.06343	0.532276	6.87512	11.9587	146.501	40.0038	0.278818	16.4317	1.26602	156.677	4.17323	11.3756	15.4163	77.0805	178.796
6.75763	19.292	39.2943	108.229	12.7366	33.5858	0.04947	0.971017	3.27312	1.25795	9.66411	2.1177	0.762215	102.99	20.7245	58.631	4.54888	0.21205	0.0672276	7.59747	23.8512	4.06082	0.355708	76.4485	122.322	10.2275	3.81953	2.6777	45.2771	32.2829	98.3977	1.28023	0.538884	4.7844	8.36525	145.865	41.3569	0.236398	16.9639	0.800892	283.36	5.37682	12.8595	6.9991	77.2346	215.656
4.03798	19.1515	52.2189	36.4207	33.347	19.3594	0.022862	0.511746	5.73994	1.26523	28.0136	23.6487	2.198	99.3669	18.1306	111.792	3.7897	0.0247461	0.219151	20.4364	34.9901	5.74844	0.395817	25.3457	117.675	8.39886	4.15859	3.1116	41.3227	27.8908	97.6705	1.03834	0.286145	6.8531	10.0396	143.405	55.5945	0.273702	17.9004	1.35387	288.188	3.74168	10.7278	10.9747	60.0419	266.407
0.069219	27.7234	41.9908	45.7431	2.73854	35.1906	0.0334747	0.680556	5.85378	1.29501	14.2663	11.4352	0.786773	106.175	27.649	46.7387	4.6829	0.421921	0.368991	25.2649	28.9477	4.83019	0.403572	42.7543	138.266	6.13138	4.75924	2.55432	21.9832	31.8082	94.1187	0.767024	0.17143	4.95289	7.51182	140.232	51.3396	0.18719	16.2445	1.1575	136.113	3.64664	11.5615	18.6535	60.4578	312.808
5.82276	18.1487	36.6199	36.0813	38.6175	6.03252	0.00504383	0.579814	5.7023	1.29901	14.9045	3.41927	4.90191	108.828	21.3276	95.4334	5.3641	0.130727	0.438981	3.05435	38.7853	5.54996	0.386777	101.104	133.265	10.2389	4.00621	3.03698	47.8024	29.6739	90.2864	0.825255	0.386681	4.88156	11.2938	145.661	50.3665	0.115462	16.4382	1.3688	215.387	4.44113	15.3884	15.1853	64.0575	232.262
2.26393	26.5656	41.9881	71.1605	22.7536	14.4436	0.0150147	0.126217	1.94424	1.23614	3.47159	2.43763	4.88269	102.722	26.0161	50.4299	5.32742	0.33881	0.248993	24.3698	21.0324	5.29263	0.402059	119.724	141.168	4.04781	4.81513	2.45497	29.8811	27.9096	98.0002	1.24585	0.364996	5.30016	9.8098	140.769	66.9101	0.209625	18.0634	0.962999	279.576	4.80099	11.712	10.7731	63.1688	244.718
5.05198	23.3954	46.7027	121.741	12.3956	13.2813	0.0103329	0.105254	6.45064	1.24725	17.5802	23.6017	2.74115	106.565	29.8739	67.3913	5.43024	0.478872	0.0728425	45.9071	38.6929	5.98241	0.353469	111.474	114.773	7.01719	3.82212	2.74341	25.3324	31.2638	97.7017	1.20169	0.38909	3.46298	11.7966	142.755	42.9861	0.175055	17.835	0.743977	137.631	4.06752	14.0592	18.0267	67.7274	287.575
1.5736	22.274	53.6219	87.7617	26.7832	21.1101	0.00801816	0.111226	2.25683	1.21969	21.4756	4.75239	2.92922	104.753	23.6304	99.4676	3.59075	0.19177	0.353575	68.0441	27.7055	4.53946	0.359654	43.3092	134.449	9.7863	5.03198	1.69007	35.278	27.4663	88.0778	1.0957	0.181011	3.7579	8.30043	143.574	59.8904	0.182409	17.2112	1.60153	131.89	5.44412	13.9442	18.0246	72.2545	304.313
6.15145	28.4102	43.3465	67.3407	29.6279	37.1441	0.000548648	0.0872261	4.05523	1.15629	28.6925	12.3097	1.43062	104.444	19.0919	135.374	5.86644	0.0602164	0.168839	44.4958	25.1229	5.12166	0.37372	42.9547	122.492	4.19394	4.80528	2.08606	27.1282	31.5821	94.7365	1.27068	0.504588	4.97787	11.5806	139.654	68.7821	0.158564	16.5693	1.15499	349.307	3.84032	11.5833	5.96843	65.1409	138.792
4.74033	24.0926	41.2462	42.9424	21.1254	18.4497	0.0426602	0.412325	6.95334	1.13888	6.47314	24.6464	2.42996	99.2403	18.1347	142.205	3.05835	0.258769	0.191139	59.4208	38.8154	4.49322	0.371157	131.633	149.672	13.5171	4.21087	3.0747	39.418	30.7757	95.5807	1.18554	0.514382	7.6805	9.93505	144.224	69.282	0.213082	17.7937	0.896625	225.77	3.62759	14.9251	9.78359	63.1468	230.814
0.858316	26.8285	49.396	73.5042	14.2215	29.0676	0.003906	0.881711	4.86022	1.30253	19.0268	9.42139	4.06895	105.195	18.3149	96.0341	3.62298	0.288063	0.232974	62.498	32.5935	4.42734	0.419687	23.1103	129.65	5.65309	5.17797	3.12014	44.4307	30.6569	83.3309	1.16742	0.270053	3.35033	9.94743	146.463	62.6903	0.121243	17.4399	1.14328	165.383	3.99486	11.6681	12.6598	70.9747	382.579
4.68534	22.1632	54.6845	118.263	35.6481	14.7361	0.00969565	0.643047	5.13791	1.31506	12.6022	26.2735	0.732402	106.76	29.158	118.299	6.53072	0.105248	0.130371	31.6259	35.4924	5.63172	0.359545	43.4191	146.71	11.7853	5.14192	2.02002	43.8708	33.7968	96.5225	0.92543	0.495797	5.90501	10.4856	143.322	70.3657	0.258399	17.0301	0.715758	302.985	3.58175	11.4191	6.9414	61.133	391.506
0.924001	18.6558	39.0903	82.9162	31.3944	21.5216	0.0122686	0.595427	1.98569	1.20453	28.1502	16.3717	1.45401	101.581	26.6744	89.4249	6.41325	0.429967	0.417345	61.8933	33.4236	4.11183	0.447903	46.933	118.53	2.79603	3.96285	2.62523	46.8989	31.5018	98.3816	0.938356	0.513553	5.43052	11.3113	141.059	61.0276	0.118997	15.9801	0.759602	306.618	4.9975	15.0737	14.805	62.0346	362.314
0.541142	22.0128	37.8924	124.362	32.9882	24.5839	0.00879095	0.809142	3.98311	1.12627	34.0736	21.4483	0.709538	101.392	20.8402	139.886	2.58921	0.228462	0.242688	22.8171	27.4589	6.03525	0.364541	55.9521	125.681	5.27109	4.0677	1.31535	43.444	33.7962	91.1214	1.20363	0.397006	5.60493	9.68168	143.607	43.9763	0.21988	17.1992	1.39612	257.419	5.30102	10.7536	9.24071	72.126	350.74
6.43342	26.453	43.7917	129.72	16.9237	31.7019	0.0204219	0.12508	7.48222	1.24995	16.8861	0.422122	2.92093	107.131	29.1145	125.375	4.89947	0.51242	0.285004	39.6062	37.8221	4.4953	0.42051	110.214	122.619	3.73568	4.11718	2.6261	26.0052	31.9178	92.0282	1.26092	0.396157	9.07763	8.67278	138.896	63.027	0.128148	16.8985	1.07433	133.914	5.12321	10.706	13.623	61.4643	152.375
4.56729	25.983	47.2952	88.1383	25.37	14.691	0.0434699	0.709352	7.11812	1.18571	22.6409	26.185	2.18819	103.794	27.7419	85.6599	5.24069	0.0883687	0.275284	70.4496	28.4329	5.43641	0.402011	125.547	120.487	3.50661	4.38351	2.40872	39.868	28.8146	93.6249	0.930317	0.262392	5.19338	8.71541	141.854	48.492	0.181225	15.524	0.977714	171.873	4.80598	12.8214	5.7802	79.8045	202.426
6.53357	23.393	54.7927	89.4128	22.3308	37.2993	0.0442117	0.000876722	7.42429	1.16221	10.8729	17.3769	4.23056	108.226	20.7786	85.7292	5.21183	0.414901	0.10443	11.2412	38.1458	5.46394	0.391138	14.4354	130.421	10.5112	4.03541	2.64248	37.188	28.4603	95.7626	1.07002	0.126991	7.30846	7.71108	137.14	74.4689	0.248204	17.754	1.51244	245.701	3.62771	15.476	9.47267	71.3008	410.745
2.82392	9.34808	37.6249	91.1614	21.862	16.9832	0.0514752	0.521192	6.54448	1.14241	1.74233	4.39552	2.79262	102.516	28.1077	88.5693	5.01948	0.338351	0.320062	31.1586	25.1506	5.40667	0.354713	11.6723	115.372	10.4063	4.57516	3.11633	32.9386	33.1862	93.922	0.909073	0.455147	9.96714	9.73578	144.713	64.6098	0.144696	15.8618	0.739276	180.482	3.74159	13.1208	12.0225	63.5925	201.694
1.6827	22.4352	49.7369	102.408	37.9013	33.5522	0.00319014	0.86891	2.70814	1.22735	14.8229	2.47627	2.07951	100.878	23.1952	73.7441	5.3301	0.464552	0.432782	55.4512	30.3387	4.78651	0.418035	135.155	113.393	10.9705	4.57592	3.01315	33.0329	28.8749	89.8702	0.997894	0.458036	3.43519	10.7931	142.591	55.3201	0.262483	17.7519	1.25258	279.911	5.15207	10.8274	8.27471	80.5939	429.988
4.37316	24.6614	53.4952	107.985	33.5243	10.0329	0.0112181	0.160892	4.24884	1.19031	17.4426	5.35227	4.07988	102.509	27.9858	104.331	4.76862	0.400224	0.199833	22.3139	37.0091	5.02097	0.380931	88.4724	147.157	14.7644	4.88544	2.49741	27.4649	28.5013	92.9851	0.734466	0.281245	6.5369	12.2746	145.641	49.1726	0.164054	17.0261	1.32877	148.523	5.47231	13.8847	17.0251	79.6602	413.662
2.91063	8.00657	43.7585	110.301	8.83939	36.7175	0.00141833	0.344916	7.40626	1.16959	4.88659	31.3635	0.48671	101.434	24.5649	54.8462	3.38658	0.304136	0.149077	59.8072	37.8262	5.5614	0.433362	139.083	147.902	7.35983	4.45795	2.08453	34.754	33.3714	97.3825	0.940514	0.435769	9.40982	9.94759	140.583	48.773	0.200516	18.0895	1.51948	332.447	3.89426	13.0145	10.7307	65.8192	410.674
0.856867	21.1686	37.8776	56.6039	17.076	26.4922	0.0301157	0.304234	4.74471	1.17472	6.15346	8.00793	2.11272	100.315	27.8602	125.798	6.77733	0.0418103	0.350146	13.1647	31.1896	5.04661	0.43206	4.62218	120.537	10.2997	3.78167	1.96502	46.1813	27.7932	91.6236	0.864048	0.102354	4.6548	8.81019	145.566	59.2593	0.18129	17.6715	1.2935	312.025	4.5215	12.367	14.2868	60.3448	365.397
0.953778	26.8076	48.5124	115.342	18.7558	31.2091	0.0109812	0.953631	5.96522	1.22513	9.90468	14.7173	3.26557	109.805	19.2739	86.5324	2.53627	0.286472	0.0505984	24.5025	24.1392	4.15915	0.439956	58.1926	131.558	10.8001	3.67378	3.00324	26.8797	29.9768	89.1076	1.19343	0.503364	9.47001	12.195	143.292	74.4304	0.188349	17.8418	1.47436	190.815	4.84179	12.7955	15.6994	81.7569	302.103
5.23647	17.1435	49.0393	40.2288	4.8112	34.7172	0.00181988	0.297628	7.51344	1.25334	4.52678	29.4999	0.901352	99.8031	25.5826	71.0095	5.34455	0.074042	0.240109	33.8925	25.4131	4.24465	0.385337	129.782	124.659	2.44596	3.53792	1.52137	26.3807	27.1061	96.8046	0.941479	0.359794	9.60337	11.4447	138.573	70.4004	0.151374	15.5974	1.34836	206.179	5.31626	14.6549	5.98087	67.3978	282.656
1.28416	16.2568	36.7958	60.2558	28.0774	15.9744	0.0342802	0.876164	2.3573	1.23728	13.367	19.1926	1.23346	105.705	24.2765	110.924	2.33177	0.238977	0.453967	70.1743	37.4092	5.12871	0.355761	34.8688	124.664	3.30264	3.85339	1.37967	29.4846	33.7078	87.1871	1.03977	0.541699	8.23444	7.71577	146.506	65.7767	0.121251	17.7261	1.40683	160.024	4.59406	12.1261	17.9146	69.6761	403.493
1.85341	8.41238	38.9216	77.8227	16.5218	25.0756	0.0443005	0.931621	1.70948	1.22366	26.6294	10.8058	0.623099	99.2351	29.5403	89.7876	1.90095	0.119287	0.108428	40.9618	33.2004	4.43623	0.41581	54.8421	117.215	12.3895	4.51296	2.16274	38.2368	28.8349	99.997	0.831927	0.206797	6.27109	8.70225	143.369	54.9337	0.13968	17.3792	0.795093	196.099	4.42761	14.4154	9.63519	72.2109	416.845
2.10801	11.626	41.2977	119.995	29.4929	25.0232	0.0394817	0.22361	7.35273	1.27703	29.6562	16.8847	4.10085	103.628	19.2432	118.029	3.34319	0.159058	0.0780753	59.9846	25.8376	4.63906	0.366468	63.2797	141.797	4.88218	4.68873	3.01706	29.9496	27.8692	95.3236	0.855236	0.104841	5.37798	10.8631	140.765	40.887	0.181439	16.6583	0.909114	262.242	3.8992	12.6707	12.8514	80.126	357.979
0.7743	20.1134	37.3082	127.987	34.3273	35.592	0.0345505	0.506555	3.44564	1.27577	13.7888	28.86	1.27538	103.15	24.6237	68.0985	6.98687	0.23228	0.0753861	33.821	28.451	5.47468	0.397807	11.1074	132.651	8.6161	4.92533	1.30071	20.36	32.4773	90.0128	1.17532	0.104715	7.88191	9.72978	144.918	44.9285	0.187548	17.5501	0.792945	221.715	4.60097	14.6431	7.77589	60.6669	407.586
3.84746	18.2897	52.2872	97.7796	13.9631	11.783	0.0231642	0.711834	3.64574	1.17736	11.7105	14.3441	2.72266	107.701	28.994	143.194	1.91935	0.356185	0.287226	15.8864	30.4805	5.86167	0.439329	95.7407	135.756	12.32	4.08265	2.37046	23.7726	31.0821	94.8227	0.849431	0.56155	4.55045	12.3517	143.872	44.8061	0.221942	15.7664	1.33825	270.069	3.7713	13.6816	13.187	65.3806	179.098
1.88562	27.1949	48.4662	125.955	16.2384	28.0762	0.0299168	0.473438	2.29586	1.2283	11.5038	27.525	0.199296	109.233	27.188	64.5669	5.99224	0.100502	0.17017	16.7349	21.5715	4.95084	0.424955	117.981	137.742	5.20152	4.89434	1.78439	35.789	33.528	92.5699	0.954531	0.571697	8.95141	9.12784	138.501	45.8878	0.199438	16.7934	0.777103	329.269	3.89493	14.32	18.0438	72.8825	159.927
0.430665	27.0674	36.8713	56.6315	33.339	21.3317	0.043499	0.602939	4.05829	1.3129	33.2761	33.454	4.58691	99.195	20.6221	140.578	1.58702	0.284168	0.230367	10.2869	26.2513	5.06849	0.378294	135.776	113.401	7.23307	4.22686	2.64636	21.1975	31.3867	83.948	0.879071	0.370554	3.46582	8.81211	137.523	59.3901	0.23627	17.2853	1.54505	207.436	3.6661	11.2572	7.92739	72.5027	409.492
5.06779	17.0379	54.264	48.1864	42.937	35.4672	0.0222961	0.662349	3.54326	1.28202	14.4319	33.3676	3.45827	107.532	26.7422	54.7444	5.43521	0.433494	0.0980708	39.4433	29.0292	5.70026	0.402071	71.9147	110.02	8.66642	4.33159	2.72606	43.4577	30.1783	87.5481	1.01713	0.451385	7.11891	7.42654	138.64	67.6112	0.243661	16.3941	1.31927	292.619	3.91163	13.7424	9.91092	72.9429	221.547
2.32337	8.04935	40.1776	59.8522	19.6603	34.53	0.059253	0.803778	7.26075	1.13162	19.1356	26.4835	4.53788	107.975	22.8056	100.549	2.06343	0.235079	0.0491976	13.6873	28.2878	4.85795	0.377326	78.9535	137.364	12.723	4.79227	1.1181	26.382	30.3145	84.2339	1.21255	0.137112	8.58291	9.12383	145.13	50.8339	0.226227	17.5268	1.28297	279.273	4.25751	14.841	6.05286	66.8298	348.122
0.0816278	15.9035	47.8346	119.952	3.47049	23.44	0.0567481	0.323299	3.06144	1.25737	2.47708	21.7763	3.50458	100.03	29.1591	104.014	5.91705	0.25734	0.388966	65.6072	32.6175	6.05316	0.377957	61.6855	126.909	6.60595	5.03307	2.53101	43.9981	32.4874	91.5698	0.921071	0.5179	6.17723	11.5098	146.018	59.0754	0.13223	15.6486	1.17609	208.37	4.79834	14.4061	16.0642	63.6471	160.848
0.300447	15.0797	50.2804	89.6578	28.3476	17.0476	0.0163559	0.470873	1.92815	1.28941	1.83081	11.3485	4.9778	106.753	21.7308	125.01	6.97212	0.152776	0.148769	15.2949	37.492	4.86639	0.444069	13.838	116.939	10.0134	3.77027	2.83296	25.8649	30.1262	96.9786	0.979331	0.554153	4.13931	9.57127	139.351	49.9827	0.143358	15.6821	1.12925	227.034	3.7839	13.3534	9.26053	64.1197	417.21
1.50776	10.5448	49.41	91.6997	3.46285	22.8564	0.0307786	0.967148	5.6994	1.13636	24.3467	7.5039	1.66869	100.936	21.4495	102.53	2.28944	0.297532	0.0493573	70.5424	22.0604	4.90027	0.378601	45.9253	134.776	5.02363	4.25326	1.64094	28.1367	32.6009	92.2958	1.15687	0.256938	9.01499	10.4563	137.267	65.1439	0.178971	17.6645	0.982713	228.432	3.74815	13.6478	7.0649	68.2424	342.109
4.51249	8.38574	40.2633	55.7875	2.62951	18.5872	0.0233789	0.513181	1.72467	1.25541	3.78535	0.846184	3.88744	99.6097	19.8825	107.106	2.27853	0.353404	0.301464	51.6288	28.206	5.99321	0.394107	85.2891	147.842	3.64244	4.32941	2.59349	23.8077	33.3505	89.3256	0.863239	0.240482	7.5267	7.64181	139.088	74.3014	0.264624	17.4081	1.48274	313.888	3.64001	13.4184	17.0101	71.1394	410.313
6.44258	16.2778	39.9329	118.188	2.18927	28.8517	0.0127643	0.417067	3.19456	1.14444	4.90279	36.7665	2.21121	107.006	25.618	59.6692	2.26336	0.223794	0.517424	40.0454	36.3368	6.05669	0.401043	89.6777	111.209	14.1079	5.0353	1.62635	31.9291	28.0385	94.3846	1.15295	0.393882	3.59548	12.0047	138.227	52.0178	0.254682	17.3842	1.36992	132.001	3.64553	12.1449	12.7399	66.1567	185.021
1.88088	24.1721	46.1534	61.3072	37.6108	9.39313	0.00854205	0.852968	3.24142	1.28679	0.238108	18.1249	1.95632	100.776	27.8878	106.137	4.30522	0.0271407	0.333828	50.2672	28.832	4.92781	0.364137	89.2491	127.899	13.37	4.00655	1.28347	32.8156	31.5479	97.7087	0.953097	0.573439	9.32854	8.83476	141.998	72.2214	0.116288	17.1999	0.751881	242.68	5.11188	12.9866	5.91766	75.9152	354.197
2.65061	8.94055	37.5743	128.884	26.6721	21.7411	0.0293413	0.309201	4.61215	1.24014	0.297084	27.7908	0.532308	104.386	18.8019	111.31	4.75344	0.282576	0.201711	6.31479	35.1836	5.20392	0.438688	31.0756	130.5	11.0959	4.72802	2.26667	39.8793	33.2102	87.3723	1.00968	0.185262	7.45002	11.3542	142.827	40.0754	0.219399	17.1021	1.52375	137.896	4.04094	14.1629	14.3454	72.5448	204.652
6.96296	15.2349	42.4458	117.883	41.2872	23.8817	0.0260665	0.814844	2.97596	1.27339	25.0697	7.34704	4.28101	108.574	18.0717	60.9574	1.75404	0.406366	0.315611	3.77774	30.4609	5.46282	0.355488	96.9899	138.036	12.2562	4.87092	3.13791	23.8508	28.1482	88.9808	0.983196	0.342121	7.78033	7.93006	144.489	48.9987	0.116231	17.9924	1.27236	326.932	4.41068	13.0687	18.1945	77.5903	193.733
2.0264	23.8779	43.1797	83.74	35.8713	36.3369	0.00788095	0.510644	1.86326	1.20143	33.041	26.2884	0.478504	100.348	26.0356	109.004	5.63708	0.181651	0.476866	66.2125	34.7391	5.41207	0.446565	18.2714	110.108	4.25263	4.34738	1.87887	31.277	32.7879	96.5882	0.873607	0.172988	6.61487	11.2214	143.368	43.0358	0.213616	16.259	0.976997	319.284	4.59067	15.3523	14.1208	76.9574	316.804
6.19275	25.6996	49.8146	38.7999	18.1695	8.75523	0.0249813	0.737102	8.22041	1.30439	14.6989	3.3528	3.18968	104.169	18.1606	91.9228	4.13058	0.133032	0.348968	57.8681	29.8624	6.05649	0.420738	50.0261	131.028	9.21534	3.86811	2.12239	23.958	32.5007	90.0466	1.24109	0.436239	6.29129	7.92677	138.594	41.6389	0.189093	17.4863	1.47679	183.688	3.51594	14.1899	13.3786	70.0957	213.566
2.02993	8.86139	53.1154	95.2063	40.11	35.6862	0.0191914	0.617628	2.67124	1.12058	34.5181	13.8317	3.24779	99.6368	21.4164	62.8611	4.7714	0.211917	0.333826	24.4398	37.441	5.40007	0.446648	81.1417	110.015	3.45848	3.71843	1.13914	31.5702	31.0537	91.1357	1.23737	0.41492	9.76456	9.72696	140.64	55.9449	0.131778	16.9459	1.42557	207.881	3.64959	15.3654	13.8306	63.796	245.443
6.33116	14.5063	50.5983	101.358	26.5756	34.1791	0.0122005	0.26144	7.47735	1.29111	12.0232	16.6748	3.27936	104.951	24.8747	135.888	1.9631	0.182714	0.157567	20.1393	23.6465	5.99581	0.413495	11.5447	145.965	10.5828	3.81238	2.10242	33.5162	29.5442	92.8208	0.893094	0.576361	8.1368	12.1919	144.784	56.7885	0.125783	16.397	1.49489	139.583	4.85542	14.9842	16.2711	81.4879	410.986
2.61594	18.0725	54.5338	104.594	10.8158	29.9712	0.0508139	0.0357129	5.63228	1.12334	34.2769	1.37509	4.94423	105.212	24.1009	121.392	2.30567	0.149215	0.385013	37.6762	37.3432	4.4879	0.408207	105.59	117.701	4.96404	4.4799	1.30841	49.1833	28.9972	94.8201	0.733269	0.322008	6.92042	7.89843	139.04	46.9464	0.117056	17.2761	0.815624	220.183	4.83015	14.0593	16.0468	61.6696	421.66
0.0696928	14.9722	50.2021	91.3506	14.317	26.9145	0.0385127	0.505194	7.84137	1.20906	0.426321	18.2434	4.3138	103.07	24.154	119.573	1.87095	0.310467	0.1048	30.9347	30.6549	4.13512	0.414189	117.205	112.955	12.1367	4.08649	2.26695	33.8995	29.9822	86.2509	0.796953	0.331648	6.26762	11.159	137.851	53.122	0.208719	15.725	1.57455	134.898	4.86644	14.7851	9.89076	61.4215	338.809
1.85941	12.1769	52.3948	52.8557	43.1155	25.1348	0.00530676	0.275066	2.60034	1.20544	23.8557	19.936	2.80487	99.6975	26.9991	74.4477	5.42243	0.504523	0.0336617	65.7533	23.6561	3.96182	0.3843	94.9508	115.535	5.79778	5.21483	1.48203	23.8055	30.2872	85.1996	1.17817	0.508827	7.92005	11.7795	142.315	74.469	0.25293	16.7313	1.05696	143.805	4.20045	11.7612	13.1765	74.1616	389.751
3.63799	24.4654	53.9692	62.9519	20.9704	22.6446	0.0404282	0.426449	6.28985	1.24634	10.3245	1.8112	1.24793	105.609	21.667	62.5223	6.04542	0.167483	0.16085	43.5297	23.3004	4.64216	0.378074	132.673	116.387	7.56649	4.75757	2.72007	30.7975	30.4808	92.2705	0.875765	0.159247	9.06629	8.21918	143.424	74.6634	0.273551	16.3585	0.824738	230.982	4.47574	11.5347	16.8052	64.6601	174.833
1.93204	22.6984	51.1873	103.573	23.3892	22.3861	0.0457815	0.215971	2.34809	1.17718	25.2911	14.0791	3.50395	99.2116	19.5431	78.8832	2.17194	0.0646228	0.22506	9.00475	33.517	6.0034	0.414648	105.465	111.61	3.24889	3.82717	1.65643	27.2196	32.9649	96.4743	1.25872	0.560188	4.61577	8.93928	142.223	65.3455	0.280234	17.5846	1.38858	268.317	4.57006	13.6848	7.50869	64.3203	152.063
6.37894	18.8407	36.6236	112.519	43.3854	30.8577	0.00294994	0.0771818	4.15542	1.1783	15.6078	36.9023	1.9113	102.338	27.2727	56.4407	5.29116	0.309974	0.149708	64.0769	39.7586	4.07844	0.439622	86.6499	131.187	10.9827	4.06568	2.85253	24.1103	27.6192	97.565	0.755411	0.434704	9.3942	11.189	139.258	72.1538	0.140954	16.5361	1.19154	295.053	3.93112	13.0268	7.16979	80.6638	448.707
6.16498	11.8653	40.6447	115.38	44.9682	23.8093	0.0552382	0.763509	6.90413	1.31026	19.2736	0.88362	3.1823	101.032	25.7493	142.57	3.36812	0.282193	0.308045	15.4415	20.7032	4.44429	0.395553	34.0498	141.279	12.0123	3.60446	1.24567	39.1265	29.5761	99.7046	1.00245	0.564999	3.71122	8.55033	144.853	54.0961	0.215942	16.3026	1.46179	168.944	3.73652	15.3235	4.45594	60.3416	275.091
0.398791	24.5905	51.6431	26.7261	6.03087	34.0945	0.0404288	0.590761	7.39387	1.17946	25.4017	28.1036	1.48811	108.76	29.8505	141.327	4.88351	0.107919	0.157426	23.3158	35.9796	4.75286	0.392925	55.5799	140.51	10.5205	3.85797	1.64374	22.9154	31.6978	87.4438	0.882647	0.273393	3.93039	8.51096	144.067	73.4454	0.129937	15.5961	1.03556	330.619	5.0126	11.1182	15.73	63.1357	127.868
3.01723	19.0324	50.1573	80.9262	43.3518	13.0058	0.0356119	0.499954	4.7923	1.23062	28.7292	5.1059	2.75607	107.591	20.8099	96.7978	4.97842	0.326231	0.278983	65.7667	38.8927	4.87105	0.44417	6.20408	143.283	13.6062	5.2349	2.69656	46.6177	28.2548	83.9509	1.2421	0.218762	6.1871	7.5716	145.993	62.5131	0.251018	17.6338	1.03104	314.691	4.0513	15.2211	12.7172	60.808	407.478
1.74896	10.4481	53.2691	99.3143	3.42315	8.05713	0.0595179	0.112375	6.02704	1.24348	4.30521	7.23595	0.0334494	103.49	26.6412	114.109	5.24768	0.400265	0.395646	21.1372	24.8368	4.90647	0.400816	2.65946	145.544	7.37344	4.74207	1.88459	45.1532	28.8759	97.8894	1.25897	0.314181	8.91221	8.95501	145.113	52.0575	0.179317	15.7163	1.30985	171.74	4.35689	11.1521	12.9293	72.493	426.624
2.38574	25.8428	40.2165	62.7004	13.1833	13.8283	0.0434617	0.316744	3.22289	1.13381	1.40736	35.095	1.77822	103.084	26.6282	64.1604	2.80684	0.189087	0.277794	14.9736	25.9492	3.95322	0.407015	1.81929	149.851	11.6697	3.81003	1.15634	23.5907	28.3709	85.0476	1.15344	0.508913	6.5329	8.62176	145.975	54.9361	0.15181	16.8122	1.23182	323.903	5.0276	11.3219	12.2109	68.3984	317.873
1.77446	18.0663	49.1544	114.981	16.8016	22.0259	0.0511837	0.708156	6.76337	1.26629	0.121077	26.0816	0.730816	102.448	29.7614	58.8364	4.54934	0.214136	0.197092	52.1358	35.7317	5.89558	0.384687	77.0827	149.14	6.33383	3.98133	3.01559	23.861	30.1672	85.8246	0.931648	0.541276	5.78806	8.65956	145.01	62.3006	0.12778	16.6153	1.44603	328.868	4.41078	14.9585	9.20812	75.5084	301.243
3.21872	11.8771	46.0116	86.7874	3.135	39.7025	0.0449228	0.973048	3.42778	1.16585	11.3797	23.1962	3.41554	102.427	19.8359	73.4174	2.2015	0.437461	0.0568507	11.4605	37.1264	4.82173	0.37007	7.54097	116.065	13.4966	5.04816	2.12149	26.9037	28.9033	82.8414	0.881028	0.130527	4.44993	8.19036	140.357	63.4084	0.150644	17.5887	1.09359	172.123	3.94212	11.1756	11.1561	60.5452	279.53
6.50894	17.6739	40.1833	61.0343	27.9995	21.6538	0.00909057	0.703675	6.86807	1.1203	21.6166	30.2974	0.521135	105.738	23.9239	94.5485	5.07962	0.298998	0.285478	8.90968	32.5787	4.6129	0.444883	20.2979	148.002	6.3098	4.54153	2.96292	40.1315	33.7465	93.861	1.12192	0.517441	5.43905	10.4377	145.197	45.3319	0.171923	17.133	1.00312	152.555	3.80368	15.0361	17.7354	73.2549	172.774
1.19446	19.8621	42.2131	62.5341	27.8984	29.6865	0.0209412	0.603255	3.83153	1.28544	13.2566	2.10848	2.35112	105.379	20.9327	130.61	5.51722	0.391716	0.290155	37.7363	37.1694	5.13682	0.397111	3.4028	131.683	14.5647	4.38667	3.08248	22.729	30.6024	95.5728	1.29092	0.238086	7.81016	9.70507	139.139	60.9118	0.264597	17.0699	0.89987	335.989	4.52049	12.4289	18.1167	75.2293	414.768
0.609193	14.474	46.3041	61.9748	9.26271	15.9248	0.0186712	0.555568	2.40475	1.3185	8.20479	26.6886	0.867105	106.728	24.0129	70.5141	3.81409	0.336885	0.133605	63.867	33.4773	5.02105	0.437844	31.6505	144.137	13.6396	3.70317	2.53047	36.7012	27.5369	89.1707	0.736232	0.474261	5.49166	10.9905	144.225	74.8301	0.1469	17.8195	0.774703	238.668	5.38055	12.4858	9.15124	64.8071	129.716
0.672103	25.1331	40.2397	84.6082	42.5861	30.3186	0.0499617	0.344963	6.20954	1.18911	16.2555	2.24454	2.67031	103.34	21.4222	44.0511	3.82179	0.425621	0.0420692	62.5226	31.3773	4.38268	0.394542	104.883	138.647	4.38853	4.52268	2.88888	23.0858	32.967	91.773	1.23292	0.278164	4.1093	8.2672	139.675	73.3457	0.185226	16.4499	1.53944	268.028	4.39359	14.2589	12.8289	60.3089	181.807
4.19823	22.6546	54.9923	29.8178	12.9142	33.9121	0.0487577	0.783942	2.61516	1.30502	12.345	6.36833	0.81991	108.92	23.1083	116.836	3.42949	0.240478	0.274733	67.9341	36.5704	6.04901	0.365959	121.828	140.884	5.32416	5.01324	2.18559	33.8656	28.3215	92.7749	0.944376	0.480865	4.71005	7.88856	145.293	54.4781	0.126008	15.8971	1.39126	308.605	3.54777	15.1829	16.961	61.2187	300.788
6.04298	15.13	47.5264	45.792	32.9892	30.8269	0.048552	0.0910017	6.62141	1.24866	5.59759	28.0291	3.17768	100.486	28.4189	129.921	4.64362	0.0804835	0.264812	27.9193	23.7588	5.74487	0.426097	82.1753	134.069	13.2449	4.40482	2.78056	38.2602	29.2639	90.5671	0.903083	0.396838	5.25508	12.2451	138.582	67.2932	0.142768	15.7234	1.6044	128.476	4.69641	13.7669	12.5654	73.3904	419.988
0.770686	12.7679	45.5542	108.371	16.7209	34.1151	0.0209034	0.132237	1.96518	1.14337	1.11397	12.4689	0.177564	108.076	19.8127	85.1066	6.48343	0.335595	0.186921	4.75053	22.2703	5.44625	0.435361	120.35	115.434	4.3109	4.90373	1.22223	20.3432	27.7076	84.5856	1.2611	0.26497	8.77866	10.4555	144.631	52.2027	0.140199	16.2902	1.50429	154.406	4.74509	13.2981	5.79198	61.5984	152.091
0.504276	11.6469	47.7396	64.7064	19.4052	34.8573	0.0380943	0.433622	3.02753	1.13618	4.31375	22.9144	4.61663	107.105	25.3082	101.238	5.53566	0.500885	0.255334	44.7191	35.7839	4.41894	0.40522	87.9962	140.643	5.82746	4.6086	2.99385	37.9632	31.8396	97.9889	0.811672	0.38245	7.23658	11.022	145.535	46.102	0.174708	16.0693	1.12691	297.049	4.66848	15.2136	12.8677	65.3264	252.811
3.6027	9.13351	37.5628	102.229	17.7208	17.8007	0.00862218	0.672363	4.01268	1.17248	11.0554	2.4982	4.33926	101.618	23.7337	67.3826	1.81359	0.108939	0.18709	72.9821	28.2293	5.49997	0.411892	38.1403	138.027	4.51014	4.9289	2.89665	42.3272	30.9023	90.9908	1.15443	0.326704	8.16297	12.3119	143.544	71.1152	0.181099	16.878	1.37106	340.663	5.35917	11.2057	16.2646	74.6337	263.384
4.49547	8.14403	54.7403	105.822	20.6257	25.672	0.0297288	0.632333	7.18416	1.2693	1.12685	23.7647	1.60252	104.694	23.5699	77.0944	2.34306	0.301813	0.246115	65.5713	25.1044	4.58811	0.40968	43.8957	119.196	5.45867	4.51738	3.15901	21.1938	31.9113	93.6963	0.88018	0.163827	3.73686	8.53943	144.101	63.6631	0.181657	17.9516	1.14593	230.772	3.6745	14.7417	13.3579	76.5975	372.981
6.32596	23.4273	36.0815	87.1255	1.59905	17.7093	0.0328929	0.808128	5.26864	1.14571	23.4173	5.69832	1.96665	103.385	26.0616	71.3023	4.4002	0.375556	0.0765126	32.7251	37.7427	5.19488	0.412033	68.4612	118.011	5.38734	4.91483	2.49943	27.4396	29.5441	90.7194	0.989938	0.114272	4.97451	11.5105	145.413	72.7203	0.242132	17.4278	1.25995	164.039	4.54951	11.538	6.25098	66.1995	442.64
3.86472	10.1148	39.8128	118.303	23.8489	11.6153	0.0498471	0.153908	5.93572	1.18391	24.7132	36.8161	1.69035	106.701	26.9153	72.9407	3.34002	0.244455	0.143631	17.3964	25.0789	5.98072	0.37566	97.2983	136.021	6.36568	4.50765	2.81139	41.836	28.8936	85.1952	0.935807	0.137587	8.07594	12.3893	144.795	59.8236	0.225127	15.7538	0.783882	138.498	3.52223	12.2157	9.2619	79.2578	377.004
5.75664	27.8072	47.4199	103.983	23.5515	38.6616	0.0333333	0.716079	6.17782	1.27298	0.462172	31.0159	4.22618	104.727	25.497	108.663	4.69458	0.436086	0.364871	47.8582	22.6829	5.14632	0.441847	117.969	125.447	4.75272	4.00598	2.93668	38.0575	28.5284	90.5541	1.27328	0.19583	6.55605	8.78697	145.513	55.7482	0.173957	16.2477	1.0168	322.96	5.0664	11.4246	13.7441	70.718	263.203
3.38327	24.6609	54.4783	55.3871	36.0558	9.66836	0.011725	0.798868	8.22505	1.13105	25.106	7.51181	2.55697	100.767	21.2205	107.477	4.452	0.4648	0.319725	50.1305	21.9815	5.49558	0.436836	105.25	131.943	8.25479	3.73111	2.65512	31.5039	28.4155	90.3711	1.00598	0.308713	4.83582	12.3927	140.097	51.6969	0.173935	17.7488	1.58604	217.119	3.95959	12.8158	11.2498	74.837	381.798
6.42394	14.05	36.6724	30.2945	18.3509	37.5481	0.015492	0.68295	3.69094	1.18348	16.7071	22.7627	3.77471	109.484	25.8382	78.8524	3.16821	0.235046	0.307139	32.9171	36.0342	5.5148	0.369301	116.859	117.261	8.04982	4.76412	2.25212	49.153	27.1697	95.2758	0.911048	0.13206	7.03325	10.661	140.659	52.6289	0.256907	16.9228	1.21588	219.984	4.87386	14.1088	11.8919	79.5148	344.836
2.20866	19.6807	41.5725	54.6267	6.53672	32.3749	0.0189639	0.314967	7.31264	1.31483	0.210497	20.7223	4.20722	101.141	26.7738	75.9562	3.16762	0.477668	0.386245	24.9579	33.462	5.55445	0.35881	64.5406	147.825	9.53847	5.22573	1.79575	28.0032	29.0665	97.0847	1.13996	0.21362	4.44234	7.92977	144.394	40.0007	0.264444	17.6057	1.31889	159.098	5.37468	12.8307	4.52917	69.1387	371.492
1.96152	27.2471	54.1645	72.7793	39.0103	25.9221	0.0149607	0.217263	3.37945	1.3082	9.14294	27.8779	4.94365	109.187	20.2195	84.6054	1.62231	0.352898	0.200193	21.6892	30.211	3.97711	0.423327	2.8646	119.244	11.0842	4.40257	1.95388	46.8215	29.5078	99.5298	1.12539	0.36161	5.57001	11.3141	140.362	70.3025	0.190514	15.6554	0.774119	217.423	3.50268	15.4683	16.9699	71.237	174.086
5.40388	12.1354	43.8828	97.9466	23.5655	8.01012	0.0259052	0.671698	3.81268	1.26024	2.9765	10.1941	4.09087	100.758	22.3574	60.7972	5.0743	0.257154	0.0991034	65.0569	32.6303	5.50359	0.44648	1.94475	136.984	4.28532	3.80633	1.29892	49.5285	30.9312	82.2218	1.00126	0.569899	3.4658	9.63261	141.158	52.0856	0.231459	16.3543	1.14737	154.919	4.66801	13.4516	12.9004	80.5375	280.039
1.29737	24.073	50.2948	59.8087	13.1957	15.6435	0.0044209	0.756884	4.70027	1.15013	8.91543	32.3329	3.61516	99.1109	28.9044	125.388	5.40864	0.300489	0.298266	4.11846	33.6944	4.88584	0.418875	30.896	126.559	3.647	3.83264	1.86775	35.8031	33.0662	96.0578	1.0527	0.502329	7.00135	11.6121	146.762	59.4171	0.261255	18.0442	1.57551	221.904	3.98816	15.034	4.56613	79.7497	336.299
0.207211	11.5953	42.6143	74.8645	17.3951	12.3753	0.025377	0.381843	6.14873	1.15357	26.3943	10.3341	4.67994	99.5136	21.4345	67.3455	5.7669	0.429283	0.331358	10.1285	34.8722	4.54309	0.401761	113.093	116.516	12.1955	4.05597	2.53633	38.7885	30.8542	82.6848	0.877253	0.412589	9.32808	9.57114	143.593	73.3665	0.143233	17.5827	0.715024	205.418	5.08268	10.8385	12.9158	76.9723	395.183
3.09449	29.9294	40.4563	28.8412	29.036	32.3278	0.0408692	0.361567	3.44808	1.18108	30.6634	25.2204	2.34658	108.194	19.2272	56.9207	4.866	0.417956	0.169059	54.4823	35.5594	4.11107	0.377865	5.39225	115.311	5.35814	5.16303	1.49478	44.4208	27.3788	88.0731	1.00528	0.292979	6.42127	12.0653	141.567	60.3068	0.175662	17.3055	0.885849	308.919	4.47101	14.5718	4.97191	70.4675	231.133
5.12196	14.2947	54.7229	59.9427	31.0394	20.756	0.0261995	0.609804	6.59284	1.12929	23.1773	12.0794	3.8252	108.909	19.1887	74.5373	5.75757	0.0846957	0.0495441	4.49311	23.3168	3.95999	0.426423	58.2018	133.857	9.78471	4.60411	2.44171	32.0786	30.0389	90.3968	0.879023	0.2408	8.80751	8.35543	144.595	59.1619	0.116912	16.6027	1.34247	348.832	3.50395	14.2795	5.28278	78.6207	166.783
0.478198	12.9038	45.4605	64.2143	4.87889	9.7094	0.0508933	0.117355	4.25682	1.19664	33.2056	17.6003	1.95698	101.758	28.4844	71.1503	5.61862	0.178816	0.216814	41.1895	24.6013	4.20291	0.381924	106.621	120.548	14.2828	3.59926	1.36907	23.3016	28.1607	86.7394	1.09072	0.168506	6.14177	8.64621	143.153	74.9123	0.278621	16.5877	1.55471	310.89	3.77444	11.9458	4.37968	64.4369	252.996
3.64055	9.01242	47.3824	56.2376	5.0574	18.2986	0.0550905	0.817891	2.74504	1.20808	14.778	21.9914	2.251	106.254	29.2283	79.3075	5.64182	0.27753	0.212498	72.8503	34.4133	5.02385	0.445402	46.8412	140.023	10.5094	3.74115	2.77664	49.0847	28.9194	90.2353	1.17314	0.383544	8.9931	11.9913	142.305	58.6212	0.138873	15.7868	1.14548	282.417	3.66662	14.854	17.14	70.935	302.274
3.88122	13.8428	39.901	61.2485	12.4404	20.5396	0.0078885	0.584463	3.5476	1.17543	18.4121	31.5531	3.59066	106.207	28.6208	46.8778	4.32442	0.507445	0.217112	72.9041	39.4157	5.67964	0.395471	89.7892	141.565	7.0587	5.10042	2.03996	27.6522	28.8648	87.3226	1.2236	0.24214	7.94984	10.9295	137.096	42.496	0.170646	17.966	0.828362	277.102	4.26139	11.3064	8.43882	69.5528	112.831
6.81711	25.8677	35.427	93.5095	21.1842	34.585	0.0406061	0.454732	2.15156	1.18787	23.2106	29.1273	4.72833	101.554	26.5226	50.2166	4.24683	0.444738	0.364322	20.8146	32.936	5.98638	0.37311	89.9868	124.525	3.00443	5.27788	2.76411	28.2039	28.063	92.884	0.75718	0.447605	7.36731	12.0729	141.393	57.414	0.192084	17.1142	0.868789	135.491	4.22922	10.766	12.6679	60.5613	182.185
2.36508	22.4521	50.5012	38.0824	21.002	17.6425	0.0476481	0.0464702	7.41522	1.23011	33.8895	25.9595	4.51912	99.0466	22.3773	64.1847	3.87608	0.0921765	0.220967	6.55238	33.4034	5.7509	0.377661	117.218	119.783	7.86183	4.15133	1.3199	24.6975	29.7375	91.043	1.08431	0.18042	3.07846	9.65381	138.814	73.4094	0.208713	17.434	1.44973	199.547	4.07736	13.7539	8.80638	69.1282	354.098
1.74458	29.854	35.4773	98.9274	38.6405	14.3236	0.0549415	0.365191	5.52066	1.13578	26.9286	15.94	0.819549	108.041	27.3809	124.658	1.77777	0.0894758	0.0405516	28.4681	28.1461	5.45965	0.431191	91.3169	131.112	3.43423	5.05944	3.07622	32.6539	29.8183	93.9141	0.829773	0.333526	9.52523	8.87675	140.796	55.4461	0.212891	16.888	0.75332	235.553	4.66061	14.8067	6.61078	61.1789	426.433
4.637	21.6431	50.5878	81.9281	40.3761	9.38832	0.0542455	0.77623	7.27583	1.30372	33.6215	3.62048	2.88176	109.351	23.604	85.2584	4.96043	0.412633	0.476868	15.9723	39.2363	5.06414	0.394378	117.791	130.468	6.22665	5.06132	1.40593	24.1611	29.2728	85.878	1.14362	0.408863	3.50536	7.65817	143.512	64.8601	0.266618	15.6182	0.988459	298.385	5.32699	12.3964	14.1728	65.0993	233.824
5.26644	11.8445	42.654	64.6449	2.63327	25.277	0.057334	0.238424	6.65037	1.27348	32.889	31.9821	2.7616	99.5146	28.5986	123.188	6.7972	0.14806	0.285557	10.3982	34.5957	4.04957	0.387264	36.4546	148.188	2.8103	4.41614	2.85517	35.9864	27.869	98.9912	1.27215	0.245022	4.84438	12.282	138.849	66.8537	0.165758	15.8255	1.24413	223.878	3.99981	15.3768	16.796	67.8558	178.889
0.694389	16.9681	38.2944	58.9272	1.56903	24.0252	0.0244283	0.013606	7.60557	1.18769	0.636526	34.5585	4.71596	105.267	21.2629	51.7709	5.64506	0.285453	0.153878	4.66118	37.7119	5.56648	0.381652	130.032	134.681	12.5352	4.16328	2.86131	38.8352	27.4739	99.1691	1.24478	0.298174	7.63951	10.5656	138.553	44.2959	0.274462	17.6695	1.18718	272.811	4.31561	13.2453	15.5526	76.462	267.494
6.70582	15.2334	41.5152	118.641	9.45181	23.4115	0.0130131	0.418102	5.2916	1.27258	18.9192	2.27934	3.47665	107.55	23.9175	70.3372	5.25885	0.0228874	0.280799	12.7199	35.9185	5.49348	0.375114	138.303	117.466	10.399	4.88189	1.30502	43.5206	32.8067	86.6744	0.890858	0.12443	7.76121	11.7927	146.849	54.0012	0.150864	16.0456	1.56597	296.109	4.89324	12.6864	18.1004	62.8299	141.459
1.44828	17.1873	42.7619	100.923	13.1643	36.096	0.0489794	0.659005	7.00108	1.19582	3.34829	23.8751	0.982656	103.214	21.3673	82.156	2.47898	0.163385	0.163541	67.1077	29.8998	5.758	0.445659	74.342	147.203	5.22262	5.17851	2.09712	29.4253	29.311	99.2869	1.08417	0.448592	9.916	9.42623	140.064	57.0935	0.144008	15.6933	0.816013	326.019	5.4144	12.2703	13.8084	63.0787	300.289
2.10734	9.26101	44.0299	106.97	36.9458	35.3894	0.00975247	0.150189	3.29132	1.19084	2.19761	20.3467	2.07516	100.539	26.9149	64.3536	6.22418	0.17882	0.469514	26.0897	26.6878	4.5254	0.415087	81.9317	129.641	11.8036	3.94793	1.54214	35.6812	31.8139	86.4812	0.792295	0.23541	9.58213	12.3783	142.242	49.8699	0.194468	15.5688	0.77166	142.546	3.80549	13.3153	14.937	79.14	171.373
2.23819	14.7067	42.2957	53.5766	30.2629	34.3098	0.052454	0.611507	7.74403	1.15918	32.922	7.34749	2.25884	100.059	24.1532	110.019	4.0143	0.099361	0.278911	13.4355	39.8252	4.47173	0.430781	9.04165	149.903	7.79602	4.37737	1.41879	45.5144	33.8874	98.7102	1.17166	0.524358	7.37692	8.87808	142.276	42.4001	0.22163	15.6313	1.4424	185.236	4.28436	14.8898	14.5559	73.8868	370.166
0.911093	21.2669	41.5744	72.6591	13.9515	29.8455	0.0307598	0.95194	5.60705	1.2235	2.93863	33.6022	4.89431	99.1499	24.6133	136.003	4.25561	0.16861	0.418137	55.55	22.4595	4.53717	0.449569	70.9795	140.583	10.5632	4.51363	2.10472	38.7638	28.6252	92.783	0.86671	0.487991	9.49321	10.1645	144.637	70.4985	0.154645	16.4334	1.02248	284.938	5.36532	11.943	8.46148	74.9622	400.71
5.44697	12.5302	50.9552	46.2158	8.70343	20.1063	0.0322293	0.625808	8.11398	1.21382	0.0761847	1.33312	0.795829	101.093	22.1641	59.8775	2.46033	0.172872	0.0630107	44.3416	27.6063	5.03744	0.357603	128.93	113.635	4.06223	5.15337	2.62226	26.2151	31.583	97.3069	0.853329	0.238697	9.77853	10.8667	142.528	66.8414	0.256446	17.9124	1.31286	252.427	4.01478	12.6312	6.279	64.184	292.083
4.10718	13.6294	41.5055	78.1602	9.38254	24.9912	0.0335312	0.681296	3.82486	1.25078	13.0652	16.0122	1.56621	108.677	22.35	52.542	4.16711	0.316714	0.392048	63.568	39.1107	4.86527	0.383952	6.06713	117.613	4.00009	4.60337	2.37594	38.601	30.1359	82.0385	1.12582	0.106279	3.682	11.8537	145.709	49.716	0.138117	17.126	1.33931	204.697	3.73004	11.2322	4.04679	71.7669	191.574
2.05499	10.976	50.3859	124.466	34.9137	39.3514	0.0178938	0.28127	7.05884	1.30899	9.32976	21.9301	0.129761	101.055	26.545	126.094	4.97727	0.169842	0.498523	61.298	28.4787	5.41123	0.39942	9.33747	136.142	9.89249	3.98946	1.33562	20.4139	29.6539	94.1488	1.09529	0.194207	5.77542	11.5183	138.375	49.8736	0.184314	16.1132	1.06652	321.95	4.72142	15.231	8.29991	71.4644	147.413
6.52897	22.2587	42.6022	113.885	4.33836	16.8188	0.0418334	0.3334	1.7987	1.24044	0.533483	4.99177	1.09117	107.586	20.4954	126.335	5.84753	0.0744276	0.0647091	63.7535	21.8436	5.69724	0.433948	70.9087	129.592	14.0063	4.54612	2.30735	34.3804	32.6142	85.8193	1.2912	0.472514	6.13741	12.2366	138.449	44.0653	0.276534	15.5359	1.39002	214.032	4.61808	15.3205	11.7896	79.4218	336.283
3.99518	20.1738	46.1372	59.2845	3.05598	30.6443	0.0195282	0.803174	3.50342	1.1368	5.70593	23.6858	4.05266	101.313	18.8919	135.749	5.15416	0.513106	0.420096	10.4367	26.2981	5.23428	0.406227	30.4701	118.586	12.9351	3.66919	2.76463	23.5512	29.5372	94.9124	0.907605	0.453422	9.46414	12.4391	144.961	71.9034	0.272165	17.4475	1.08565	168.779	4.2088	13.549	17.6851	71.409	215.43
3.64364	20.3991	41.358	91.939	36.6873	18.6316	0.0483386	0.950446	6.53893	1.15437	8.27174	32.2852	2.63334	99.0341	20.9291	91.4483	2.67992	0.327543	0.275838	40.443	20.9326	4.91069	0.409174	132.998	132.262	5.56635	3.79042	2.681	24.7325	28.3769	84.5488	0.780846	0.578159	6.05997	8.47785	141.818	54.347	0.130136	16.2355	0.854912	307.578	4.86747	10.8767	6.88286	64.3604	366.58
2.88557	14.7118	40.349	32.6064	35.9674	24.3624	0.0177424	0.139847	2.94136	1.26196	25.1173	13.4971	0.00540792	107.445	21.2887	64.9798	5.3586	0.139302	0.181034	10.5	22.7524	5.68081	0.398558	131.729	113.417	12.9115	4.16534	2.48484	41.1136	31.1498	94.6015	1.0514	0.4485	5.54281	10.1395	139.999	70.3942	0.253741	17.3419	0.780394	261.68	4.61327	14.4346	14.3421	67.3928	173.391
0.885911	21.9643	47.5334	31.8737	27.422	10.518	0.0207979	0.887769	8.21206	1.21477	26.1879	35.7946	2.60019	105.365	22.9114	137.246	3.07499	0.115269	0.394854	15.4388	37.7395	5.82987	0.371218	64.1263	122.071	4.24003	4.07642	1.4849	24.0115	29.9579	84.5534	0.762435	0.201205	6.76113	12.1355	143.528	68.5104	0.121449	16.4444	1.43839	265.843	4.85743	15.3914	17.9696	74.2571	237.364
5.97611	27.1888	36.1099	40.8441	9.72068	11.6784	0.0453629	0.116664	7.69666	1.30425	34.8103	27.2469	1.93956	100.013	27.3008	127.676	6.07898	0.473963	0.267439	69.0571	38.5714	4.61523	0.420028	44.7549	117.352	13.6374	4.82041	1.44462	41.2491	28.0539	88.1421	0.838062	0.248429	5.08584	7.59334	139.482	74.7731	0.134797	17.9438	0.983557	184.788	4.13654	15.292	5.42133	81.5756	105.652
5.54399	27.1798	43.1117	111.117	19.6134	31.3844	0.0322165	0.588292	4.44593	1.30607	20.486	32.6131	4.95342	99.3801	20.9874	54.882	2.68711	0.238247	0.187487	63.8318	39.0172	5.67066	0.357152	106.815	128.325	11.1888	4.1372	3.08287	25.0638	33.4058	97.4823	1.05587	0.272658	9.83133	8.80935	137.006	61.9168	0.259759	17.4568	0.918049	212.06	3.52446	14.9463	7.41274	77.597	425.592
5.78101	18.8331	50.7437	47.0146	40.8462	15.7456	0.038366	0.944221	8.15457	1.18798	24.3023	20.4859	0.736398	108.278	20.2932	100.258	3.14584	0.158769	0.282459	59.0882	27.6891	5.09268	0.419644	7.99155	131.802	11.0558	4.36919	3.167	20.5171	27.6977	94.9722	1.10342	0.480135	5.15763	12.1775	146.625	56.7889	0.137217	15.7305	0.820001	246.028	5.16464	13.5682	17.7405	77.773	321.559
6.8498	25.1421	35.3023	27.2501	6.96398	31.5529	0.0435693	0.195761	7.35947	1.29796	8.49465	6.37436	4.93646	102.994	25.2428	93.0826	4.34219	0.376602	0.445996	9.01187	22.4983	5.67084	0.441658	135.799	121.136	9.43977	3.75532	1.39454	25.1378	30.8937	99.9959	1.20812	0.114589	4.34203	12.2706	145.219	60.5107	0.170246	17.1247	0.734528	257.704	4.14523	14.5567	6.53743	70.2148	376.672
0.00068416	25.5809	44.7241	40.9639	24.007	20.018	0.00699272	0.328006	3.75477	1.22498	21.4757	11.8268	0.0531221	100.308	21.1132	61.8075	3.79021	0.0518674	0.150153	72.5346	35.5588	4.2123	0.425709	68.4188	142.301	14.8663	4.36512	2.47428	35.9879	28.0115	89.5561	0.967552	0.304172	6.24171	9.245	137.688	50.0053	0.174645	16.9778	0.959024	307.815	3.60119	11.8921	12.9716	61.0051	370.237
1.09719	24.4391	51.0341	116.707	30.0471	28.8253	0.0503676	0.239886	6.46178	1.31511	25.2881	24.6426	4.85215	102.383	28.7039	136.734	5.3658	0.0533359	0.0397423	70.86	21.336	4.05756	0.419485	107.548	136.244	8.68048	4.16725	1.3515	47.1663	33.0007	83.7587	0.904159	0.137585	7.63616	11.3026	144.146	52.0613	0.276135	17.0179	1.08613	155.389	4.29512	11.685	14.2179	69.71	258.715
3.46555	29.817	43.6017	110.664	31.9492	29.7204	0.0422367	0.887373	5.48797	1.20733	31.4552	16.5269	3.27456	107.415	19.2918	64.8044	5.36673	0.358735	0.0390602	38.878	35.7781	5.9553	0.366258	61.8594	120.162	14.384	3.81775	1.61635	21.6471	32.5476	98.3444	1.19812	0.280234	3.3699	10.7318	141.822	45.2941	0.19643	15.6525	1.3188	211.842	5.45538	12.5144	10.3619	69.374	349.501
2.07658	13.5224	43.4566	127.6	25.0178	11.0936	0.000564578	0.7385	4.01045	1.19157	6.01876	29.6579	0.496222	101.677	24.8549	68.6741	6.89709	0.266738	0.148868	46.0023	38.646	4.63871	0.396361	94.3908	114.57	11.8877	5.01254	1.80959	28.1383	27.8678	85.6446	0.74275	0.543808	8.7596	10.9506	137.396	48.2941	0.126521	15.9926	1.02804	278.555	3.63355	13.7841	7.63944	72.4005	159.446
4.6282	8.04933	53.1812	128.649	42.2368	10.7779	0.0449991	0.993213	4.80412	1.29278	5.13715	32.17	4.57632	105.776	25.4297	119.302	4.94355	0.313439	0.216961	46.1633	25.5321	4.21311	0.373083	29.7314	113.69	14.3628	3.69029	3.13856	35.4436	31.675	83.4266	1.26053	0.567506	8.62667	8.10125	141.543	41.5374	0.26786	18.0536	1.38079	159.698	5.03135	11.751	5.47306	73.0076	449.382
2.88438	8.38608	51.0405	117.251	7.32524	13.4815	0.0403595	0.122151	6.3527	1.15836	25.9503	27.9154	3.59422	103.6	20.4878	57.9006	5.00498	0.365204	0.0220051	38.1653	27.0546	4.57649	0.389327	67.8762	144.599	2.83811	5.00334	3.0456	20.9414	31.3245	87.7837	1.03054	0.154745	3.72474	9.93794	141.994	50.5308	0.220261	17.6109	0.790718	158.208	3.90364	10.7945	10.2664	77.4017	195.477
3.46277	23.1224	49.6077	85.5476	37.9653	35.7999	0.0502551	0.385779	5.01242	1.28385	8.65461	10.1643	4.85507	107.22	20.206	139.236	5.94859	0.517042	0.375334	42.903	35.627	4.0198	0.44895	49.8781	112.298	8.78811	4.58275	2.96392	33.9198	30.4847	92.0329	0.89556	0.314449	7.15076	9.64431	139.674	70.3031	0.20069	16.2277	0.758587	235.346	4.76576	12.8303	14.9158	75.4753	382.283
6.33433	18.4783	53.8492	26.9165	11.4161	26.1731	0.0228764	0.50072	6.94399	1.29357	33.5053	22.7108	0.719951	100.087	19.6797	133.732	5.9219	0.500881	0.0355635	44.9062	34.8905	4.6836	0.39188	87.9945	124.934	6.35436	4.16371	2.81397	24.3271	33.6367	94.5158	0.991876	0.594892	3.97584	8.4115	138.016	45.5847	0.236551	15.6642	1.13308	160.894	4.0482	12.7811	7.15	76.2002	429.52
6.06173	24.1973	47.0805	36.8628	8.91464	6.42989	0.0556039	0.911672	2.02909	1.31793	21.396	18.7979	1.27435	100.509	18.4197	94.1094	2.47194	0.339403	0.415427	32.0049	33.705	5.96807	0.387683	81.0902	131.297	8.63334	3.78983	2.94261	46.6965	33.869	98.1362	1.23463	0.143418	9.54802	7.96856	138.349	72.8109	0.153243	17.3892	1.4353	247.583	5.41229	13.4676	5.04077	78.1128	93.6642
5.47687	13.1574	38.9827	43.5128	23.1396	24.5508	0.0423159	0.449661	5.03605	1.27002	22.9376	30.3748	1.72972	107.308	21.3544	141.405	2.44955	0.147879	0.216601	8.89424	26.7263	5.87815	0.407666	96.8801	149.754	3.85256	3.95575	1.78053	45.3119	31.2304	90.7564	1.09217	0.202889	5.82654	12.0812	146.757	62.1628	0.217184	17.3006	0.986912	299.507	3.587	13.7023	7.81526	66.0411	182.842
0.0404763	10.0945	39.8248	102.537	27.3637	23.8361	0.00391737	0.32277	6.77024	1.30599	5.25314	3.38048	4.99374	103.639	18.0562	83.3511	6.8498	0.0320663	0.162703	4.73989	30.9892	4.52105	0.410967	84.1951	137.823	7.06895	4.36941	1.8639	31.5563	28.2599	85.4602	0.753468	0.560891	6.49499	9.30476	140.386	44.8938	0.124411	16.3103	0.858622	210.097	4.36495	12.8389	18.0343	63.4108	315.456
6.36811	9.39631	36.8563	101.089	24.9231	19.8086	0.0382868	0.673169	7.2732	1.24514	34.7423	31.2875	1.02959	109.252	26.7604	131.753	6.89593	0.293531	0.135878	59.2062	27.4787	4.6171	0.357144	15.4563	121.733	9.65862	3.97637	2.59233	40.0535	31.1349	98.7811	1.27775	0.155321	7.97227	10.781	142.16	74.4647	0.220171	17.1551	1.32991	255.482	3.85972	12.4964	4.2193	63.1543	154.764
1.99395	18.6213	40.9096	26.7758	38.407	37.7524	0.0315015	0.748315	3.95485	1.15676	16.6127	20.8539	0.399953	105.841	21.7581	56.681	3.01245	0.339285	0.17083	31.9652	25.5073	4.65716	0.376963	84.8097	147.702	7.37552	4.88677	1.88358	32.1411	32.1763	84.0185	1.19972	0.325372	3.23057	9.2896	141.904	47.5608	0.175757	16.0242	1.08247	139.967	5.06018	12.4044	13.383	67.6343	304.594
3.25096	14.0868	44.2377	42.792	30.1183	29.1608	0.0447854	0.191398	6.07549	1.12224	26.5307	21.8711	0.596031	107.59	22.6627	47.198	2.02974	0.151992	0.100271	16.4764	21.6269	5.08365	0.42663	103.503	149.209	5.55141	4.06334	1.71399	38.8259	30.5223	87.0508	0.823744	0.380272	8.81189	10.3514	138.659	66.6539	0.149159	16.3613	1.35544	147.084	3.5778	11.7618	16.3586	74.8115	316.348
1.9769	10.9333	35.1621	28.7626	24.5132	9.19288	0.0346452	0.729439	6.88125	1.2873	11.8502	35.9792	4.76904	106.155	26.5475	142.12	5.28528	0.104065	0.245664	44.0597	34.3668	5.58927	0.409353	87.1507	135.27	11.8821	5.01236	2.38797	47.2788	33.8216	87.3105	0.859967	0.469818	5.17927	11.8359	146.598	48.2545	0.173198	15.8748	1.11522	257.025	4.73725	12.2672	8.47673	67.3392	430.416
2.55882	18.0226	42.3917	51.9248	26.0272	6.08867	0.0432894	0.221265	7.01143	1.13981	2.51399	12.3256	0.117364	101.274	21.51	76.3077	5.8692	0.442773	0.368021	46.7209	27.466	5.64393	0.419612	2.38931	135.393	12.3023	5.01373	1.31579	49.6395	31.3485	86.4766	0.83795	0.539891	7.95077	7.81128	144.932	41.0263	0.270796	16.2845	1.52566	325.434	4.85258	12.974	7.81194	64.2658	130.397
0.892012	17.1191	47.7802	32.0457	13.8233	20.4568	0.0524819	0.621107	4.14969	1.15226	6.82853	30.6887	1.41614	105.564	18.2508	73.2685	5.19716	0.477527	0.227254	40.2804	39.8034	5.68442	0.372329	123.799	112.237	10.5334	4.03928	2.3224	25.4591	33.6663	88.716	0.983438	0.394192	8.75097	9.58005	140.01	43.4253	0.141735	16.303	1.22111	313.679	3.91876	10.6897	9.6704	63.6109	361.849
2.32982	25.9905	51.6719	30.7462	41.1513	13.1875	0.059977	0.710074	7.11798	1.14094	28.2369	10.2678	1.14717	100.371	19.0662	61.5937	4.35276	0.0831851	0.322246	38.2234	28.5421	5.31156	0.434281	43.7931	119.706	9.15131	4.34937	2.42709	27.3785	29.2336	99.688	0.969537	0.56766	9.86909	8.23734	137.611	66.8479	0.116214	17.7317	0.96545	242.076	3.72057	12.115	14.0255	65.6457	341.629
1.78098	8.25954	36.4551	80.7522	27.6576	15.9162	0.0454272	0.34389	6.49724	1.21243	23.5699	27.5274	4.0762	100.04	27.8681	97.0474	1.95218	0.409005	0.106729	64.1238	24.7978	4.78677	0.401144	106.243	131.639	4.51803	3.76331	2.40851	44.3544	28.1818	97.6181	0.850866	0.188026	8.38793	8.77754	142.955	42.9106	0.238641	15.8541	0.922556	169.674	4.52103	13.6629	16.7009	60.1376	222.437
3.76813	24.3793	48.2777	66.3579	38.7695	10.4662	0.0581894	0.550403	8.0669	1.25442	32.608	2.85594	4.97272	108.483	18.2156	107.083	6.86607	0.137857	0.469117	71.1753	27.073	4.83027	0.395239	106.919	130.874	2.37394	3.7023	1.9189	33.5814	28.1532	97.1106	0.932863	0.307367	6.31561	12.4031	144.902	64.8392	0.119796	16.6095	1.25588	269.572	3.59893	14.0591	14.8941	69.0585	248.711
4.84478	15.4083	37.2417	81.0833	17.6721	8.99725	0.0290356	0.126712	5.31703	1.1948	13.0854	25.1824	2.85851	102.011	25.985	48.5359	5.34804	0.413232	0.0675175	46.1408	34.8119	5.72377	0.388405	118.757	114.784	11.1413	3.89706	1.84632	42.2562	28.2226	83.8681	1.2204	0.215027	3.931	10.2773	137.103	45.515	0.202936	15.5757	1.57746	147.546	4.1742	13.3827	8.36107	63.3128	283.564
3.75316	25.8788	43.994	41.3857	39.075	38.1722	0.0523541	0.206101	5.68473	1.13196	6.48441	0.77877	1.60996	107.032	18.6514	61.9215	1.50047	0.122334	0.116748	7.35111	29.1244	4.62116	0.412093	19.2401	128.11	6.29501	4.71179	2.82249	40.1459	29.7564	86.3564	1.19963	0.124225	8.01186	8.72711	145.532	47.2086	0.198145	17.8251	0.923229	180.961	4.84662	12.7707	15.5658	68.4072	288.166
3.537	15.992	50.6879	65.9587	8.10412	36.6561	0.0355464	0.506137	4.88613	1.30575	10.2947	35.9034	3.36027	103.02	21.9207	113.312	3.81426	0.0683286	0.24743	45.0489	34.4576	3.95175	0.372336	138.193	131.379	14.2742	5.23039	2.62029	26.0352	32.5663	89.7394	1.11239	0.560858	4.85609	9.84106	138.685	60.3468	0.204378	16.1556	1.33537	198.492	4.06738	13.4863	12.8895	66.1498	197.681
0.030627	9.78006	37.0727	103.922	4.50502	28.1387	0.0259336	0.231354	7.98922	1.25743	16.734	3.05868	0.381294	101.96	29.274	100.92	5.17394	0.114267	0.0650111	10.9165	21.7392	4.09855	0.414072	66.1898	145.301	13.4065	4.18631	2.55518	25.1341	30.829	98.0107	1.21734	0.102538	9.69721	9.39233	145.635	58.612	0.188911	15.6251	1.47332	168.965	3.6186	14.347	15.4769	67.9304	410.681
1.05303	23.1682	53.6743	78.6605	34.2924	6.84399	0.017009	0.652278	7.27957	1.30786	3.38736	4.86611	4.98608	107.999	24.7178	120.135	6.49311	0.375502	0.197716	30.9005	23.5849	4.99865	0.377176	127.961	114.49	13.4389	4.78475	1.45255	23.0781	33.2825	83.5969	0.75998	0.341959	6.26508	9.87259	138.824	52.7361	0.225348	17.9054	1.40267	185.505	3.72868	12.7838	5.41151	65.7454	277.174
5.87956	19.3677	49.7632	103.102	19.9712	31.7033	0.00190882	0.571125	4.26465	1.12313	19.2138	29.1981	0.638029	102.055	22.8339	116.792	4.52109	0.421494	0.351956	48.6893	21.6913	5.11828	0.362749	5.48408	143.221	9.95616	4.44536	1.98666	22.6177	27.0474	97.64	0.989289	0.336971	5.11107	10.9574	139.356	72.6185	0.249965	15.8015	0.778922	232.908	4.7528	14.3239	12.635	70.9854	266.176
0.649141	29.6953	36.8446	105.463	14.5604	38.4416	0.054708	0.0912731	5.48848	1.30589	18.4718	2.42278	4.20614	100.17	27.5509	75.5101	6.32555	0.453326	0.438523	14.5559	37.8728	5.36537	0.370258	111.866	124.05	2.85554	3.59262	1.34707	26.3085	32.4808	82.7428	1.15129	0.460371	5.3964	8.1829	141.165	64.7641	0.159516	17.6104	0.945136	276.26	3.65275	11.671	5.41701	76.6506	305.049
1.1747	27.3759	51.4162	124.149	14.3366	9.03164	0.0596191	0.668226	2.51379	1.18104	31.7009	29.74	0.973541	100.241	25.5615	110.485	4.66746	0.260454	0.458758	47.7965	28.2667	6.09427	0.3684	28.6267	113.601	11.2139	3.56328	1.45611	29.5711	31.2365	99.0774	1.02725	0.317508	7.18699	8.51566	137.404	47.5669	0.17052	15.9215	1.26099	279.064	3.97634	11.1932	14.5274	76.739	305.375
1.02341	12.2811	47.1879	86.1728	5.47889	37.3491	0.0204555	0.547087	2.63701	1.2943	1.30104	4.85421	2.18549	109.416	20.963	92.7323	4.20336	0.310235	0.116881	19.4167	31.6083	4.44353	0.407332	94.0101	115.166	14.7745	4.37853	1.5935	39.3421	30.135	92.2323	1.28812	0.137613	9.42592	12.222	142.529	59.0426	0.1198	17.9933	1.37546	344.15	5.02182	15.3649	9.56679	61.3037	200.923
3.24712	10.2162	41.5182	79.6423	9.45286	31.6099	0.0386497	0.908871	2.52798	1.13129	22.999	18.7844	4.19948	104.68	25.5674	110.171	5.42653	0.0627116	0.26521	27.6769	37.9097	6.0382	0.436903	72.4005	112.456	7.77096	4.22797	1.14553	49.1324	31.6918	99.4824	1.22616	0.577617	5.44941	10.7415	144.304	60.3002	0.176242	17.8719	1.3583	282.15	4.04171	10.836	15.7227	79.713	434.478
0.58055	17.4131	39.4175	72.7453	26.0411	24.5267	0.0146689	0.442689	4.60366	1.2285	25.1893	24.1842	0.10706	99.4949	22.041	81.3013	2.24956	0.217874	0.0208773	19.2295	20.736	6.02582	0.353624	44.0756	123.83	10.3628	3.74889	1.54189	43.9614	32.8326	83.0283	0.916238	0.556672	8.5724	10.4693	144.975	70.4768	0.153085	16.2798	1.0471	327.404	3.55121	11.5462	11.8267	78.9014	418.957
4.77681	28.8382	46.0207	71.9004	8.34477	8.67676	0.0260031	0.094626	7.53225	1.21849	6.59211	0.805698	1.53514	100.158	29.2364	51.3094	5.00398	0.377491	0.495308	56.5766	26.8032	5.21594	0.387574	7.79061	147.325	5.57666	5.16767	1.71118	39.2426	29.2089	92.2252	1.03045	0.416573	6.9159	12.1522	139.644	68.1742	0.220607	17.4566	1.3304	201.379	5.1151	13.2612	17.3966	71.8495	382.04
2.52976	28.8351	40.8074	48.387	25.9496	11.5167	0.00215685	0.620893	6.66539	1.27529	31.9479	35.2106	4.52393	105.505	29.709	68.2033	2.02532	0.300717	0.197043	49.8202	34.7858	4.05692	0.372221	136.199	143.421	2.65052	5.26041	1.46	23.5991	31.0101	94.6604	0.776941	0.28021	4.13187	11.4391	142.002	49.2097	0.228087	15.6598	0.814828	135.733	3.90589	12.189	15.1035	69.1996	439.158
0.262502	22.784	50.4799	84.0185	35.4355	12.2847	0.0343039	0.515305	4.64235	1.28465	2.26719	35.6113	1.19789	108.899	29.9696	120.393	3.0811	0.482261	0.47446	24.4604	28.6408	4.16849	0.365476	119.338	144.098	9.24076	5.0508	2.62328	45.3182	30.6592	85.8802	0.742294	0.342361	8.56487	9.12857	139.7	43.501	0.229912	16.6815	0.947692	334.635	4.39153	13.8934	12.8932	76.2759	268.96
2.57638	15.2914	53.4602	77.7839	6.88004	38.1734	0.0359804	0.96084	6.14085	1.27864	6.7605	33.731	3.35335	106.954	24.1838	131.015	4.84491	0.42491	0.138052	57.9305	30.3013	5.743	0.37536	118.409	114.904	9.45262	3.51123	1.24995	30.6414	27.7645	94.5323	0.975351	0.423187	8.95379	8.00688	144.054	52.6527	0.251367	17.152	1.57509	130.994	4.4978	15.1148	8.9398	69.8783	344.339
3.09276	16.4414	46.179	35.1541	9.07621	11.3866	0.0250298	0.950104	5.942	1.23422	9.85322	17.4801	0.463305	103.179	22.0621	111.642	4.80353	0.240682	0.0427409	3.93005	31.9501	5.48211	0.374163	92.0133	132.331	10.0356	4.1789	2.03867	25.1178	27.7489	89.8953	0.819588	0.140753	7.35945	8.60922	140.472	70.3571	0.281284	17.1282	1.2432	149.059	4.93984	10.75	14.7006	75.4781	170.067
0.734972	12.1269	51.017	105.509	13.2725	10.2906	0.0137911	0.913446	2.58696	1.22568	19.7951	30.6405	3.51174	99.675	22.4167	58.0924	3.77367	0.030999	0.205435	62.6737	22.1396	4.91739	0.401579	38.8846	122.963	6.06987	5.16178	2.99198	39.6622	27.9655	97.8922	0.907567	0.403238	5.70104	10.328	145.094	68.2442	0.120719	16.4784	1.26334	192.17	4.56174	11.3387	11.4796	61.0986	441.121
5.28764	9.7799	40.8021	129.922	18.4639	37.7224	0.0153138	0.516781	5.57685	1.1332	16.0266	3.53604	2.42887	107.311	18.5073	138.276	4.91547	0.0633157	0.428534	72.0096	26.6842	6.07863	0.388323	136.885	129.812	10.2735	4.45353	2.98492	48.8601	32.6224	96.2526	1.04108	0.370574	3.77754	11.2053	142.326	61.6654	0.196946	16.5369	0.703025	134.793	3.61725	14.161	17.4926	69.5519	362.806
5.0754	17.1829	40.3144	122.536	11.3639	24.9118	0.027774	0.817355	5.91492	1.23319	18.6873	12.2032	1.39778	102.936	29.4894	138.181	4.31641	0.270072	0.135893	4.01998	36.8742	5.62028	0.449884	129.069	114.538	7.2348	4.33051	1.51227	38.5185	29.4615	91.5932	0.738483	0.399207	7.86094	9.25434	139.947	41.5998	0.193609	17.0469	1.18765	158.294	4.1993	12.0474	11.0897	73.8466	260.377
5.72416	13.8185	52.0434	121.444	35.8874	9.54721	0.0160825	0.602561	5.03668	1.23351	19.3144	29.3673	1.36801	108.725	26.3687	60.1925	6.75994	0.476787	0.145132	21.3509	35.9132	5.81143	0.417773	67.4846	120.284	13.8799	3.68882	3.12266	41.8533	31.7915	83.9979	0.960955	0.212192	8.53419	10.5471	137.4	71.6018	0.120653	16.9554	1.04663	282.24	4.74471	11.6812	12.1935	66.2399	304.867
2.16443	9.74541	54.7137	114.696	13.2696	21.9373	0.0522813	0.43967	5.39307	1.20911	26.874	23.8823	3.24795	102.599	21.6202	129.877	4.07566	0.424691	0.215541	29.8331	35.1463	5.09133	0.436235	86.2551	130.663	4.67898	4.36544	1.71146	45.996	27.9774	92.9593	1.02371	0.110496	8.36939	10.1043	138.193	62.0746	0.204453	17.8196	1.28598	302.73	4.61207	14.9477	11.5827	69.8352	159.447
5.80071	25.9679	47.6512	114.699	43.7077	28.3913	0.00864472	0.425073	4.29746	1.20041	29.4484	22.6874	3.85367	106.161	18.8486	117.383	4.68513	0.238174	0.508056	6.29753	37.2329	4.08891	0.377162	21.8136	112.436	8.92149	3.82242	2.64006	33.5053	28.8835	86.8867	0.905365	0.402778	8.14078	11.5899	142.899	74.0947	0.150621	15.8181	1.12115	316.559	4.46941	14.0407	10.2019	60.9762	302.355
1.81084	19.1444	46.3811	63.6843	1.61121	39.7449	0.000953158	0.184737	4.18759	1.2933	31.9407	1.46904	1.1851	109.77	28.7874	95.6916	3.85258	0.26414	0.360318	65.4016	33.1194	5.68453	0.44287	91.4296	138.409	11.886	4.1847	1.23266	38.4064	31.4995	97.6858	1.26468	0.205736	4.16576	7.41089	143.453	64.4642	0.192768	15.7032	0.971948	282.991	4.13985	10.968	10.1472	80.8086	404.328
5.28464	20.6493	52.5494	74.6184	22.7826	16.9038	0.0346536	0.318531	7.90519	1.18866	0.757237	2.37635	4.69671	103.951	20.2032	87.8641	2.10312	0.451666	0.189493	12.1989	25.3449	5.43342	0.408616	104.104	132.554	12.723	5.16727	2.1797	48.3156	30.2211	97.5657	0.82791	0.583855	6.74399	10.8932	146.952	70.0559	0.12135	16.6467	0.965688	347.446	3.90492	15.4232	7.06369	64.5786	245.597
3.64726	9.2323	36.4116	66.0415	6.99864	11.5934	0.0100485	0.724727	4.03635	1.20937	0.832702	36.4102	4.03045	101.925	18.2079	139.743	5.74024	0.516916	0.080501	35.6014	30.6784	6.01109	0.415317	61.7675	129.074	10.4314	3.52296	2.20249	22.1658	28.6649	91.6738	1.26024	0.488553	5.56753	12.4854	139.611	54.5481	0.226926	16.5536	1.56362	233.66	5.3159	14.6743	11.7071	72.7373	340.253
0.213388	20.0938	44.3514	96.8422	41.8937	39.3241	0.00487664	0.858134	3.69826	1.26905	13.2614	10.8661	2.717	103.759	27.5298	67.7706	3.94065	0.378803	0.315235	72.7965	24.3193	4.85912	0.407298	110.231	138.205	7.63671	4.20774	1.57154	46.1764	32.9347	99.4114	1.27695	0.193855	3.98932	9.86428	137.226	44.2371	0.24799	17.1212	1.56342	145.762	5.2134	15.172	7.62953	60.137	140.543
6.9335	29.2782	40.2843	63.7231	30.7654	24.9183	0.0287158	0.298212	4.88663	1.16397	27.4328	13.678	4.88606	100.314	19.8265	121.232	6.85884	0.0616767	0.257447	54.7189	26.1364	4.03396	0.359228	102.146	129.701	14.6284	4.8099	1.78908	32.0885	31.4982	98.6577	1.03636	0.17717	8.14583	11.4191	141.133	44.8617	0.120182	16.7956	1.2031	150.422	4.30898	12.411	13.0613	74.799	132.085
5.74509	20.1496	46.2973	124.004	40.9411	12.0755	0.0495433	0.349962	5.03917	1.2337	34.434	28.2742	0.557508	103.29	29.0615	68.2939	6.0509	0.0202874	0.424057	45.0995	20.4234	4.5239	0.446005	125.617	148.794	6.88415	4.39939	2.17372	45.8012	28.9549	91.6409	0.964492	0.313534	3.54838	8.02506	137.524	61.1581	0.183612	17.315	1.35918	320.347	4.30101	14.0468	18.0428	66.542	379.882
4.63424	27.0002	37.0623	95.9152	26.7416	7.86497	0.0422049	0.661564	7.32897	1.29098	28.599	23.7759	0.13517	100.137	19.8969	62.8303	6.09345	0.327571	0.514817	62.8809	28.6775	5.0397	0.376166	19.9489	131.439	3.59607	3.60473	2.35873	25.9998	28.7918	94.2872	0.881201	0.263007	9.86642	12.2616	144.73	63.946	0.1338	16.2964	1.07337	309.25	3.55854	15.4606	9.38962	68.7948	274.236
5.97904	23.2834	35.8915	79.8703	42.1172	13.8871	0.0485803	0.910377	5.91437	1.20382	17.1158	16.425	3.07431	101.299	21.9312	133.511	3.25213	0.0774316	0.468537	32.293	34.0289	6.03647	0.439333	122.034	126.144	11.3843	4.69786	2.28007	34.4798	31.4692	87.6333	1.25907	0.416694	7.30364	10.0648	146.824	66.0076	0.129884	18.0278	0.785478	157.436	4.06231	10.8993	8.99127	67.4184	92.1086
6.36937	25.9095	52.7492	92.5923	43.8433	24.422	0.0496645	0.752537	5.99901	1.3165	13.5113	20.0124	4.29717	105.283	23.0363	77.8404	5.536	0.417604	0.120291	17.8305	21.894	4.59815	0.354103	86.6049	127.218	4.64429	3.53097	2.14054	21.2144	31.3711	94.1932	0.777357	0.229005	7.60373	11.2297	139.104	66.5877	0.114059	16.0503	0.705981	240.855	5.08658	14.1749	4.34335	77.0374	254.518
3.5188	18.385	54.6548	25.0092	4.27053	10.6527	0.0210407	0.416666	7.60955	1.17116	25.4546	25.9362	1.13705	101.528	22.402	103.756	5.43697	0.141174	0.298209	13.4478	29.5548	6.01483	0.395981	90.4655	128.093	13.0146	3.67711	1.63075	23.0011	27.3011	90.576	1.13616	0.563223	7.64644	11.7442	137.659	68.2597	0.199712	16.9194	0.851758	334.175	4.24997	10.8986	10.4698	68.6573	246.627
0.120783	17.2749	43.9203	76.4469	30.9819	13.2744	0.0235397	0.878844	7.08125	1.1209	8.74438	30.1721	0.284349	104.266	28.948	94.1253	3.28895	0.0209634	0.28201	11.4989	28.3164	5.42016	0.379337	119.55	118.716	6.76489	5.05183	1.9365	42.6018	27.5215	94.1566	0.765086	0.510369	9.14004	11.9788	138.851	43.6692	0.175224	16.6787	0.798452	213.015	4.56801	14.2036	8.4257	70.474	355.091
3.58556	16.8683	44.8184	114.842	21.5174	24.7088	0.0387614	0.958903	5.81531	1.16166	1.32778	19.2551	2.23293	109.195	22.3291	131.255	4.14323	0.128298	0.0859893	51.3632	27.8828	5.0513	0.402959	107.059	132.431	4.10662	4.82448	2.87851	42.736	32.5736	83.7367	0.847204	0.403837	6.70282	10.8593	146.2	62.6477	0.268449	16.5123	1.61215	227.046	4.44726	14.6822	18.8068	75.8397	271.302
4.27213	15.3985	51.3057	95.5843	20.5454	37.9505	0.0142778	0.624973	4.64294	1.13173	34.7021	18.5676	0.890129	105.621	24.1075	133.805	4.75557	0.115827	0.0308325	45.8286	37.348	4.80277	0.437435	17.0856	113.651	5.55389	3.89255	1.91057	48.0417	30.1815	83.0723	1.09814	0.40862	9.38029	12.3672	145.712	55.4254	0.205635	17.5784	1.1602	293.357	4.11313	11.8608	11.4605	76.0157	286.691
4.12274	24.6937	51.1724	108.069	41.0406	31.3637	0.0511667	0.775201	8.26277	1.31463	1.03765	36.8407	3.76405	105.321	23.35	141.585	4.39003	0.424791	0.0625507	50.3578	28.0594	5.18276	0.362344	78.7672	136.246	4.01978	3.81188	2.81832	25.1236	29.0045	94.8437	0.730257	0.366922	4.25295	12.4894	137.455	48.5162	0.189939	16.82	1.39944	340.338	5.37317	12.4878	8.44652	81.3654	435.562
5.68908	10.6211	42.8333	96.1107	33.9923	15.1191	0.0275775	0.8012	4.81233	1.15352	21.8886	33.1379	1.59279	102.073	19.1365	127.199	4.18129	0.162207	0.414948	13.3973	35.3181	4.37227	0.405336	10.7752	146.402	4.34947	4.9334	1.41273	46.7202	30.8651	88.8963	0.896029	0.400132	8.98904	8.15586	139.309	74.4514	0.219573	15.901	0.797255	273.706	4.49706	14.3925	18.2964	69.1634	246.228
3.57801	9.78924	46.0875	56.0584	30.9249	31.6912	0.051001	0.675914	2.99882	1.17041	25.5424	33.7912	4.57236	104.53	24.2218	100.224	4.60934	0.410441	0.375208	43.0857	21.5928	5.77823	0.389183	123.296	149.34	4.92453	4.90826	1.32316	48.8201	30.0812	83.8665	1.16095	0.593746	7.99279	10.2762	145.089	44.5054	0.125287	16.2531	1.23947	176.904	5.21083	12.6918	15.4996	65.9188	303.396
3.90667	21.2086	37.8499	126.761	29.5275	19.6785	0.0504035	0.484945	4.7342	1.13557	29.0502	34.6767	3.37114	99.8021	29.1304	143.921	3.07847	0.138338	0.362171	3.02395	21.8702	4.19458	0.39825	39.6602	141.661	6.73801	3.55208	3.15091	27.5286	33.4204	86.2331	1.25394	0.448819	3.16413	10.9474	139.112	48.9336	0.249481	17.8125	1.08687	268.074	4.36106	15.4515	8.10848	62.856	378.008
6.96013	27.0838	46.3108	82.176	17.9553	25.8142	1.95833e-05	0.0315862	4.61659	1.28528	5.53299	2.02566	1.61599	109.034	21.0331	101.933	3.6337	0.279547	0.464538	7.91889	27.8595	4.74888	0.419292	76.6628	134.668	11.2642	4.12176	2.53386	36.482	28.2502	83.4331	1.21879	0.400643	3.33249	8.96291	138.478	44.5812	0.228765	17.1996	0.843507	328.415	4.95379	12.8207	14.945	81.7564	228.14
2.17477	16.9173	38.6289	81.3789	19.3222	18.8647	0.0470005	0.420192	6.01017	1.15097	8.92404	36.0149	2.7018	108.836	19.3072	138.595	1.65219	0.443211	0.382343	3.75369	27.3705	5.39586	0.407775	85.9955	114.951	8.66961	4.15034	2.99624	32.1761	31.2173	85.1273	1.19753	0.243774	7.13062	8.81097	138.916	65.1182	0.15106	17.5405	0.986926	192.757	4.04771	12.3723	4.94646	70.5848	153.325
3.95716	28.3901	37.7811	60.6313	14.7737	19.2551	0.0573968	0.743157	7.29622	1.14348	0.493486	25.1596	1.23373	100.852	21.9268	113.932	2.50774	0.418245	0.467491	25.9493	28.8797	5.24193	0.447071	23.2534	112.887	7.04994	5.27683	1.17191	42.8545	32.4828	88.1978	0.813701	0.376994	3.88869	8.54382	143.323	47.8415	0.236952	15.501	1.07834	152.168	4.48461	15.2013	11.8893	61.2642	177.844
6.3652	25.7866	47.1188	120.323	28.0816	14.7423	0.00123803	0.658866	3.62762	1.18356	32.7389	4.84348	3.0049	106.828	24.9144	127.832	5.43087	0.229543	0.4796	69.4902	32.4087	5.99955	0.404474	118.913	113.145	13.0828	4.40142	2.34152	21.4627	33.9311	89.9428	0.982276	0.37666	9.00365	11.8646	137.473	70.1324	0.23907	15.8821	1.52074	260.826	5.06489	14.6814	5.63008	76.936	363.925
6.58564	18.3844	51.6313	121.223	8.29948	28.2357	0.0317839	0.403382	3.01467	1.26566	0.425172	31.3814	3.81079	100.188	29.4707	134.809	6.88167	0.304077	0.180664	13.3398	24.1618	5.56585	0.407438	137.106	138.165	2.91964	4.21785	3.0681	38.3446	30.7461	85.5631	1.24013	0.24987	5.23453	7.79213	146.31	41.5663	0.139587	18.0978	1.61692	212.467	4.09718	13.0151	4.14801	72.9077	114.549
5.52789	23.9586	49.1384	71.2176	26.9239	20.0894	0.0125706	0.363166	1.85133	1.16789	11.7254	3.8288	0.747359	105.84	22.5232	70.4822	6.19613	0.282877	0.40993	24.4032	20.8344	4.55152	0.401087	83.9399	138.695	13.1858	4.60677	1.33784	45.9627	28.5012	97.5994	1.29474	0.401957	9.40728	10.9884	141.733	72.9334	0.228278	17.0458	1.57278	175.91	4.55246	12.2526	4.63854	63.4578	265.322
3.62086	29.4271	36.4147	59.3342	28.4318	10.2694	0.0245214	0.296919	5.44638	1.30578	6.95135	24.1083	0.695804	108.692	29.9213	135.697	1.55097	0.228687	0.253305	30.8002	32.4806	5.00092	0.395037	133.984	139.927	2.62464	4.56346	1.84427	35.1887	28.4943	89.4583	1.27209	0.291427	4.22224	7.55931	145.992	60.4906	0.158496	18.0556	1.44564	283.847	3.74371	14.8172	17.6496	78.3219	246.068
6.35368	18.191	51.9007	94.9507	28.8568	31.2122	0.0531674	0.110422	7.84948	1.31172	15.5942	5.40677	3.72486	106.123	28.7917	109.715	4.68066	0.32002	0.494246	28.2014	39.9257	5.01216	0.449737	35.0205	119.223	12.4664	4.98004	1.27108	31.2774	30.9393	83.3167	0.84369	0.42463	8.9653	10.9977	139.943	57.0872	0.275782	18.0107	1.53475	134.957	4.55228	13.5114	15.1002	61.8902	411.936
5.39306	22.1757	54.5626	120.57	13.1755	8.2652	0.0545589	0.320324	6.126	1.1987	6.49257	14.7437	0.343117	105.179	19.5596	87.0121	2.82763	0.44227	0.398759	20.0245	23.1087	4.60462	0.418466	16.2714	114.586	9.35941	4.62469	1.54705	49.2876	33.3734	87.5212	1.19268	0.247151	9.04861	11.5919	141.47	69.4191	0.252538	15.5998	1.47544	139.514	4.26388	12.8302	14.1054	71.5938	373.437
4.74583	9.46683	42.2219	58.7722	15.781	23.3418	0.0143883	0.341987	2.08389	1.21654	12.1017	33.3259	2.29056	99.5748	20.0841	119.605	4.9093	0.166514	0.42865	50.5138	38.9773	4.72464	0.397347	30.4662	140.947	7.61764	4.33998	2.94306	41.5848	27.1104	94.9765	0.739485	0.100546	8.8371	9.94202	139.596	40.809	0.24933	15.7054	1.14185	227.302	4.65209	10.9557	10.015	76.1713	146.262
2.41592	16.5414	41.3407	124.197	11.8203	20.4058	0.0162731	0.302792	6.80972	1.15417	20.242	23.794	2.39464	101.762	25.6329	130.363	6.44987	0.44398	0.382823	72.7747	21.601	5.45134	0.364563	110.974	129.496	14.684	3.5892	2.57531	35.1557	27.683	93.6298	0.799297	0.512723	8.52757	12.0962	145.903	55.9241	0.251705	15.7223	0.728888	171.594	5.21948	10.6284	15.0216	78.1923	279.679
6.83836	12.1373	45.5511	27.3457	14.1248	8.42022	0.0464184	0.353509	5.13625	1.28934	18.0231	3.43777	1.3568	99.7749	19.5966	82.6957	2.65898	0.0633348	0.139022	20.9332	35.6145	5.3169	0.436088	56.1523	120.987	14.018	4.61295	2.93424	44.7902	32.5008	98.8166	0.977397	0.449861	3.17376	12.2332	142.889	41.2534	0.180344	17.6366	0.728019	280.639	3.68883	12.1948	18.4055	72.0634	416.076
3.28757	21.9397	42.0099	126.797	33.7767	38.5478	0.0564454	0.11045	1.9448	1.22792	20.4157	17.8365	2.79828	102.921	25.8072	49.0915	4.30781	0.394511	0.0478832	68.1044	37.3551	3.91091	0.43883	42.8375	147.926	13.7059	4.97627	2.04809	38.6961	31.8025	92.1887	1.27458	0.213446	4.84521	11.1199	145.111	50.7582	0.203093	16.9639	0.705066	267.059	5.33586	12.7472	6.7758	76.2347	106.754
3.88443	25.9356	53.7896	74.4835	32.7632	12.3308	0.0210104	0.121974	4.08125	1.19673	26.9461	8.34526	2.52765	104.322	20.3726	127.576	4.47407	0.240288	0.189957	41.5164	39.2164	4.67881	0.395929	41.1177	149.104	7.39131	3.94508	2.00911	39.7756	30.2309	86.6677	1.29829	0.300471	5.79964	8.9026	144.347	66.8621	0.237825	16.1374	1.42659	342.742	4.83595	10.9718	6.81563	68.3647	241.111
1.28873	22.4611	50.1832	97.597	21.4924	13.3303	0.0199919	0.735809	7.41504	1.17974	31.5084	32.5948	2.95079	107.057	27.5255	83.6313	5.64556	0.407199	0.444427	21.1393	39.3921	4.27543	0.399843	13.6331	111.444	12.3336	3.5367	1.26205	38.3071	32.6673	85.8414	1.25395	0.455257	7.65974	12.4088	140.229	69.8418	0.190884	17.7241	0.971519	170.391	3.92202	11.5791	17.6596	67.1272	218.154
3.57143	20.1169	40.0392	110.957	7.29897	8.35145	0.0394888	0.0998281	7.58034	1.2322	4.38595	20.6772	0.641321	99.5689	20.1375	88.3835	6.81741	0.394623	0.444553	59.9664	33.4934	4.91177	0.446698	12.0753	110.206	2.58193	5.05436	2.02033	48.1141	27.8607	83.0472	1.27409	0.42422	3.42304	10.489	138.295	62.7221	0.14273	17.6637	1.56386	130.488	4.88987	11.6794	14.4464	65.6839	415.69
2.77442	19.6531	48.956	70.6719	36.6579	11.8757	0.0567253	0.839393	1.86837	1.29501	1.67322	35.7122	1.60869	100.919	27.916	70.675	6.07547	0.512035	0.345714	34.513	20.5156	4.45185	0.389046	41.1993	139.995	10.2432	4.0604	2.83115	31.0528	33.0253	96.1911	1.2454	0.478336	5.77287	11.5662	144.234	45.0968	0.200694	17.9555	1.46632	154.437	4.60595	12.2891	11.4124	62.3717	200.725
6.02857	14.5295	51.1304	49.6735	28.1915	20.4454	0.0492114	0.62632	2.53877	1.30542	14.6498	2.65413	3.67569	103.892	18.9134	124.897	3.34141	0.027553	0.519334	38.8846	34.6996	3.94722	0.428233	21.3712	123.015	13.759	3.84748	1.19957	21.097	30.527	87.1847	1.13897	0.396658	7.84626	8.13029	138.433	43.2391	0.203104	17.6732	1.38564	175.938	3.89664	13.5356	13.7194	66.2389	348.349
0.317807	13.1607	41.9395	88.8997	11.3835	13.8093	0.00280719	0.553096	7.11302	1.21123	4.11833	29.7151	3.69411	106.096	20.6962	104.453	4.91643	0.449257	0.0582337	37.1129	20.1431	4.35311	0.358401	26.7328	111.726	5.8427	3.7604	1.92802	43.0853	28.0998	88.9666	0.874383	0.239459	3.65841	11.0597	137.241	52.7427	0.121617	17.9644	1.36771	266.597	3.65372	12.9377	11.2495	60.6059	172.654
5.28178	10.8439	45.5837	29.7187	6.58984	6.31707	0.0520175	0.876577	6.61742	1.24733	21.6279	27.3108	1.44905	104.246	29.1834	110.623	1.80202	0.425427	0.239186	46.2042	37.2119	5.61089	0.436779	18.8563	147.881	9.77686	4.42369	3.06797	23.4753	33.6855	99.6241	0.99405	0.25576	9.88685	10.5708	141.101	52.5644	0.228744	16.6805	1.02581	344.436	5.11059	15.4939	4.85818	66.2804	258.731
0.976872	23.3505	42.4821	118.434	44.7291	12.2359	0.00690083	0.901513	5.16493	1.17898	23.2766	22.555	4.45657	108.534	23.2632	102.173	1.70362	0.256904	0.307349	34.0672	20.5214	4.77005	0.445507	60.6199	134.106	8.83523	4.72237	2.61375	34.2113	27.5876	94.9972	0.962358	0.436928	6.65896	7.88918	138.666	50.5295	0.260052	15.7054	0.774926	125.037	3.81989	13.1436	9.31401	73.6322	104.095
0.90075	26.8387	46.6148	86.3805	25.2201	23.4986	0.0234983	0.264301	2.27794	1.19496	24.4272	13.5502	2.522	107.714	18.0092	126.168	6.22571	0.116815	0.385486	69.5101	28.3239	5.41234	0.429895	31.691	137.309	4.22852	3.96227	2.87466	45.4106	28.2898	88.0196	0.903421	0.278542	3.60597	9.70573	142.427	61.9996	0.179011	17.2509	1.30053	220.421	4.27542	12.937	7.07796	78.1881	285.737
4.29365	26.2972	36.5561	68.3017	8.6208	38.2059	0.0326285	0.644867	6.59505	1.21681	6.98646	22.906	3.55575	100.934	19.925	74.473	2.0238	0.280661	0.183547	42.364	31.0956	4.20984	0.379847	20.8075	119.237	14.4211	4.39672	2.16607	45.6737	32.8178	87.897	1.06357	0.355502	6.85095	10.3247	141.582	66.9098	0.235033	16.1147	1.29041	173.541	3.53473	12.6734	14.1743	81.9524	393.546
5.13094	26.6729	47.1966	36.245	32.6786	39.5153	0.0253598	0.172496	4.04061	1.30408	6.3065	13.1688	1.09345	101.42	22.658	56.2011	6.76507	0.174083	0.103317	70.5951	20.92	4.2337	0.447769	73.6988	126.661	9.59668	3.84211	2.42985	26.2689	27.7658	99.8799	1.26073	0.53681	6.17575	9.26062	142.624	74.7135	0.224378	17.1912	1.48539	210	4.24799	11.7433	7.66994	62.6586	132.237
0.674536	16.3293	40.8307	95.7434	36.4145	10.7521	0.0460529	0.810047	2.46917	1.25596	5.54964	34.7518	0.0704543	108.953	23.538	92.8451	2.73178	0.25078	0.273103	22.844	30.9852	4.87829	0.444973	76.0598	122.398	11.087	5.29751	2.8089	41.2209	32.8518	92.8724	1.10935	0.240437	7.97147	10.5519	141.195	44.6978	0.142316	18.0956	1.14574	297.236	5.48859	11.5529	13.1813	60.1025	354.859
4.54241	17.4086	48.9496	124.216	25.3608	23.0995	0.0560886	0.173865	5.15628	1.23679	3.0329	22.7191	4.79706	102.36	28.6926	85.4713	5.6492	0.226012	0.325718	55.3284	30.0158	5.72019	0.416527	26.1704	138.127	4.40327	4.5404	1.99065	42.4169	27.9959	96.9537	1.19631	0.434969	5.15466	8.88367	146.722	49.2017	0.260229	17.7277	1.46502	287.045	4.10679	12.9499	13.2232	70.2927	216.868
4.79165	29.8096	54.1987	60.2404	27.0936	26.1631	0.0489457	0.219415	5.34099	1.24663	32.1593	18.3681	3.11174	105.795	25.4598	109.963	6.44002	0.260464	0.311343	56.3125	29.967	4.99265	0.418636	3.76334	131.704	7.16403	3.99033	2.82586	24.7432	33.6925	85.5191	1.0535	0.288348	9.65567	10.6253	137.923	44.842	0.186089	17.4293	1.28954	293.194	5.16538	14.1307	4.60507	61.8881	356.19
0.105562	29.6759	35.1189	84.6819	41.655	26.9613	0.0289059	0.405224	8.2016	1.28702	1.52866	8.17238	0.98705	108.709	27.8173	120.088	4.50223	0.26207	0.243548	67.9902	31.7707	5.84839	0.416947	100.891	127.38	5.64934	4.52983	3.0762	49.3506	30.5033	87.3331	0.814127	0.369204	5.15042	12.0765	146.275	44.8132	0.199996	17.2122	1.18818	346.666	5.19499	13.773	14.5839	70.5925	248.835
4.74913	14.6673	51.1718	104.865	27.2418	13.5468	0.0539137	0.310628	5.88765	1.24776	34.0677	0.777016	4.55282	99.7425	21.9521	70.0984	5.3314	0.443747	0.392299	60.3262	35.9891	5.50915	0.380131	111.934	128.449	13.6918	4.36848	2.92028	27.7669	33.0939	82.0078	0.79877	0.14379	8.44595	8.3348	140.391	73.138	0.222195	16.9192	1.04139	271.73	4.91653	13.3148	5.20903	75.5444	443.706
3.83261	22.3388	46.3288	58.9782	42.873	39.1816	0.0364743	0.222527	4.90837	1.26711	20.1255	15.9758	3.57578	103.224	23.9862	68.2993	3.37907	0.191574	0.173891	10.203	29.9905	5.46106	0.41738	114.631	121.106	4.32051	4.59062	2.48293	48.8275	28.4237	85.399	1.20444	0.159891	6.6619	12.3348	138.995	72.2464	0.271059	17.0549	1.41824	186.306	3.84759	13.452	6.17612	68.7257	374.196
1.51409	18.0473	47.506	95.1733	40.1717	11.9675	0.0347119	0.98658	4.99776	1.15034	8.04285	15.9907	3.51051	104.474	21.1203	95.0995	3.70755	0.183077	0.447641	63.9448	26.8212	6.04503	0.405326	19.4204	131.701	12.1422	3.55268	2.26372	31.6005	27.068	92.8869	1.25512	0.410731	5.075	9.44786	139.872	59.768	0.243951	16.0044	0.758157	193.405	5.18321	10.7943	4.39142	67.5191	211.119
5.19134	13.9081	43.2701	65.1341	22.2187	16.3202	0.0140122	0.303418	3.39633	1.13708	3.799	28.6709	4.19729	102.836	25.3066	88.0149	4.22128	0.249427	0.111764	33.1141	21.856	5.19457	0.359939	109.936	135.649	12.9465	4.80291	2.31256	40.6103	29.7937	82.8897	1.07859	0.145244	7.91247	9.30792	139.805	70.391	0.238265	17.6467	1.43319	346.933	4.17344	13.503	8.43608	71.5676	440.135
6.46735	9.23284	52.3646	92.6579	19.2124	16.2415	0.0531763	0.442634	4.86447	1.29741	7.78722	11.191	0.213282	102.551	22.0636	118.045	3.68308	0.201287	0.101218	59.3409	20.082	4.38083	0.388045	118.111	128.06	5.62629	4.66158	2.65438	33.3168	32.6163	95.8516	0.805051	0.147993	5.31238	7.89681	141.866	56.1387	0.199897	16.449	1.36579	222.27	3.83277	14.0983	9.61346	81.0071	169.11
2.01632	17.5146	38.8767	28.2743	3.92241	19.6794	0.0490269	0.9367	5.73667	1.24144	6.07423	3.9857	0.905644	102.845	18.6131	55.9175	3.95492	0.452474	0.312043	12.279	33.2982	5.00306	0.381038	36.4785	145.175	8.82975	4.66032	2.81702	35.8491	30.3807	96.6039	1.09472	0.205795	5.91424	9.79677	140.448	44.0527	0.17568	16.7915	0.881345	302.152	4.33666	10.7614	14.6306	69.6811	370.706
5.69969	14.7132	41.2328	79.2021	32.7477	29.714	0.0107898	0.856863	6.96304	1.15481	27.6057	30.319	4.2872	99.858	25.5109	57.7241	2.16015	0.29899	0.125548	30.7052	24.5181	5.60393	0.438942	3.26662	114.253	14.4156	3.65295	1.58837	33.6014	31.4426	84.9194	0.850173	0.397244	9.9299	7.58357	141.949	67.1868	0.186755	17.49	1.3465	338.65	3.5778	12.3754	14.9698	75.9033	173.544
4.69758	19.1527	49.2101	40.757	18.9696	12.0592	0.0502669	0.137495	2.6377	1.27473	3.59423	13.6832	0.135164	104.355	25.4412	77.3077	6.06145	0.264413	0.182234	41.9332	36.6334	4.38243	0.353711	117.921	113.871	11.7374	4.17632	1.90921	28.9804	32.3593	90.8034	0.898988	0.578398	3.43947	11.147	139.901	73.362	0.205294	16.5364	1.38697	264.905	5.14934	14.4346	14.5716	69.2094	327.494
1.46284	25.8605	42.3529	89.2411	18.0894	26.5387	0.0154312	0.048632	6.44341	1.13674	20.1442	19.6725	0.438087	101.884	22.6075	87.6608	4.69027	0.199393	0.450318	9.61704	20.9604	4.82245	0.444864	5.63313	110.732	11.006	5.09392	2.79759	29.5471	27.3551	86.643	1.24418	0.224666	4.50218	10.9826	139.894	49.5362	0.126192	15.8646	1.12411	197.963	4.63407	13.4491	17.7032	79.1247	439.604
0.958929	28.8968	44.1423	29.2445	25.628	6.92535	0.026205	0.143895	8.15807	1.20502	7.44996	20.2785	1.16696	100.196	26.1048	54.5839	6.1725	0.452576	0.176143	28.9595	29.525	5.47455	0.430889	50.4657	136.452	11.0582	4.46519	1.97412	31.9439	27.5133	91.5729	0.795592	0.247674	3.93737	10.0723	138.262	72.7948	0.265472	15.7945	1.25266	175.812	4.82863	15.2111	7.96854	77.4569	435.944
2.91407	10.0897	44.4078	121.021	29.3238	23.5205	0.0166202	0.241372	5.06759	1.24487	22.5689	4.76381	4.07857	105.842	24.3918	47.4104	5.98658	0.235307	0.4871	50.1341	32.5683	4.40286	0.389535	26.2363	128.765	3.08662	4.15778	1.2557	45.5057	29.6418	84.3332	1.09131	0.362955	4.18704	12.4442	139.994	64.3792	0.188893	17.8172	0.938733	284.201	3.734	10.9361	13.8711	65.1792	237.65
6.67844	22.9715	36.6938	126.582	29.6893	24.3638	0.0370385	0.155912	6.00824	1.28618	12.4378	13.3483	3.94392	103.669	22.7402	87.4768	5.8978	0.100498	0.146159	32.9591	33.4451	5.58318	0.389364	35.7986	110.224	6.65217	4.85233	1.12733	27.8266	30.2742	88.0145	1.01224	0.149812	8.55468	11.7843	143.575	68.1588	0.233433	17.9071	1.39879	277.413	3.6085	13.4381	11.8049	78.1849	375.16
0.875015	17.4407	35.3694	59.0938	9.30815	18.4347	0.00844684	0.0744467	1.79574	1.17737	17.9192	17.5597	2.13103	101.121	26.5989	143.463	6.06105	0.162829	0.410924	20.5313	31.7335	4.78111	0.42571	96.2365	143.127	10.6139	3.69478	2.74554	46.7872	32.3298	98.3115	0.84413	0.571432	6.66479	10.4652	141.338	57.9318	0.266791	17.6337	0.934082	139.806	5.17933	12.7081	6.75447	67.2187	234.501
0.927667	23.0116	36.7908	114.624	23.3137	24.7627	0.00144599	0.729215	7.47128	1.17879	24.7973	8.7552	4.29688	100.21	29.136	123.404	1.61894	0.0404186	0.0991166	64.8596	21.2372	4.20101	0.430121	116.878	128.439	12.0964	4.35182	1.72772	49.9053	28.6573	87.9759	0.909239	0.380897	6.40345	10.1633	142.558	62.2522	0.19046	15.8282	1.52557	251.277	4.83129	10.8453	10.7005	80.2885	139.837
4.00146	29.9815	36.0401	25.9284	34.3262	11.3511	0.0435271	0.630936	3.41687	1.13247	13.733	21.8199	2.52628	105.099	26.6858	141.626	6.4337	0.0569972	0.145028	43.1614	31.5336	5.22365	0.359787	86.7619	118.573	3.91899	4.59283	1.58967	36.4802	32.4125	92.8812	1.20783	0.27816	3.99784	7.93147	143.277	48.4134	0.129163	16.7816	1.18787	146.53	3.72592	13.1409	16.7306	75.6121	113.393
1.77289	15.1534	52.4155	52.5256	6.00331	28.1037	0.0166801	0.208592	4.51181	1.27266	13.4045	24.465	0.209801	103.286	22.5502	87.2195	4.38576	0.457765	0.440522	31.6341	38.001	5.16198	0.435314	46.1699	111.067	8.0903	4.12287	1.78822	37.9075	32.8506	90.0979	0.909601	0.154961	7.98019	11.0625	141.217	48.5114	0.143918	16.5672	1.05647	315.16	4.61565	12.9529	15.5117	76.864	219.161
4.70508	22.3676	41.8616	27.6173	38.5918	24.2141	0.0417764	0.932314	2.49696	1.17706	0.893264	18.7137	1.09069	107.926	21.8199	51.629	3.26168	0.0801772	0.242016	41.1466	23.1844	5.516	0.37937	33.8435	127.169	11.9347	4.21142	2.56027	24.4924	27.3471	97.2589	0.78638	0.54869	9.32654	10.2149	139.984	66.8586	0.258969	17.1012	0.703345	239.324	4.43069	12.3205	4.2536	71.0373	282.786
6.17534	27.9955	53.2284	128.972	3.11325	39.4044	0.00391806	0.28383	4.28429	1.28992	18.4919	29.3812	2.15962	101.904	29.5937	47.7019	6.44175	0.421882	0.0274806	16.0285	24.973	4.13053	0.396244	4.54116	115.674	9.19414	4.97884	3.05345	44.2447	27.4734	98.1791	0.956494	0.367377	4.52161	10.7867	137.532	73.916	0.18484	17.7971	0.913068	214.343	5.21061	13.7716	8.3704	63.0269	249.043
4.27729	22.4303	48.7751	49.8174	18.1368	20.0968	0.0182447	0.110472	7.42416	1.27733	30.3127	4.58987	2.52279	109.015	18.1143	82.857	3.87996	0.365945	0.0330955	53.3166	29.0759	5.27045	0.442875	88.4039	134.436	9.9614	4.19716	1.25226	40.5452	31.7992	92.2363	1.16073	0.456059	9.5468	8.30603	138.594	67.9918	0.205787	17.9042	0.740773	125.975	4.3102	12.5541	7.45329	68.7612	172.687
1.69295	22.6944	39.3397	88.9034	38.728	39.7654	0.0205403	0.537546	4.27324	1.20206	4.11056	13.9153	2.29882	104.579	27.7708	121.732	2.84701	0.34377	0.497554	15.2237	23.1208	4.91433	0.39632	136.186	130.898	2.24429	4.47517	2.52969	40.7912	29.7245	91.5863	0.908138	0.146821	9.06927	10.9702	141.062	68.0912	0.169752	17.4429	1.16498	264.82	4.91317	14.83	13.9274	62.0408	260.365
6.18228	18.7598	43.5558	29.2399	21.2064	34.7104	0.021578	0.890542	7.81305	1.22895	10.9617	28.2739	3.5725	107.718	24.103	142.245	2.29192	0.491621	0.399912	70.1608	37.7824	4.68738	0.426831	137.658	121.831	6.3468	3.50385	2.82928	40.9693	31.4074	90.6612	0.992017	0.143959	6.28652	10.8006	142.339	48.7188	0.170379	16.5857	1.59828	224.851	4.4552	14.0793	11.7934	67.2628	249.43
6.83802	19.3407	41.9182	99.5719	14.1647	8.80536	0.00751924	0.123129	2.05716	1.20887	32.9841	19.5372	2.98559	105.228	26.4959	50.5587	6.3124	0.393303	0.0743648	21.4172	26.5841	5.53595	0.388809	98.5061	134.464	9.80712	4.22786	2.91398	39.1318	33.2558	87.8565	0.745914	0.178059	7.95437	10.974	137.682	59.7233	0.211111	16.8592	1.59692	266.673	5.06433	11.5583	16.942	65.3246	295.883
5.51303	11.307	38.3085	109.057	8.43197	10.7877	0.0446388	0.847398	4.46621	1.19322	21.3509	9.28895	3.32528	109.611	22.5365	121.459	3.41972	0.477031	0.443274	29.4298	20.4091	5.67602	0.397551	73.2025	149.773	3.28069	4.6836	1.33689	22.9879	31.4368	96.5528	1.06016	0.176645	5.42881	8.89321	138.544	70.9712	0.242701	16.351	1.16527	260.265	4.87564	12.2265	14.0758	79.3499	381.829
6.60018	27.4888	52.7656	33.4452	1.70747	12.1329	0.0366107	0.0703759	1.71434	1.14053	20.2087	28.8642	4.14533	109.948	23.3356	91.4454	3.70176	0.0995352	0.300244	55.4185	27.1642	4.58267	0.365819	96.7459	130.403	2.42919	4.30558	3.09698	42.5926	33.4153	83.9181	0.954879	0.181103	8.203	7.44809	138.563	49.7189	0.22266	17.8902	0.833592	143.972	3.60185	15.3506	4.50883	64.2631	439.214
5.32738	9.52643	48.2987	55.1607	30.7997	32.0432	0.0589639	0.444131	1.95108	1.21903	1.0733	14.0699	2.33867	108.651	21.4595	143.442	6.35507	0.179139	0.360765	40.0147	23.9816	5.92513	0.370171	42.6179	127.273	13.0757	3.55843	2.08411	32.3367	29.656	95.9598	0.959244	0.276223	3.80148	10.9414	141.276	65.7322	0.158681	16.4043	1.14923	308.706	4.32592	13.9002	16.8608	62.8063	180.003
0.497612	8.71806	50.003	48.1262	5.68622	10.9091	0.00782632	0.974438	7.02907	1.13817	4.13283	27.0063	4.35884	105.357	28.0763	96.7297	6.50964	0.370931	0.203764	72.6822	33.9378	5.56563	0.440257	95.4543	134.803	13.8984	4.37884	1.92731	28.0599	33.6103	92.6402	0.885608	0.235277	4.08708	10.3552	140.364	74.0522	0.13315	16.7224	1.6179	146.395	3.6073	14.1544	7.28474	78.2617	411.347
0.922658	21.1468	48.2212	46.4534	3.78418	12.0563	0.00729852	0.223579	7.64949	1.16823	25.2383	9.19062	0.888065	106.734	22.941	60.0069	6.04658	0.48421	0.155213	64.6524	21.3762	4.74339	0.439438	82.7129	118.816	12.3031	4.71672	2.62056	39.0355	28.076	88.2673	1.25624	0.523469	6.29032	8.15194	143.148	46.5809	0.195251	16.552	1.13746	300.309	4.83745	14.7615	6.69682	81.8999	215.458
3.24115	21.8428	43.2006	46.3467	5.72402	16.9613	0.00135817	0.624289	6.63326	1.3145	23.7099	24.0767	3.49201	103.33	19.9125	70.3064	1.5529	0.419248	0.454442	55.2453	34.4876	5.69885	0.42796	65.539	135.888	13.171	3.54255	2.3837	27.0887	32.2434	91.7598	0.882894	0.213918	8.69198	11.8642	141.748	45.5219	0.190028	16.1637	1.51372	159.452	5.15357	11.1104	18.7543	77.74	280.289
3.12964	10.8924	42.841	42.6184	34.9516	36.4029	0.044491	0.928868	4.05659	1.14391	25.9456	7.30585	1.30617	107.896	24.7936	93.9196	2.54784	0.397865	0.0222766	68.7724	27.5952	4.11589	0.358196	32.5109	122.263	11.3423	4.10285	2.60551	42.2443	28.371	91.312	0.73085	0.144407	5.87504	10.0951	145.063	68.5032	0.120052	15.9894	1.60232	324.298	5.08807	11.0148	14.5535	69.9037	224.619
2.91712	20.9165	39.564	101.328	42.7708	34.7086	0.00827443	0.0956569	7.70829	1.26266	16.3349	29.4611	4.29321	99.3315	19.7195	65.5402	4.04036	0.0414818	0.0854791	17.2918	20.779	4.81022	0.37755	129.921	120.226	13.6683	4.96058	3.05941	37.9304	31.668	90.7792	1.01296	0.401812	3.72524	10.1071	145.7	51.9558	0.239284	17.2019	1.01114	271.809	3.98176	13.7178	11.543	80.2572	189.849
5.25948	21.8648	38.7066	109.186	15.0755	8.61682	0.0186695	0.70796	4.80217	1.2447	6.51164	9.02636	1.11439	107.645	22.2113	90.0227	5.76766	0.121252	0.323606	17.1769	33.2385	4.94823	0.42081	124.017	146.203	14.5139	4.71691	1.96698	47.6138	29.7584	90.4362	0.90445	0.447085	8.98524	11.3908	146.277	67.1814	0.235558	16.257	0.905929	182.837	3.58579	11.4094	8.05817	62.2795	440.838
0.602664	15.8965	38.9838	41.6525	7.13537	31.3559	0.0490668	0.952642	1.72275	1.3153	10.6865	21.8662	0.0633833	109.678	19.6607	68.8481	4.03593	0.142783	0.21639	22.6602	35.7564	4.4173	0.444083	42.7178	143.785	3.65279	4.80753	1.48269	46.8207	27.5873	87.1639	0.754008	0.572841	8.1561	10.5498	139.086	42.0342	0.118173	17.1964	0.9705	347.734	3.92545	14.6657	7.58197	60.2758	226.131
5.74194	23.9091	37.8863	54.0244	42.9797	26.6125	0.0460475	0.238127	5.05653	1.29136	17.3692	12.8908	1.82088	101.05	20.0398	51.2722	4.99614	0.109857	0.327212	71.6523	33.6897	4.38392	0.42424	111.139	118.836	7.14609	5.14331	1.85225	37.5209	30.5634	92.8875	1.01009	0.510473	4.23437	9.24817	144.07	51.3807	0.235554	17.7918	0.919935	271.73	5.02323	12.8665	18.156	78.5903	246.455
3.87142	19.7434	39.7074	57.7419	18.5055	21.9618	0.0331412	0.236357	7.26745	1.19969	0.947138	21.7135	4.57093	101.136	21.1275	107.818	5.00698	0.135284	0.445456	51.3638	35.4405	5.96632	0.360646	42.314	113.855	5.84613	4.62698	1.30243	39.27	28.0014	90.0336	1.15109	0.54072	3.41832	12.09	140.468	59.4253	0.228348	15.9194	1.35438	269.723	4.53882	13.3022	17.9946	76.8832	150.416
5.42899	20.2476	38.3886	129.673	38.0899	39.3698	0.0542035	0.29889	7.38853	1.22624	16.7122	17.0377	4.18188	107.399	28.3821	46.4018	6.66319	0.259572	0.513622	40.3604	35.4629	4.36972	0.383672	91.1705	112.211	10.7745	4.08789	1.24361	26.0217	30.0854	82.1086	0.839467	0.26369	9.12956	11.0979	139.107	62.9429	0.127261	17.701	1.36389	267.467	4.76782	13.6121	4.69293	79.3119	407.198
2.79455	17.603	42.6365	67.8278	30.297	27.5831	0.00896289	0.403042	7.34032	1.24313	7.52001	30.3161	3.5236	106.645	29.5959	60.4078	6.88477	0.154451	0.110281	29.7284	21.3326	5.5394	0.372794	114.93	122.895	5.15901	4.80298	1.34793	26.3955	30.9197	94.1126	1.09811	0.39055	6.35138	9.47468	138.354	65.7194	0.153027	17.9304	0.750486	241.717	4.57249	13.906	14.93	69.3025	259.222
5.9554	13.0449	43.9357	114.168	28.4235	27.3283	0.037833	0.866918	1.94429	1.21248	5.83752	30.4138	3.94349	102.742	27.5222	82.2397	2.81716	0.214223	0.128542	38.336	39.0352	4.53501	0.370458	54.3518	113.932	2.60169	4.00099	2.22746	47.4038	33.6684	87.3512	0.880748	0.373282	7.2766	8.2809	139.389	63.202	0.203367	17.7443	1.19663	237.934	4.79965	15.3842	6.72897	78.0649	192.328
3.49891	8.98964	35.9313	54.7653	39.9889	13.6379	0.00508533	0.400504	2.55102	1.29232	19.9112	22.435	3.95448	108.743	23.9022	79.6562	2.18509	0.184266	0.185138	49.6695	27.1814	4.31191	0.4233	53.6064	141.391	5.03323	3.77395	1.82182	42.1128	31.0059	92.6891	0.733979	0.39277	9.54644	7.68664	142.015	72.1417	0.123452	15.5583	1.33714	280.787	4.13555	11.3185	15.2677	67.4713	200.212
2.29447	24.6241	43.434	76.8701	42.3017	8.22202	0.0587914	0.707867	8.03854	1.31833	34.7595	16.6571	0.139767	106.121	20.2882	83.0954	5.91425	0.447274	0.0464692	7.79031	29.2233	5.97204	0.437027	71.414	148.081	7.20478	4.17295	1.21261	43.257	33.2009	91.7789	0.934569	0.178514	6.19909	9.95269	141.369	53.763	0.266219	17.1065	1.41735	285.527	3.84819	13.7603	14.6759	61.6179	283.9
2.44645	22.1528	43.7041	124.873	41.3543	28.9305	0.024531	0.233157	2.86501	1.13919	4.99806	28.732	4.80576	103.274	27.4848	77.8046	4.06632	0.188068	0.375967	67.123	38.2832	4.90528	0.386693	94.4662	140.019	8.99005	3.5748	2.04816	41.4732	27.8475	91.2206	1.16226	0.12549	6.32841	11.4627	139.059	47.2988	0.180337	17.5601	1.37442	348.082	4.92993	14.0496	13.1962	72.0936	263.316
4.84337	14.6921	35.2262	27.5526	43.6519	39.8327	0.0161707	0.983836	3.0018	1.31808	17.3905	1.49368	1.70221	99.5246	18.5692	76.2731	1.67165	0.266804	0.10823	48.6887	27.6695	4.03276	0.392209	109.593	121.123	4.95995	4.20326	1.97079	24.6694	31.1042	98.6857	0.7946	0.158778	7.84224	8.93415	146.272	56.8316	0.202744	15.888	1.00579	203.129	5.2478	12.0293	5.12528	61.7386	136.515
0.0970738	13.195	38.8473	119.23	36.1572	26.8272	0.0597294	0.886205	5.58155	1.12789	27.7555	24.6212	1.0948	100.409	28.4788	102.843	6.21332	0.461955	0.226246	18.3617	28.806	5.6361	0.42389	91.737	111.778	13.1882	3.81301	2.77811	20.8464	29.5717	90.1883	0.982045	0.36059	6.67756	8.24642	144.918	42.7191	0.198293	16.8812	1.3782	286.133	5.22776	12.1277	12.1068	71.6882	140.867
0.691616	28.6439	50.4322	46.0577	2.22757	16.0291	0.0263867	0.372414	2.22924	1.28327	30.6962	16.9009	2.1624	100.222	27.7945	59.7959	5.9983	0.385966	0.135439	12.1943	23.1295	4.19642	0.378429	15.5578	133.724	5.14459	4.28435	2.02893	40.653	27.9765	96.7134	0.795507	0.488274	6.03453	11.8674	143.791	70.1959	0.164221	16.0536	0.883261	193.201	5.01609	10.648	11.2471	80.4941	138.851
3.78092	13.4888	52.7941	31.6601	21.993	23.3406	0.0532962	0.392328	3.01588	1.28179	32.371	21.5994	2.75281	103.705	19.6424	100.036	3.01736	0.457354	0.327241	38.3069	35.1561	5.40904	0.42577	46.8166	139.42	13.8293	3.74182	1.83361	32.5198	29.8256	93.1	0.874302	0.383437	6.9131	10.1272	139.698	67.2306	0.155385	15.8033	1.05673	153.094	4.13273	15.1184	11.3542	73.9278	133.969
4.10325	17.2868	39.5471	74.2603	15.9624	33.285	0.0441883	0.50894	2.93149	1.27103	18.4114	14.2384	4.36637	107.808	24.1615	104.494	5.26263	0.178535	0.512082	29.0453	26.5111	6.08766	0.374388	39.9088	143.741	7.654	3.75335	2.18166	38.9837	31.0796	86.2873	1.1384	0.313216	5.60045	10.9554	144.814	63.7727	0.259353	15.5522	0.851715	328.493	3.78975	10.7815	14.3467	79.1423	356.43
4.73937	27.5791	42.3682	103.355	16.0855	21.8456	0.0238796	0.252225	2.6824	1.25921	11.5684	33.7018	1.5725	105.451	22.9184	128.925	1.75976	0.0466307	0.279395	67.4714	24.3199	5.28068	0.433761	118.269	133.106	3.93652	4.13875	1.319	46.0336	30.5385	96.3765	1.06781	0.480542	5.03948	9.06047	144.038	50.6913	0.160173	16.8808	0.797767	183.262	4.12537	15.0504	15.3497	81.8165	427.035
3.71541	10.4172	50.2799	44.4489	28.8383	9.14621	0.0397397	0.331177	7.25259	1.1231	5.08756	17.133	4.44447	107.751	29.4671	50.171	2.06739	0.187452	0.0268198	66.5941	38.2987	4.09936	0.439591	69.8796	136.619	8.17919	4.824	2.03647	29.4281	31.3375	85.2206	0.871062	0.368355	8.92462	7.8577	142.199	60.9821	0.189843	17.1143	1.19968	287.874	4.26822	12.077	16.2029	75.6787	105.884
3.26114	28.4315	49.5938	70.635	29.5676	21.4362	0.0293489	0.780582	3.66015	1.28562	25.5506	8.18686	0.134835	106.557	29.8152	117.321	2.33001	0.295206	0.192091	56.7491	35.6774	5.17115	0.365963	123.14	146.088	14.3725	3.70186	1.74918	25.4461	33.205	96.0921	0.86094	0.431676	9.09853	11.2853	140.172	45.4918	0.143224	16.9195	0.860457	233.478	4.50525	14.6277	17.9225	66.4289	383.97
4.96298	14.6999	54.3852	30.9739	38.4241	7.89972	0.0410661	0.844926	2.37238	1.21217	4.64434	35.8188	1.96006	100.506	26.3556	48.6745	4.18496	0.482209	0.110947	69.7933	30.8796	5.98759	0.445372	81.2994	121.018	10.9179	4.61851	2.5911	36.4959	27.4313	93.6034	1.06628	0.202763	9.92773	8.45582	139.155	42.9942	0.203587	16.1909	1.02026	227.302	4.74646	11.3253	15.2611	80.059	154.237
2.24123	15.072	40.5589	127.713	31.2046	10.3069	0.0498118	0.281853	6.34143	1.18509	30.301	32.1404	2.88368	100.928	21.9796	55.7065	2.5182	0.457152	0.313367	33.6477	22.3831	5.61579	0.376984	44.8712	143.954	10.822	4.1669	2.93397	42.186	32.9844	82.8337	0.864526	0.289637	5.74932	11.062	142.598	48.6439	0.255151	16.6354	1.27128	166.553	5.04346	11.4336	9.96336	79.7637	279.613
4.31042	24.1756	35.8707	110.539	39.9391	6.61318	0.037698	0.537818	5.72641	1.18173	4.44822	2.25901	0.769907	107.776	27.8135	60.3253	4.66091	0.510318	0.210119	65.543	29.7452	5.44705	0.375894	64.3989	123.896	14.0693	3.74215	1.56298	24.8886	29.6442	92.6569	1.09419	0.475964	7.75116	11.5982	140.388	45.9446	0.211068	17.9035	1.50997	191.289	3.5347	12.4128	7.2933	69.458	232.528
5.17233	16.0075	54.2031	116.831	30.5963	38.3638	0.0175796	0.148007	5.0176	1.12741	28.5499	2.55607	3.55885	102.727	23.8226	96.6313	6.41741	0.027023	0.341104	60.7751	23.4833	5.195	0.427939	77.8268	118.395	13.5201	5.06455	1.12278	38.1408	31.2356	91.5013	0.915707	0.504986	7.51533	11.5518	137.902	41.7709	0.167875	16.5327	1.24241	199.305	5.31608	15.1029	16.5215	79.1385	409.263
1.60091	15.7293	36.9729	88.2938	41.2061	7.35882	0.0554313	0.863778	3.55746	1.29938	15.0753	2.54453	0.398731	106.654	20.1071	113.348	2.72197	0.264859	0.405618	16.5693	30.6274	5.78795	0.441063	101.374	136.356	3.62005	3.88442	1.85474	25.6969	30.5617	90.0688	1.14342	0.534239	6.10692	9.60738	143.816	44.8719	0.23128	16.1061	1.15645	292.949	3.92323	15.2982	5.34363	79.8834	93.2373
1.68209	24.404	42.848	101.165	27.8296	36.77	0.0306597	0.658376	4.8165	1.27455	3.51237	16.1112	0.187888	103.286	26.1635	76.1871	5.43327	0.189189	0.114153	33.7103	23.2441	6.01455	0.370259	12.4333	137.165	4.77517	3.60231	1.75251	42.669	32.7225	88.7126	0.849968	0.456815	8.12785	10.2988	144.404	66.9684	0.172948	16.7999	1.57059	249.928	3.52493	11.9169	7.48651	73.0116	354.311
5.17982	18.5293	48.846	60.0226	26.7576	37.1254	0.0330505	0.569408	4.62204	1.22434	28.3793	15.0414	2.16981	104.615	20.4883	106.513	2.42631	0.382338	0.388246	70.4428	25.3105	4.16372	0.384652	21.1757	145.883	4.28532	3.71428	1.89451	26.2986	31.492	85.8165	1.25705	0.148257	9.76809	11.9818	140.515	55.3862	0.196395	16.3337	1.26494	170.091	5.27335	13.9961	13.9712	69.1804	322.729
3.62792	28.0339	44.0675	107.29	39.8701	36.5752	0.0142163	0.404631	4.08389	1.28061	31.5577	17.5817	4.7359	109.716	18.342	54.1129	5.43794	0.173921	0.117917	57.8474	27.659	4.04303	0.391676	94.3033	128.481	11.1643	4.90566	2.34375	46.6175	33.8695	96.4525	1.1313	0.330545	7.25261	8.705	144.764	60.4699	0.116674	17.2295	1.42375	160.251	3.85689	14.7507	10.7402	72.3042	162.844
1.11473	26.139	47.9454	38.7348	5.84348	21.2435	0.0405059	0.00810405	7.12861	1.26442	7.13066	19.5392	0.587544	107.182	26.0443	53.4333	2.26319	0.277986	0.479155	29.6387	33.7273	5.60859	0.427536	44.0459	119.236	8.95533	4.92195	1.63103	43.1319	31.342	96.3308	0.943343	0.527599	6.35213	7.49083	137.617	53.3092	0.203274	15.7576	1.03015	214.328	4.8771	13.8058	8.3135	74.4974	364.708
4.72409	8.89288	45.0866	95.6523	13.8479	28.241	0.0129916	0.738242	3.40707	1.25439	16.4771	36.5709	3.61472	103.769	20.3782	69.6287	3.92178	0.0583035	0.216289	29.3989	32.4906	5.03981	0.362596	21.4134	136.206	2.87137	4.86132	1.71444	20.2356	33.5947	89.083	0.787036	0.379592	5.54041	12.136	145.449	41.4765	0.168643	16.9774	1.08998	272.226	4.68846	13.4371	8.86332	78.1553	122.675
6.4138	17.3478	52.4306	102.251	18.4737	36.3988	0.0506259	0.637891	7.37846	1.12011	4.0872	13.0753	2.46567	101.323	20.4216	124.862	1.69882	0.113462	0.177886	69.7443	20.5209	5.15106	0.405088	33.2406	111.127	14.1033	4.68925	2.10878	36.6325	30.9335	89.9181	0.825688	0.551065	5.52015	8.34406	145.305	71.5796	0.163605	16.7278	1.50991	207.486	4.63391	11.5001	13.7627	71.5297	161.406
6.47874	28.7754	46.5519	114.863	19.288	35.6363	0.0237409	0.217679	3.06947	1.2316	17.7048	0.685757	3.29776	100.552	28.9614	82.431	2.70032	0.0974722	0.282821	7.66394	24.6695	4.71995	0.358139	82.2157	110.719	11.903	4.71224	3.02193	42.5003	27.5674	82.4146	0.767519	0.561612	6.65988	8.04079	144.86	64.2831	0.148319	16.0383	1.45952	185.713	5.00012	14.4297	7.74829	66.5525	313.804
5.69472	17.8688	51.1584	107.887	2.4755	18.5513	0.0569933	0.0605029	3.29771	1.18512	13.5791	34.7165	3.62836	109.61	20.4797	74.329	2.54214	0.393835	0.10039	16.9996	32.9915	4.30595	0.411622	13.9906	140.25	6.5875	4.23789	2.604	23.9797	31.5669	92.0615	0.937566	0.298086	7.48882	11.6251	137.401	54.8557	0.24802	17.0834	0.938951	308.398	4.76503	14.5159	17.2989	76.5448	107.406
0.0635935	12.2252	41.5068	113.07	33.3709	32.9582	0.0140218	0.912151	5.92402	1.21595	27.599	29.793	4.2747	100.631	18.0229	81.5392	1.62898	0.272634	0.0272422	53.363	27.6723	5.40726	0.366376	60.7971	134.909	10.6709	4.00217	1.87616	47.3878	31.3219	88.3542	1.28193	0.141467	9.21926	10.7159	145.624	56.9479	0.159422	16.7552	0.963461	196.218	4.43231	14.3014	18.2933	70.3756	301.597
6.65259	20.8638	47.2898	34.1038	3.37228	39.7574	0.0317553	0.883783	6.38334	1.15597	29.5242	34.6812	1.69116	105.035	20.9927	139.318	4.36945	0.417033	0.497063	12.0882	29.819	4.65576	0.403439	31.7337	148.783	9.21534	4.95465	1.23864	48.6402	30.5608	99.8189	0.752422	0.529368	8.67141	8.98361	139.467	69.2467	0.278926	16.2626	1.46062	201.115	4.11384	14.1226	11.8943	62.1923	277.498
0.910073	26.99	42.5875	76.8958	5.36243	39.9264	0.0382408	0.458031	7.51949	1.18252	2.2101	15.9768	3.25813	101.789	20.0096	124.497	2.39234	0.223098	0.0520367	46.411	31.0851	4.96473	0.446056	139.13	137.675	8.91136	3.88715	1.71622	20.3072	29.1141	97.1112	1.18965	0.224136	7.0907	8.70281	143.95	54.0374	0.171954	16.3034	0.7383	247.124	3.99928	14.7472	9.70622	64.2718	163.863
3.32885	23.5353	39.0756	88.0224	15.803	19.364	0.00174298	0.0908113	1.97891	1.15873	11.5712	22.9331	1.42405	102.702	29.4441	48.655	5.94759	0.359911	0.235296	14.7153	36.3453	5.81967	0.437215	113.763	125.535	8.49072	5.0882	2.82888	36.5837	30.8429	84.7444	1.16089	0.343157	4.87032	10.359	145.922	74.4425	0.150339	17.1116	0.89138	138.979	3.62178	12.5915	4.43097	78.2886	381.632
2.60377	15.5126	48.0693	73.8373	9.89316	13.7282	0.0318897	0.61341	4.54485	1.26056	26.6907	14.1844	1.63657	109.53	27.3371	83.6973	1.86647	0.0443938	0.252827	13.7341	39.301	5.55214	0.372446	138.802	146.098	4.26689	3.8951	2.84162	40.1764	29.7635	93.7308	0.917003	0.433712	7.54622	12.2959	139.354	49.3877	0.203979	17.7208	1.12047	347.836	3.97492	11.3142	11.7557	80.0203	379.108
3.3652	10.4052	53.7368	104.841	9.80402	21.832	0.0569288	0.642755	4.7647	1.30596	31.0807	35.1055	1.06417	109.155	25.489	123.638	2.02325	0.49318	0.102435	40.8789	36.8431	5.93814	0.442269	59.0447	119.119	11.68	4.86781	2.61936	45.3418	30.2453	88.3882	0.826823	0.483537	6.75659	10.0065	144.863	68.2196	0.198522	16.1214	0.968556	230.574	4.25626	14.9119	12.7175	60.4191	304.031
6.98579	23.798	54.328	73.2173	20.1116	36.5858	0.0372349	0.274167	6.65975	1.30367	10.371	17.4928	4.21886	102.186	19.7039	63.0086	3.86193	0.280316	0.0650631	20.0625	35.3657	4.3232	0.371713	97.4868	127.266	14.6461	4.9395	1.38496	38.5624	27.6802	97.1609	1.25721	0.208072	5.79678	9.03766	142.988	63.8576	0.187421	18.0179	1.58403	185.436	3.62707	11.162	14.6383	75.3639	126.784
3.1808	15.7669	37.1794	25.8297	21.0857	17.7555	0.0519782	0.554724	3.98781	1.26106	24.5233	8.82536	4.89993	99.1445	18.0531	76.1072	2.35285	0.271042	0.093897	39.86	22.5311	3.97466	0.417265	5.04525	120.201	12.0656	4.40682	1.39656	22.4991	29.0501	84.7733	1.22741	0.154097	5.67538	9.81427	137.943	50.5937	0.258285	17.8046	0.915369	344.07	3.58983	12.5719	10.2568	72.1397	290.581
3.60224	19.0592	45.5401	113.035	27.8939	30.6732	0.00717461	0.746524	5.05937	1.29276	14.3524	2.9574	3.33804	108.325	24.0801	55.0784	2.81237	0.287755	0.129766	3.71963	27.3259	4.885	0.361231	16.2016	123.321	11.5522	4.47076	1.7038	42.242	30.0997	97.6138	0.813856	0.373972	7.25611	12.1953	138.098	62.7361	0.179125	16.2115	1.17724	334.189	4.93761	10.6345	7.2806	69.8213	363.584
1.09996	16.0212	38.369	94.575	24.4259	6.94857	0.0173593	0.613108	5.36804	1.19141	8.81163	23.0647	4.57635	104.466	25.4661	60.2529	2.21064	0.419304	0.305015	17.7702	32.1145	4.29094	0.416258	110.235	115.449	9.92574	4.93918	1.47041	23.7238	33.222	82.7582	0.998046	0.465054	7.57657	9.07657	143.176	43.4875	0.241017	15.9092	1.15162	257.001	5.27933	12.1298	15.6213	72.7001	102.921
3.97118	25.6497	50.3865	45.8034	2.93121	33.56	0.0454382	0.583329	4.22665	1.25964	14.7797	11.6752	3.50909	104.54	18.7028	49.651	6.849	0.512504	0.227824	29.0674	28.2403	4.43157	0.427972	82.0405	116.757	5.96387	4.862	2.04883	23.2967	32.7425	90.571	0.759489	0.530092	7.93678	9.36577	143.675	62.51	0.280812	16.7426	1.56547	346.444	5.12525	12.3616	17.9305	68.8669	169.014
1.93078	16.4433	53.7431	29.7253	28.2933	16.3742	0.036795	0.266803	1.99466	1.30165	7.45404	19.0945	3.61191	99.996	21.7642	95.4994	6.23613	0.422838	0.352719	15.7578	28.4268	5.64251	0.368747	68.9753	115.349	8.04362	4.23369	2.73325	48.5753	29.2914	83.7169	0.813429	0.185438	6.41071	9.20751	145.986	54.5783	0.223877	17.4128	1.55766	253.394	4.01418	13.5436	15.4486	60.2864	447.72
6.89725	8.15918	47.789	40.2645	9.07309	28.0456	0.0332561	0.0924479	6.62689	1.24862	30.0055	0.817183	2.28603	99.4368	18.273	117.217	4.41559	0.39289	0.187186	72.2501	36.7784	5.77393	0.425511	120.345	142.572	13.1737	4.03419	2.49434	24.4112	29.1606	96.7815	1.26983	0.500909	3.93125	12.279	145.152	73.382	0.223351	16.6538	1.4533	349.557	4.22054	12.1349	6.31314	68.8067	151.261
6.50557	23.0805	49.2447	76.3351	15.6033	10.8087	0.0584497	0.433314	6.22436	1.1893	22.0204	33.7556	2.16502	109.972	28.3261	53.9838	2.58021	0.183524	0.449386	38.7167	20.6562	4.35802	0.407256	54.1114	121.311	13.3655	4.2288	1.27698	49.4415	30.2823	89.4051	1.00321	0.185826	7.21016	11.8368	141.855	40.0294	0.251377	15.6761	1.48962	189.848	5.48798	12.1596	17.2425	62.1012	259.89
6.24423	20.0882	35.901	41.1818	4.51887	31.7312	0.0260101	0.632057	3.65585	1.19638	20.0166	19.4233	4.5198	101.113	21.1528	138.696	5.81911	0.306782	0.452267	22.2319	24.461	5.6983	0.39522	8.87981	119.888	12.9126	4.0651	1.43244	26.9012	27.6336	91.3118	0.93483	0.508797	3.06648	8.93716	145.045	47.0644	0.250891	17.2183	0.855696	180.002	4.39825	14.4488	16.3179	72.4379	323.642
4.16217	8.20671	36.7931	27.9113	22.9442	24.5835	0.0156807	0.615658	5.99472	1.1347	7.09346	0.543359	4.93483	105.674	27.3192	89.1426	2.32802	0.38722	0.133589	61.9151	29.793	6.03055	0.364574	64.9371	115.911	6.41924	4.03468	2.69336	38.7342	32.0554	86.9756	1.21	0.404098	4.72419	10.9714	146.875	41.4351	0.115141	16.2462	0.848672	189.99	3.88888	14.9382	13.0827	69.5153	325.412
5.72227	28.3852	43.5649	79.4158	26.014	29.7121	0.0353432	0.727094	6.57565	1.15527	6.22453	31.1372	3.65822	101.988	19.6148	113.214	5.62635	0.400371	0.466626	38.0028	25.3725	5.88657	0.409331	130.035	120.368	7.53517	3.98816	1.50441	36.9343	28.8919	94.9119	0.77463	0.358289	6.82795	10.3769	140.044	70.4252	0.219336	18.0189	1.36368	219.746	3.5448	12.596	4.03369	76.6129	156.935
3.84744	28.2835	45.1165	36.6716	19.3979	22.6171	0.0348059	0.74688	8.28349	1.23049	28.789	29.9172	1.76795	102.627	23.5003	128.186	2.71381	0.110661	0.496745	61.1709	35.6877	4.783	0.391998	31.1971	130.507	5.47789	4.56171	1.70013	39.0175	31.2065	85.7625	1.28928	0.556916	9.1695	10.8306	145.477	70.2904	0.200443	17.2061	1.15081	241.144	3.82165	14.6395	10.1886	71.6492	121.621
2.50395	16.8073	46.2354	123.776	32.3195	24.351	0.0323055	0.568917	4.25773	1.12953	2.39047	5.45762	2.58019	107.669	28.6388	58.4009	2.12283	0.404475	0.336956	30.277	39.5462	5.99607	0.384373	102.021	130.724	7.33529	4.77252	2.95548	23.6399	33.8499	84.6685	1.2054	0.468375	8.92011	12.1621	139.777	65.5284	0.146477	17.8026	1.17677	153.499	4.80016	12.2605	9.76532	70.3932	110.665
2.75298	24.3696	36.1215	83.6653	7.17	18.6159	0.0471283	0.599587	3.68854	1.27851	11.6717	22.46	0.58345	103.449	19.4154	120.3	2.93585	0.150372	0.519973	35.8522	38.9785	4.14099	0.419292	130.753	117.519	3.02992	5.26654	2.49231	47.4865	33.1968	92.1304	1.00076	0.245274	9.5415	9.33041	143.185	53.7796	0.161649	15.7163	0.83736	188.31	5.3986	13.6169	4.29339	65.1038	338.292
3.3628	24.0371	50.0603	62.6296	25.8221	29.3011	0.0384668	0.866234	4.59687	1.15147	4.02692	22.9753	3.51779	102.698	29.6504	66.4428	3.57947	0.0341168	0.0333691	34.5038	31.8817	5.97785	0.413027	72.4515	116.795	14.4527	3.9746	2.45165	44.5451	29.0834	94.0878	1.17795	0.595163	8.40172	11.4156	141.758	69.2092	0.257736	15.5271	1.1738	304.279	4.70371	11.8295	12.7743	77.0717	271.232
2.13266	11.6427	51.973	80.9972	7.83193	15.721	0.00867673	0.515889	2.70716	1.30931	14.2336	3.22087	2.61826	108.435	22.4061	44.263	3.29512	0.27748	0.263303	30.0682	39.4419	5.41316	0.421487	22.1501	133.255	3.83254	5.02879	2.48479	23.2597	29.7258	82.5089	1.25957	0.287677	7.57581	10.441	137.343	44.3852	0.251261	17.0029	0.734994	174.651	5.22656	11.1379	18.3292	77.7046	167.709
1.69621	22.0314	37.9473	76.3236	31.9097	27.0166	0.0544984	0.488314	8.18792	1.31895	7.60532	12.753	2.12317	106.858	26.406	86.8498	6.67616	0.264959	0.226194	63.087	39.9415	4.09035	0.445748	2.71402	119.553	8.50642	4.46081	2.92923	36.246	29.692	96.6686	0.872542	0.146441	3.04338	11.9005	139.807	40.0028	0.139793	17.2767	0.723862	262.023	4.07608	13.0663	7.5392	68.3037	158.926
0.102837	28.0507	38.7195	89.0662	13.2379	18.7352	0.0297896	0.385348	3.30922	1.13244	27.3058	29.5	1.17864	106.618	20.9151	79.5317	6.7124	0.505124	0.405672	18.0355	35.8477	4.05432	0.373819	71.0737	116.441	10.3599	4.50473	1.54916	49.4749	28.8183	82.1022	1.11659	0.588856	4.42301	7.96145	140.726	49.6933	0.164257	16.1446	1.19061	192	5.37441	14.3443	17.3746	65.3063	420.119
1.35837	27.5341	44.8562	56.1834	29.6936	32.2678	0.054865	0.10367	3.70423	1.135	21.9363	21.1397	1.00416	106.912	23.3393	123.631	1.8956	0.356396	0.269676	38.5915	25.1312	5.78296	0.441291	7.73935	115.687	4.06142	4.1058	1.12227	49.8945	31.3579	86.7357	0.735958	0.257111	9.38795	10.0088	138.456	64.1885	0.186582	16.3062	1.3831	236.304	4.43252	11.3949	17.9245	65.5811	144.026
6.83314	17.3544	40.3676	122.614	34.5747	8.64042	0.0376831	0.162263	1.97814	1.12658	4.93651	0.0312744	2.98514	106.465	18.1826	102.156	3.89852	0.106309	0.329497	16.9679	27.5816	4.81376	0.385541	33.9085	140.142	12.4078	3.73485	1.28134	30.5752	33.5785	83.9509	1.1939	0.18256	8.74767	8.37328	146.413	58.6017	0.237316	16.3188	1.2331	147.07	3.75252	13.9321	12.9956	81.3106	412.882
4.0758	18.2534	45.3287	83.5866	26.7371	35.993	0.0565596	0.312936	4.79311	1.30707	29.049	30.7523	4.74429	107.524	28.4077	71.341	3.3345	0.309793	0.363206	69.7438	39.4202	4.60056	0.426913	98.9138	148.975	8.494	4.56517	1.90865	45.1019	32.2109	92.0971	1.15429	0.481759	7.19205	8.18861	145.888	52.9709	0.119226	16.875	1.4667	160.672	4.27345	12.2366	12.8737	75.0346	294.54
1.77762	17.454	53.8374	123.577	21.604	6.66318	0.0418078	0.704992	2.32941	1.26558	3.52575	7.33555	0.476509	105.358	19.9359	103.555	2.10697	0.127329	0.514423	46.1517	21.9546	5.83906	0.427966	124.654	143.621	12.5169	3.91458	1.74217	41.6532	29.9543	92.7872	0.982462	0.532737	8.25834	8.87747	144.525	57.985	0.246538	15.7885	1.27237	148.847	4.34319	14.4538	10.2677	68.5478	412.39
1.05587	19.6132	37.8739	104.957	13.4656	31.1777	0.0345381	0.045854	8.02618	1.24815	11.0719	8.63787	2.69552	103.233	27.0549	118.171	6.61177	0.301369	0.107054	8.71631	27.325	5.81744	0.430073	119.11	118.915	5.1932	4.01332	2.99723	39.4943	29.9529	83.3176	0.83091	0.440725	8.51175	12.2121	146.696	55.0146	0.237881	17.1372	1.43194	333.556	4.4269	12.4587	11.9436	62.8949	129.292
0.906141	21.3002	50.1479	108.973	39.5375	16.5419	0.05987	0.974822	7.23601	1.16429	0.198391	10.9199	0.821415	102.667	27.4033	44.7915	4.36828	0.372192	0.264825	24.2607	39.3145	3.91773	0.402999	137.462	133.286	4.82334	4.57038	2.05832	37.259	31.4295	98.3717	0.921905	0.1942	9.15905	9.40159	145.543	56.2381	0.254549	17.8466	1.28136	280.209	4.9015	14.0196	5.62199	64.0507	125.021
6.1457	26.8126	52.4879	108.041	29.0853	15.193	0.00724323	0.123919	3.73781	1.26687	17.3188	31.4498	1.26048	109.792	21.3161	102.668	4.9354	0.402441	0.0961828	70.9269	34.3868	4.98619	0.399084	50.4526	127.137	7.81179	4.61031	1.69793	49.8562	31.6473	93.3415	1.06673	0.181128	8.06848	8.57465	145.022	52.1496	0.238085	16.289	0.714174	165.008	3.60554	14.6397	8.18957	70.7333	409.085
6.85379	12.319	42.1145	34.5981	38.7082	9.61328	0.00370341	0.893258	4.11457	1.30741	31.1717	32.6006	2.45207	104.742	24.0137	59.8246	4.51691	0.126713	0.340993	55.7374	21.5354	5.52737	0.436758	112.089	144.105	5.49439	4.1904	3.16643	44.2404	33.4546	96.266	0.994071	0.594994	8.16336	9.91567	137.566	42.3519	0.196738	16.5945	0.947514	228.646	4.0053	13.5617	5.45001	61.0853	335.279
2.12361	25.4445	54.0113	79.8333	6.52409	15.1032	0.0374304	0.923592	7.42847	1.31703	12.62	5.25806	2.96091	103.784	20.6713	111.141	4.12988	0.289775	0.0497869	64.1362	38.9624	5.5838	0.363838	132.457	130.326	3.82117	4.37937	2.82028	31.1905	32.943	88.3827	0.983346	0.22776	3.36504	8.7131	142.045	64.3802	0.278621	17.2347	1.1652	289.696	5.32615	12.7809	6.18969	79.236	228.379
1.44917	19.1302	37.1361	34.4503	34.5893	8.92341	0.0106226	0.41474	1.86419	1.22102	10.4887	24.3171	2.73739	107.997	23.2443	134.08	6.08865	0.138248	0.122075	12.7077	25.3043	4.44154	0.361203	19.2005	131.174	7.56059	3.84835	2.51365	33.0434	27.3274	98.2433	1.07757	0.441182	9.8127	9.11704	140.706	54.1318	0.258916	15.6402	1.36501	129.177	4.85459	11.9069	11.0968	81.0111	390.78
3.61087	28.8304	47.437	27.963	26.9349	17.3394	0.00336088	0.595954	3.03607	1.13958	24.8161	17.2398	1.16371	107.873	29.14	65.1897	1.64119	0.273624	0.226702	37.2332	38.0578	5.02795	0.377972	52.5008	134.906	9.37244	4.48202	1.66847	25.3554	32.5195	97.0474	1.13592	0.100406	9.72133	11.3046	137.481	48.2415	0.276979	15.6885	0.972015	212.55	4.91308	11.8182	8.1728	79.9775	336.954
0.314837	18.5599	39.9711	86.7726	11.1487	25.6607	0.0138881	0.719134	7.48735	1.27731	0.169613	11.5008	3.93301	101.579	18.5725	114.43	6.55273	0.160106	0.207374	31.6229	31.4971	4.8859	0.352295	61.4901	128.466	11.7213	4.6232	1.43947	21.969	32.3345	97.6785	1.03895	0.43289	6.73061	7.52523	143.152	56.0921	0.225491	15.7348	1.29511	189.38	3.86386	14.8093	12.1616	77.5814	147.006
4.91383	13.0811	53.3503	102.074	35.185	6.5539	0.0466176	0.980298	4.21565	1.1629	28.1269	5.23133	0.792826	101.333	29.6196	116.68	6.59605	0.379985	0.315216	49.2696	30.7157	4.20861	0.439118	56.3817	124.147	12.7224	5.26187	2.03196	45.1561	27.2391	95.1009	1.13209	0.289425	9.42618	10.9281	144.866	50.7829	0.256668	16.9341	1.55828	332.073	5.33642	15.1067	17.5407	68.1486	122.411
2.35845	26.4313	37.3374	34.5807	30.2934	28.2513	0.00470893	0.544534	4.39334	1.12759	21.2925	36.216	4.06605	105.237	25.3513	116.324	3.3077	0.0820272	0.502203	60.8262	39.1575	4.10382	0.420464	8.5063	117.203	3.64499	3.9036	2.11957	42.5398	29.4539	92.3056	1.07645	0.12791	6.4871	8.769	141.974	63.0374	0.228803	15.858	1.28133	223.137	5.20877	11.1013	14.8864	74.3207	155.117
5.7767	19.2617	43.9452	84.777	42.5338	29.6189	0.0263315	0.294474	4.14554	1.17458	15.6795	17.8448	0.212833	102.847	21.5941	104.065	2.26487	0.0720998	0.193396	40.1669	29.5592	4.94752	0.402773	102.187	123.428	11.4548	4.05482	1.43726	47.3962	31.6734	82.5388	1.01756	0.549569	6.83328	11.8517	137.339	59.9789	0.248642	17.1384	0.957491	319.802	3.60292	12.2193	12.8996	73.5153	333.244
2.48616	25.752	35.5454	96.8813	33.2631	15.8982	0.0591561	0.878927	6.87355	1.24993	21.5084	36.155	3.20204	104.98	18.3742	137.354	4.83412	0.214044	0.461567	21.3291	22.1613	5.27569	0.426764	112.092	127.319	10.6254	4.26795	1.16339	22.4996	33.3214	94.0323	0.742688	0.187713	9.65529	8.25296	137.156	61.9024	0.21255	18.085	0.934028	240.553	4.58203	15.4964	8.59897	78.9511	289.28
4.39549	20.8326	43.0346	96.156	6.16197	26.461	0.054208	0.0134121	6.78973	1.23056	27.0967	25.9768	2.47255	101.969	29.8836	109.718	4.14775	0.329185	0.350239	37.8372	32.7735	4.22275	0.385488	123.112	140.329	7.62794	4.16243	1.803	47.8695	32.0436	89.0524	0.95297	0.485091	8.23093	12.457	141.281	44.9949	0.220898	17.1429	0.986522	317.796	4.34322	14.2388	15.7701	75.8177	347.23
3.26703	19.4527	40.3602	87.4854	41.141	29.4016	0.0383341	0.938616	3.18715	1.20522	1.19752	25.5686	3.75168	99.8561	19.2107	48.0852	4.58377	0.201594	0.0986898	43.8814	33.0613	4.40474	0.432822	23.0661	147.006	14.073	3.93253	1.46771	45.5453	29.9363	91.5126	0.988194	0.322718	6.79951	8.96488	145.245	42.4272	0.278577	17.6969	1.17175	236.267	5.08923	12.3282	12.7239	67.4501	126.853
5.43883	26.0201	53.4004	39.1916	26.3717	23.1082	0.00389373	0.66623	6.79391	1.2681	12.8233	25.0797	4.50378	102.075	22.946	127.863	6.6738	0.332057	0.432554	19.5062	20.7271	4.38061	0.447966	13.7567	140.229	12.405	5.04865	1.55934	33.4875	28.2839	93.722	0.971567	0.567675	6.27626	11.5093	140.743	41.8155	0.226688	17.4866	0.983173	216.108	4.82919	10.8072	7.22976	70.7488	341.999
5.85081	25.1536	45.8226	38.9681	28.903	6.42861	0.0218775	0.83665	8.01197	1.23402	8.64959	3.83824	3.64584	103.093	25.2616	126.027	4.42887	0.0900595	0.129644	34.6338	26.9192	5.69102	0.369437	46.2657	143.508	7.19083	4.90452	2.73066	48.5439	29.1454	84.7607	1.1683	0.457286	3.25987	11.9335	138.428	71.7032	0.240796	17.8056	1.26143	174.976	5.43287	12.3911	10.1906	76.832	292.58
1.71811	9.80097	54.4295	44.9229	24.4348	13.9882	0.0547949	0.789393	5.33339	1.18385	14.7851	34.9893	1.45971	101.335	28.9272	142.369	4.10338	0.380653	0.410484	7.4291	23.4009	4.4771	0.443897	10.8956	149.878	14.3538	3.86242	1.95717	33.8149	28.6831	89.2638	1.28733	0.312928	5.46422	10.5364	142.618	62.0829	0.226878	16.6531	0.879437	313.793	4.63065	14.7543	13.9186	62.7332	118.839
5.01177	19.2641	40.3446	69.0289	18.057	12.8474	0.0534965	0.579821	2.88687	1.12608	32.2776	1.51215	3.74971	103.931	29.4566	47.2159	6.33378	0.122965	0.307083	22.2067	28.0194	4.14698	0.359238	68.5907	136.336	8.37005	4.69835	2.63422	35.5337	27.1149	83.1903	0.854774	0.33202	6.79495	9.52782	144.594	53	0.123088	15.5517	1.3617	307.469	4.18395	11.6308	18.8712	80.8883	169.04
1.82521	11.9599	40.9762	107.332	5.40886	13.4513	0.0457873	0.598065	6.52348	1.29585	21.3989	3.37936	2.65477	104.761	26.1907	120.333	3.80534	0.0405942	0.315857	16.5454	39.7056	4.95805	0.421184	96.0007	126.984	5.58636	3.55861	2.63183	46.131	29.1053	88.0066	1.09378	0.101336	4.49424	9.73775	141.322	58.431	0.219729	16.0085	1.40847	319.074	3.87796	13.5117	10.1304	70.1775	220.217
6.68096	13.3953	38.4567	97.958	7.93781	24.8044	0.0291451	0.910286	4.48743	1.25574	22.9646	13.2976	2.91442	105.968	23.5735	57.826	3.86868	0.152372	0.34415	36.3947	28.4411	5.65081	0.376302	138.408	138.148	8.70788	4.35678	1.88905	45.9379	29.8469	88.5733	1.24155	0.382292	8.70338	8.37107	146.527	72.9968	0.156716	16.0297	0.982843	189.771	5.0015	12.3284	10.3115	64.5708	378.787
4.15947	25.9384	48.8513	31.054	8.76482	33.7116	0.0422646	0.275633	6.33574	1.1334	9.31211	22.2213	0.113431	104.957	26.0518	116.942	5.54264	0.0673768	0.196283	35.7773	29.0026	4.01374	0.350032	34.4308	121.773	8.78986	3.73577	3.11882	49.8349	30.1579	97.2421	1.15468	0.27852	8.87949	9.6794	144.951	65.9078	0.195808	17.208	1.28124	291.342	3.94512	13.5237	18.4641	65.08	288.525
5.07089	26.0109	52.5105	127.738	23.6072	20.9286	0.0568897	0.976226	7.14283	1.16723	16.6338	33.2407	0.954776	108.768	28.7671	68.9477	3.15611	0.174942	0.123267	40.8081	38.7802	5.35755	0.415364	57.1168	115.273	13.7186	4.24208	1.48721	23.5367	27.3195	96.5325	1.09457	0.212072	9.29125	9.94069	141.61	58.5297	0.171488	17.0614	1.32553	287.139	3.68784	11.9994	12.0293	66.8372	380.189
5.78342	10.9889	53.3104	75.6239	37.8354	21.8657	0.0118555	0.422037	4.46991	1.19799	4.6424	17.784	3.86843	103.664	18.1203	123.064	1.98764	0.498556	0.512033	47.4281	25.2674	6.07755	0.403725	93.1622	140.472	13.7989	3.92632	1.68326	47.7437	32.1149	92.1439	1.0354	0.481672	7.85371	10.0092	140.698	55.2185	0.135072	17.66	0.744279	195.32	3.50748	13.3825	7.23115	65.979	96.8803
1.40957	19.3881	46.037	95.5034	39.0515	12.0785	0.0388149	0.605025	6.43265	1.30675	25.0917	13.4981	4.85618	103.832	20.5546	52.9391	5.96684	0.411104	0.346489	24.04	30.199	5.48975	0.39268	27.4224	123.196	10.4338	4.72581	1.85274	44.0742	28.9522	87.8105	1.12408	0.545734	6.71015	11.5461	142.755	61.7791	0.151453	16.7831	1.08553	130.43	4.96065	11.2638	18.341	81.598	112.161
3.94186	13.5476	53.1941	54.4158	20.4314	10.029	0.0138429	0.0161394	2.24526	1.18818	2.3303	13.3264	0.235809	107.192	29.5977	84.0816	4.739	0.143634	0.161968	17.9143	24.4493	3.99144	0.395575	134.436	113.858	10.1804	4.83127	1.80085	27.5699	32.4247	87.0834	0.904315	0.258355	7.48356	12.4709	140.249	49.9889	0.274792	16.4527	1.14937	337.132	3.67077	11.6964	7.9015	63.2793	343.083
1.12934	8.02659	35.0583	61.3127	8.49462	22.5588	0.00218119	0.720351	3.41787	1.22844	3.63143	35.166	2.58407	99.7294	28.3418	123.95	6.06485	0.0946138	0.113845	68.9693	32.7568	5.32007	0.393262	22.6356	110.61	5.50923	3.99616	3.07895	46.1065	31.7332	85.8087	0.825137	0.308527	4.49535	12.3494	146.565	67.719	0.226611	17.4583	0.838667	269.072	4.46367	10.6761	16.0246	73.7558	242.87
6.67185	24.1869	37.9674	65.5052	7.88175	18.9022	0.0505526	0.585461	5.30597	1.26774	16.0525	34.8606	3.78651	106.573	29.6993	104.14	6.84359	0.257194	0.315073	28.9359	35.7254	5.06608	0.408775	110.024	145.904	5.69519	4.17347	3.13461	38.4751	28.9464	89.2744	1.0476	0.506933	5.42342	8.56208	143.607	56.022	0.214642	15.5173	0.740693	149.057	4.48785	12.7795	6.26139	75.5481	449.226
4.75141	26.5013	46.8784	69.3448	5.13309	18.5986	0.0192493	0.0161501	1.98742	1.18037	33.1286	9.66772	0.537698	108.751	19.6024	46.6603	2.43599	0.119753	0.260107	24.8075	27.6406	5.69925	0.419016	23.5286	124.604	14.952	4.18504	1.80215	45.644	31.1675	98.4998	1.07208	0.243376	5.88476	11.0773	143.969	61.5212	0.253281	16.6778	1.46325	325.734	3.7628	11.8245	13.8332	74.7903	139.422
1.53427	13.7038	54.0356	53.4036	28.2847	15.1313	0.0441946	0.32846	3.04268	1.15498	26.8849	25.021	4.22877	109.544	18.4225	87.2794	2.61591	0.328254	0.125724	31.0703	30.0833	3.91232	0.380483	59.294	114.903	5.6315	3.77509	2.68023	43.5529	27.8821	89.8634	0.789929	0.336749	5.40164	10.7583	144.012	53.3385	0.136799	17.7745	1.13515	326.344	3.75784	11.7825	6.76645	68.5453	397.236
2.27158	20.6607	51.337	73.981	3.4816	36.9974	0.00307039	0.88221	2.50851	1.21847	8.77812	17.4895	1.51456	106.808	28.4144	141.39	4.75592	0.18968	0.467575	4.02151	39.6829	4.49655	0.435675	80.8661	125.723	14.0979	5.21084	2.82394	29.5993	31.0916	93.695	1.13613	0.536869	6.65855	12.4926	137.442	55.6665	0.1805	15.9546	0.784431	212.473	4.3725	13.4461	13.9422	72.3929	379.884
3.44068	13.8113	47.0833	120.319	32.042	13.9061	0.0545341	0.699859	2.77551	1.30944	6.38036	35.8243	2.54184	103.767	25.4057	49.808	2.01761	0.297712	0.350483	62.6781	20.6069	5.94698	0.355809	86.0869	148.393	12.8834	5.10022	2.78324	41.8178	29.5521	95.3494	1.18423	0.37634	7.83163	8.4647	140.546	62.2018	0.141685	17.6273	1.11975	209.115	5.07826	12.5441	18.824	80.5344	331.616
6.90679	20.1803	41.8072	61.1536	42.2841	33.0311	0.023928	0.55393	4.91859	1.20166	19.6286	0.138908	4.46107	106.7	24.4629	92.4258	1.60238	0.138643	0.074736	44.2463	37.0837	4.56257	0.396822	1.99438	116.125	10.5877	4.49344	1.62682	48.6867	27.8672	95.4606	0.797621	0.422607	8.71248	10.2223	141.671	46.3306	0.212411	18.0382	0.791361	173.561	5.22609	11.9904	6.93424	66.7049	204.746
0.603088	13.8225	50.8018	77.4651	18.3518	34.8457	0.0253449	0.734988	2.5539	1.19735	8.03349	29.2725	4.09977	103.617	26.3884	138.443	3.04432	0.41029	0.147949	19.0518	29.7709	5.27007	0.408053	11.9036	139.647	3.41867	4.30852	1.43516	36.5427	28.1792	91.5452	0.986321	0.231746	7.12911	8.5402	145.966	43.0132	0.224484	16.2773	0.806556	128.182	5.36134	15.4822	9.17073	62.967	447.303
6.71941	21.8312	42.1873	32.9393	41.5365	14.3778	0.0481672	0.71607	7.51581	1.30164	3.07709	9.11728	2.19662	106.649	22.3038	101.66	5.44096	0.367009	0.135943	66.211	39.9678	5.40562	0.414858	95.3079	140.766	7.76798	3.75898	3.01207	35.5444	29.6161	99.3434	0.743842	0.147349	6.73212	8.73368	140.82	47.6578	0.239103	16.1432	1.21689	195.281	3.9885	10.8136	14.1791	70.0067	228.378
2.58002	21.5223	50.8535	113.54	15.6214	38.131	0.0371268	0.642461	4.32678	1.25784	27.2477	17.0862	3.50728	105.081	22.3508	76.2801	4.814	0.456282	0.431636	41.5237	23.7086	4.81434	0.427726	117.175	131.984	9.62998	3.61716	3.03358	39.6546	29.8031	95.5772	0.895043	0.413024	3.34949	7.86304	145.074	45.3396	0.210593	17.4942	1.40319	228.18	4.91148	11.9404	10.3215	66.9087	330.189
1.94985	15.8651	54.02	28.0216	23.0054	35.6492	0.0138654	0.121903	5.73742	1.2643	21.0036	1.06507	1.32083	100.299	21.9111	66.3828	2.29595	0.0925305	0.273763	28.8312	30.1282	5.66532	0.417696	134.57	119.044	12.5738	4.13468	1.64141	36.5671	27.0757	85.3028	0.86158	0.158867	7.70082	10.7032	141.532	69.9011	0.225995	15.8408	1.12392	307.532	3.83662	11.9142	16.2881	70.7612	105.202
0.499288	17.5413	45.1285	28.9184	26.2694	14.1165	0.0233742	0.294209	2.31718	1.1568	16.053	17.3897	3.04931	108.969	25.5168	98.3607	2.77571	0.081614	0.272283	51.5828	39.5297	5.99566	0.443522	12.238	134.055	14.5001	5.2684	2.85978	41.2572	32.2401	88.5543	1.20924	0.592301	6.24336	9.26645	146.023	50.4666	0.118169	16.6814	1.38061	206.299	5.16565	15.1276	18.7049	67.8364	100.914
3.09359	16.1307	48.2483	45.8363	33.1698	18.605	0.0258015	0.854975	6.69251	1.25247	15.8198	32.8908	2.93793	101.375	18.3805	46.0956	6.24513	0.371049	0.362899	6.55047	37.374	4.11992	0.437658	21.4654	133.95	6.8257	5.12728	2.44584	25.9519	32.5913	96.7615	1.27634	0.10539	8.08392	9.25576	143.915	45.3642	0.267692	17.9575	1.60474	148.934	4.58244	11.0248	13.0009	79.1358	153.643
3.96391	11.1619	43.0646	75.5697	28.2462	37.2574	0.00938199	0.252115	4.28827	1.25667	0.353346	22.1101	3.77033	101.478	27.9303	89.9422	4.75189	0.287585	0.298521	62.082	33.5154	5.81391	0.421697	108.276	112.687	11.3091	4.33062	2.8579	27.1816	31.6943	94.433	1.24893	0.172995	3.04095	7.51234	142.964	60.2149	0.129244	15.5258	1.43775	194.191	4.79462	15.2325	9.62351	63.3104	305.203
6.66473	22.728	36.5104	89.5183	15.3004	15.3393	0.0380745	0.992779	3.8517	1.24968	8.27203	30.2949	0.362262	105.285	24.7019	91.5564	3.11836	0.483094	0.505972	63.235	20.4283	4.08124	0.445138	125.527	145.669	3.78227	3.75029	1.59299	35.3185	28.0333	82.7799	1.08862	0.418734	7.14373	10.9509	142.245	54.7719	0.178982	16.1765	0.964443	214.541	4.77279	13.3719	13.4087	77.954	243.788
3.44644	26.0635	38.1781	113.508	34.1701	38.6108	0.0258519	0.700126	4.69861	1.1264	10.5032	10.9551	3.41543	100.192	26.8531	114.048	4.46908	0.153143	0.120293	16.1118	28.5615	6.08907	0.409188	61.0527	143.783	9.34884	4.34843	2.70253	42.1706	33.4915	82.4888	1.19531	0.135872	7.83851	9.87998	146.742	64.8252	0.214863	17.8594	0.73986	249.158	4.94848	10.9226	17.9791	64.9087	424.057
5.53167	20.3807	51.3042	120.331	27.1008	26.9094	0.0530658	0.435289	6.79263	1.27725	12.7976	6.79718	2.21614	108.013	20.9523	50.2437	6.75015	0.0934839	0.427578	13.4014	34.6668	5.56658	0.361327	0.757799	144.779	12.8646	4.84411	1.66665	41.0551	28.3751	97.7825	0.923083	0.3292	8.41529	12.4679	140.59	65.6306	0.16742	16.9513	1.37996	324.399	4.40808	11.8916	14.8349	76.2729	347.284
3.31486	27.1069	49.8263	68.3762	23.6129	15.1356	0.0437905	0.222824	5.50769	1.31742	1.60015	29.4438	3.60737	101.824	29.6019	94.1602	5.44717	0.0616575	0.415169	42.1437	32.5443	6.05154	0.433098	73.8799	116.554	3.48022	5.23217	2.19123	36.0644	30.0855	96.9779	1.11113	0.411817	5.62015	7.90622	142.14	64.1898	0.245657	17.1084	1.56562	152.402	5.02806	13.5254	13.1492	79.6338	173.038
4.10004	27.2586	51.8371	105.676	4.24492	12.6657	0.0192187	0.887252	2.3904	1.13202	13.6533	7.81543	3.22304	107.192	24.4515	46.7709	4.95832	0.284479	0.262495	39.8608	38.2488	4.6675	0.405989	132.178	133.427	11.0402	3.72552	1.4495	35.0817	27.8904	84.4367	1.25782	0.577523	8.63244	8.72512	145.611	61.9722	0.214162	17.513	1.28986	338.33	3.94872	12.82	10.6196	74.4356	244.081
0.243344	10.325	39.9423	29.0883	15.6372	6.67034	0.0188722	0.797737	7.49819	1.25618	1.25037	30.5489	3.09205	101.678	23.9532	45.1759	5.62568	0.195658	0.481585	6.12861	39.3947	5.02529	0.360014	57.3897	149.462	11.5014	4.72915	1.95501	20.365	33.2556	99.2854	0.946119	0.559022	5.25058	8.78021	142.122	52.4549	0.268328	17.8449	0.845546	309.213	5.35746	14.4998	14.2321	60.9907	415.523
2.75054	9.23763	46.6384	79.1069	7.4363	9.3635	0.0406063	0.674797	6.44925	1.22341	10.5629	10.6492	0.240617	103.949	24.4187	59.2979	4.83133	0.421756	0.279736	21.4195	22.9987	4.08542	0.436821	131.879	133.99	11.6376	3.87226	2.91418	47.6313	29.6348	94.2856	1.10632	0.560733	8.41495	11.6274	141.084	49.3542	0.157072	16.4182	1.43793	194.091	3.54782	14.6032	6.82101	74.2522	209.673
0.999961	25.4857	36.3221	25.0286	14.5024	6.58079	0.0560659	0.826971	6.51815	1.20233	5.39628	15.7053	2.82305	107.575	19.002	44.5147	1.64103	0.50743	0.101597	62.2687	31.5837	3.95897	0.430514	6.00649	134.066	3.84204	4.65877	1.12568	31.3778	28.4814	85.082	0.917227	0.242037	5.38784	11.9606	144.699	68.7316	0.11924	17.4176	1.13376	197.532	3.7578	11.5852	10.5421	71.142	282.41
0.286784	28.6091	36.5479	124.935	6.46214	12.2614	0.0111021	0.670493	7.1726	1.18888	29.7876	27.6271	3.83703	103.972	20.8619	92.4055	1.96869	0.395488	0.211071	52.9074	31.2631	4.07385	0.416612	83.9932	111.78	12.0254	3.97314	2.38841	20.8414	33.0708	94.8079	0.939779	0.167298	7.51499	7.85579	139.591	70.0366	0.194813	17.7366	1.24127	141.635	4.49583	15.0037	16.609	72.5839	366.06
6.63885	25.8722	46.1483	35.2911	26.6107	33.3708	0.040059	0.0114459	6.32739	1.12447	9.96063	24.8277	0.815665	99.0965	27.7706	81.4095	4.4533	0.22505	0.274013	50.0339	24.0921	4.0013	0.427717	125.586	126.556	2.83149	4.1913	2.62367	43.8972	29.8137	84.4062	1.11017	0.195693	9.9684	8.94324	141.915	65.6606	0.199387	17.4864	0.878524	158.689	4.95209	11.7963	12.1158	74.3624	338.012
4.66531	8.07018	50.5524	93.663	25.9121	11.6057	0.0234417	0.283425	5.70956	1.22041	6.70295	33.8227	2.28054	99.6991	26.2224	45.5979	4.26458	0.513721	0.378516	66.4524	35.54	4.12	0.443204	119.712	114.562	10.6786	4.94713	1.92865	33.105	33.262	92.9656	1.00992	0.429206	5.56587	11.841	142.2	57.0589	0.262052	16.8611	1.2658	160.787	5.30899	14.215	7.65532	64.0096	273.708
6.23099	15.0957	41.3523	66.5783	36.5266	9.30389	0.00952926	0.864637	4.82514	1.19498	34.1587	12.2882	2.09308	100.144	22.4396	138.876	6.72139	0.315503	0.15914	63.8697	37.545	3.94682	0.43079	41.3453	121.002	5.90469	3.78824	2.02559	46.1059	29.8623	82.3752	1.11982	0.162542	5.12965	10.0399	137.236	66.9717	0.155376	17.2004	1.42076	133.246	4.81735	15.174	7.03398	63.6708	282.692
0.16688	10.899	53.5133	107.093	35.788	12.9661	0.0439923	0.80487	3.14383	1.12645	26.461	22.9751	1.40281	99.066	25.9523	135.886	3.45323	0.226317	0.0433003	35.2691	21.7266	4.77534	0.446416	103.284	129.515	3.90029	5.10627	2.26125	21.3403	27.2274	99.3359	0.970706	0.518803	7.31205	11.8893	139.773	56.6366	0.13764	17.5219	0.727726	285.799	3.78588	12.8061	14.694	70.6061	363.245
0.890624	22.0426	38.516	103.312	8.85343	13.2436	0.0289653	0.778942	6.87248	1.14347	26.5473	18.4977	3.66814	99.3061	29.0287	70.3188	4.2254	0.170263	0.270611	60.4221	30.2637	5.53395	0.437237	23.0065	114.034	3.41383	3.63876	1.39336	26.4347	31.1182	99.7038	1.22448	0.383927	3.11685	11.664	139.721	49.3056	0.14074	16.7187	0.759602	154.07	4.74525	15.142	15.8098	61.2132	410.257
1.68034	10.8422	36.7106	77.7275	33.2065	34.7686	0.013124	0.203993	2.92183	1.13282	31.1133	9.28291	4.92368	104.913	21.0985	85.7549	5.11136	0.174764	0.512119	8.04407	22.0767	5.83494	0.431442	69.7913	111.609	7.16186	3.5586	3.05255	48.344	33.3303	92.9731	0.92125	0.40295	9.92125	8.1946	138.162	59.475	0.201102	15.9619	1.29302	162.454	5.04048	14.1949	16.5343	76.1853	330.921
5.00015	29.3986	44.9653	82.6453	44.094	31.2803	0.00656576	0.341565	7.81046	1.31247	27.0623	6.33382	3.96196	104.267	18.762	119.783	3.4542	0.267799	0.0782558	53.9169	32.5083	5.55969	0.448974	50.1048	126.224	10.114	3.51807	2.79587	20.6243	29.2586	96.5028	0.817113	0.40592	5.61443	9.25493	143.221	54.9737	0.20539	17.6117	1.55792	155.02	5.37515	11.282	18.7356	76.0474	198.912
2.77257	29.636	47.2272	90.284	39.63	12.8833	0.0111508	0.931227	5.18109	1.25182	23.3193	4.34396	2.89484	101.099	19.2865	128.611	2.05517	0.0800787	0.347333	17.8823	31.1313	5.19048	0.432716	91.4033	129.998	9.58646	3.55465	2.34328	27.3568	32.9461	97.4034	0.829732	0.245483	6.29164	12.2237	144.403	44.7849	0.150977	16.7465	1.12629	342.72	3.90676	14.1059	7.22345	77.9115	223.303
5.97142	10.694	46.0046	102.797	10.0903	31.5361	0.00923204	0.571967	6.69239	1.26818	19.9288	5.65454	2.45839	101.915	23.2037	98.51	4.27428	0.154649	0.0708091	69.4935	31.9229	4.58091	0.418558	24.8085	111.119	6.4905	3.83065	2.0835	42.2058	29.4764	92.4551	1.12266	0.134925	5.82834	11.3168	139.592	60.8682	0.151487	17.3956	1.24868	311.651	3.63757	12.8168	5.20277	68.3175	423.061
5.50996	22.1063	44.3288	33.7134	18.5035	26.3209	0.00204144	0.925354	1.84704	1.12243	0.00677682	30.1322	3.33009	104.054	26.5962	86.559	6.09654	0.347536	0.318383	18.4567	37.5869	4.39851	0.428238	76.0895	120.791	10.5549	3.56647	3.10484	20.4251	31.5643	83.3602	1.27688	0.568661	6.83592	9.39751	138.726	66.1634	0.271968	16.0402	0.871415	189.944	4.99783	12.5962	14.117	69.4226	183.153
3.15259	17.1418	46.5876	53.4562	13.1614	31.0974	0.0282569	0.190435	7.86111	1.23314	14.4059	24.2999	3.9211	108.094	26.5305	87.2152	6.86387	0.519908	0.111105	70.7681	34.3522	4.75431	0.369199	98.1931	117.666	7.99177	4.79077	2.80818	20.1208	27.2049	97.9494	1.16462	0.326876	4.5737	11.4957	142.141	74.1724	0.24404	16.4268	1.21119	331.148	4.56925	13.7576	9.96572	74.2255	433.147
4.86208	27.9114	45.7792	89.8139	39.047	37.1956	0.0108214	0.0951386	4.61801	1.12585	1.58795	20.1229	0.301628	103.437	27.2619	134.21	1.63982	0.174874	0.108237	19.9191	27.2105	5.4209	0.390771	93.9619	136.234	14.3251	3.5023	1.88908	36.4289	31.1117	97.0012	0.82139	0.421088	6.31045	10.4367	146.882	44.472	0.157581	16.8108	1.19564	254.418	5.38658	14.2429	9.10551	80.8567	273.102
4.18144	11.443	38.7526	119.12	44.6733	20.1406	0.0536394	0.385301	2.41254	1.24995	28.7623	5.00131	1.43162	109.724	18.3927	71.8406	2.10255	0.158312	0.322264	35.1245	36.1697	5.77462	0.355844	15.235	116.535	14.0877	5.0646	3.02463	47.8914	32.9262	89.8094	1.15119	0.380218	3.72344	11.1753	139.11	62.0351	0.126832	17.4884	1.17338	245.191	3.51593	12.8877	12.9551	60.9365	405.591
3.15525	14.8958	51.2039	122.437	4.42382	9.78345	0.00557461	0.470531	1.78637	1.26087	32.6077	35.3328	1.15865	101.759	24.8395	60.1055	2.55356	0.188528	0.469676	64.7321	25.7328	4.03978	0.427043	69.4343	128.154	11.4134	4.76096	2.0761	34.6735	31.2269	98.0018	0.903752	0.276143	9.84085	8.38575	143.384	51.9384	0.185553	16.5925	1.37923	327.962	4.34091	11.1802	17.0192	70.3411	245.531
3.628	8.23557	49.6821	85.4711	44.8974	27.3435	0.04392	0.766932	7.78851	1.24901	33.5971	16.5785	0.224996	103.319	20.1429	52.8036	1.97443	0.471039	0.321544	19.811	22.7796	5.09769	0.421559	74.3363	132.071	6.0235	5.19478	3.04333	46.014	28.738	99.1551	0.816384	0.157238	7.95842	8.27963	141.97	47.3523	0.154818	16.7254	0.808114	273.961	3.56018	11.8777	17.9325	76.8936	389.347
3.9937	21.9975	37.9671	84.9562	1.24177	32.2114	0.000928724	0.933207	2.50125	1.15109	24.3853	1.51679	0.702926	109.867	18.2507	56.3164	3.40755	0.122433	0.363557	69.6537	33.5196	4.36626	0.416059	110.153	126.936	14.0244	4.88269	3.05719	27.8292	31.7778	95.6446	0.849682	0.481984	7.13492	10.0921	145.834	43.2965	0.233446	17.6229	1.44655	251.01	3.70211	14.2571	7.98681	62.7201	140.825
6.99988	10.5931	38.5469	113.098	4.2665	24.6297	0.0454544	0.00575243	2.22919	1.25971	29.5468	14.6683	0.988805	101.208	21.9438	139.677	5.84897	0.0857529	0.32576	53.0553	36.6645	5.44212	0.368961	34.7442	140.324	13.4631	4.14719	1.74231	35.4837	30.0204	88.6324	0.88389	0.59031	4.41043	10.8422	145.558	50.9766	0.117213	16.0799	1.30022	187.49	3.7025	13.8739	8.75545	77.6808	123.004
6.03105	22.8311	42.274	37.6364	34.6774	37.5023	0.0142102	0.95259	4.4312	1.16811	33.036	21.3351	3.1752	105.763	25.6969	60.1441	2.22263	0.353209	0.292213	50.3734	32.399	5.02263	0.404207	23.7218	128.427	4.94568	4.61819	3.08014	29.3192	27.1551	89.6293	0.862985	0.499781	9.47701	8.74601	143.273	45.07	0.246962	16.0931	1.23576	343.263	4.50804	14.4471	17.2384	71.0667	360.393
6.10057	25.8862	52.0854	71.3911	15.129	28.6855	0.0229074	0.362777	3.83362	1.15802	17.5486	13.5105	3.67349	103.167	29.9499	137.65	1.7465	0.224498	0.102015	5.69295	20.232	5.35745	0.397682	29.3956	122.803	6.95176	4.21554	1.19856	20.1363	28.8838	87.5556	0.812682	0.166712	6.91271	8.93208	139.836	55.3149	0.277245	17.2861	0.780806	279.359	4.16255	12.6619	15.0428	68.4819	376.911
3.17133	15.1258	35.7849	45.9382	6.18217	20.2708	0.00521412	0.0526391	1.76892	1.22702	32.7632	2.27939	2.77111	105.135	19.6789	46.0023	4.26459	0.142301	0.171674	22.6353	25.6049	6.01671	0.423731	49.2849	142.99	11.5899	4.43506	3.1963	20.869	31.4848	94.5572	1.19893	0.452608	9.06232	11.1102	139.057	52.0966	0.187147	17.5183	1.43778	234.342	3.81197	14.6413	14.9633	60.9188	318.34
6.90067	11.0859	39.5976	30.5565	18.6942	24.9449	0.0162849	0.799312	5.75818	1.23419	16.6691	22.1786	1.59293	109.36	26.56	57.443	6.62461	0.285398	0.461939	18.0101	31.0012	4.52267	0.417326	82.6103	111.642	10.1418	3.57957	2.42287	43.1864	27.4865	86.3198	0.786703	0.570557	9.25809	10.4745	146.103	43.3944	0.280026	17.7312	0.798461	247.088	5.31348	14.878	8.47419	60.2584	219.889
2.54369	17.0719	48.925	31.1713	31.8481	24.5041	0.00515803	0.599308	6.25375	1.14408	5.37222	32.7498	0.709102	102.53	20.1326	75.3297	4.84161	0.374719	0.0976612	41.9661	32.1064	5.47569	0.447447	71.0613	118.856	7.07189	4.0404	1.54858	21.5047	28.4306	99.4869	1.17767	0.283345	8.32561	9.78369	141.582	68.9545	0.155945	16.4345	0.812348	292.658	5.34943	12.9561	4.63912	62.929	123.946
4.88354	23.1031	46.5272	122.278	41.9443	24.7575	0.0120907	0.351388	3.4016	1.29949	24.1889	12.8509	1.00935	101.354	22.5684	60.1191	2.04023	0.145095	0.318794	54.1012	30.7836	4.25423	0.425848	40.9434	114.886	12.2801	4.19249	2.56416	48.4323	31.9129	90.4472	1.02285	0.268954	5.23038	10.9292	137.255	55.7622	0.259251	17.3761	0.989943	128.121	4.07662	14.1403	18.5234	67.8743	334.284
5.1549	10.5658	48.8036	54.4709	38.4755	31.113	0.0503923	0.844744	4.60141	1.29187	24.2939	24.4462	0.93777	109.672	19.0744	91.6778	4.11818	0.349896	0.393131	27.23	26.966	4.90166	0.413028	66.3	138.281	8.70272	3.53461	2.63222	40.0144	27.8473	93.9438	1.16608	0.278552	9.95287	9.80623	144.166	66.4574	0.114206	15.6054	0.861002	254.192	3.73724	12.2374	6.16955	64.3688	433.433
3.45332	22.4795	36.0431	119.259	43.1178	17.5397	0.0313454	0.892556	7.81173	1.12698	5.40496	16.4657	3.94104	99.8575	22.5554	47.9607	2.26142	0.0590053	0.372757	29.7888	22.0238	6.00246	0.350614	91.1588	127.435	7.39939	4.26611	1.93233	48.8193	27.1899	88.7482	0.742759	0.189716	8.88597	8.95686	142.714	73.8835	0.236048	15.9589	0.966773	239.904	4.72071	12.1367	11.7838	75.589	310.296
0.43277	25.2792	52.1782	56.1172	33.9199	19.8485	0.0168504	0.284165	6.06052	1.18726	23.7579	20.8928	0.961487	107.298	25.8119	64.343	6.69603	0.456839	0.185389	65.8598	30.2001	3.99727	0.385798	101.773	122.316	2.62001	5.01037	2.74796	36.2295	32.6363	97.6197	1.17595	0.34708	6.119	9.15438	140.313	44.499	0.127428	16.7282	1.28268	141.378	4.98299	14.6498	10.7786	77.2386	252.022
3.29425	28.2942	47.8235	104.395	3.35257	22.963	0.0219326	0.525248	6.33667	1.18048	26.312	18.1384	2.64963	100.043	23.754	120.634	5.19933	0.32382	0.416382	41.3296	30.0185	4.37513	0.385624	134.363	133.665	6.78326	3.58913	1.4369	24.1033	28.1005	94.7501	1.21019	0.529921	9.37941	10.141	143.933	74.9173	0.272825	17.9125	1.46984	211.786	5.35684	11.3057	6.6551	80.3997	283.566
1.59381	11.3399	44.0069	98.9466	30.0405	20.7103	0.0161553	0.32011	3.31746	1.17688	4.06775	19.1863	0.89706	104.762	24.5955	47.7947	2.93862	0.363816	0.489603	34.5437	24.4703	4.48333	0.36675	95.2539	143.693	14.824	3.60923	3.06826	40.9718	30.1679	82.3766	0.876954	0.345552	9.03378	12.4973	141.619	73.1956	0.192726	17.7536	0.895455	215.942	4.06769	11.8374	13.201	73.5232	114.87
2.29184	26.5222	49.4863	52.2644	6.04188	26.346	0.0153877	0.611321	6.40237	1.19301	29.9672	8.37492	3.91405	106.867	28.1004	88.7735	4.7859	0.412869	0.473159	10.1574	21.455	5.63723	0.410744	48.8759	135.37	12.9129	3.69432	2.39533	28.1324	33.178	90.6522	1.26483	0.474069	4.71355	11.0556	145.383	74.4568	0.224282	16.2823	0.935995	331.134	3.68672	12.434	5.65612	80.7233	239.558
2.21272	28.1927	45.0818	91.0347	17.8675	30.2219	0.0111794	0.6867	7.42228	1.2594	1.0145	17.4903	2.81865	104.603	26.2232	141.969	2.39635	0.428305	0.477782	46.3841	28.9705	5.99137	0.427624	82.4189	141.127	2.8026	3.92624	1.71032	40.2171	33.5912	89.0765	1.29697	0.486487	5.5015	9.91968	143.175	56.3213	0.19395	16.8447	1.6145	288.631	5.27532	13.8608	9.16172	61.8564	259.568
3.21311	27.825	46.5884	64.6303	30.5307	28.6237	0.0219206	0.348284	3.1516	1.25666	24.663	9.86132	3.0192	99.8243	22.8628	71.2134	4.80173	0.33173	0.325197	12.2118	28.7149	4.54214	0.398585	93.7577	114.686	5.39292	3.88225	2.64708	25.667	28.4392	87.4952	0.853449	0.225547	3.15201	9.89389	143.521	69.4739	0.126821	16.4103	1.4762	225.386	4.22854	13.9454	17.7622	77.0722	407.858
4.22322	18.0849	39.3636	127.908	1.68414	20.2836	0.0195991	0.0634283	2.21793	1.17132	20.3291	27.8832	4.25715	100.849	18.33	129.709	4.58134	0.476441	0.100799	31.6087	24.2416	4.09101	0.438519	107.24	112.055	11.7955	4.5408	2.8113	39.4402	33.0814	85.4722	0.976816	0.294911	9.3092	10.7412	142.251	51.9461	0.173718	17.5633	1.32254	342.615	4.59333	14.2055	10.1084	74.536	324.245
0.308421	17.1618	51.4679	82.1728	37.2539	9.42161	0.0235614	0.10371	5.78978	1.23531	17.5165	14.6123	4.86101	102.859	23.8134	72.3751	4.34436	0.0600088	0.178379	56.1692	30.7378	4.31751	0.439756	14.4792	139.429	14.6676	5.14293	2.87911	38.6794	30.9382	89.8954	0.770777	0.338487	8.66841	11.1976	145.839	43.6471	0.144109	17.1646	1.10736	185.753	5.15167	15.1405	15.1487	73.1134	274.964
6.22415	27.3555	54.207	73.8579	9.24823	20.8481	0.0569147	0.00854632	7.7973	1.17916	23.4101	8.70552	0.0483658	107.408	22.1068	113.657	5.42491	0.393786	0.255242	10.1199	21.1532	5.82517	0.442995	103.676	149.745	12.5819	3.63498	1.46384	35.4837	33.1651	82.7846	1.14261	0.439453	9.79609	9.32373	144.738	68.8787	0.16169	16.2179	1.06537	335.273	4.03867	13.5297	18.6495	71.7095	147.12
2.60452	23.9205	52.3776	25.2091	32.6153	6.58543	0.0321035	0.284002	5.30173	1.31269	12.037	33.77	4.154	100.592	24.2026	48.4784	6.5302	0.307142	0.13302	11.9641	20.3519	4.93375	0.352938	13.6425	125.665	5.22788	4.47044	2.70376	32.2211	31.912	85.3755	1.16216	0.240399	3.36021	10.3956	137.932	43.4433	0.234408	15.5399	0.830542	234.364	4.90149	10.8387	11.908	69.5087	93.0867
4.77872	28.6529	47.508	34.8785	3.63453	25.1372	0.0173401	0.323787	3.58973	1.22615	18.6379	26.2864	4.722	101.412	22.3515	132.636	5.30575	0.324999	0.296038	19.783	31.2287	6.02627	0.43188	133.676	142.221	3.94565	5.28973	2.09956	25.9901	31.4802	87.0683	0.97708	0.213374	9.64649	7.72358	141.413	40.5943	0.128342	17.2726	0.8492	297.329	4.20129	15.381	4.36434	75.2812	191.289
5.23961	9.91305	51.3226	106.748	12.8179	16.8652	0.0403389	0.679923	2.82498	1.18514	20.215	26.002	4.09299	105.567	23.2268	143.957	5.84671	0.258071	0.279624	23.0484	35.2927	4.10209	0.381106	121.054	115.103	12.1857	3.70254	1.16904	32.5862	33.3143	87.3551	1.12643	0.114256	6.12368	12.282	139.212	59.7272	0.132943	17.5081	0.833763	296.009	4.37596	10.9502	7.77074	81.5834	397.306
3.56968	10.8834	42.8615	99.0843	27.6132	27.8579	0.00681953	0.569911	1.80717	1.29224	8.8553	10.1536	2.65927	102.862	23.2032	80.0438	5.18726	0.0766841	0.292226	61.9953	21.9693	4.96949	0.432236	85.3425	140.076	4.23572	5.14227	1.77723	37.1933	33.8239	97.8543	0.884107	0.564927	8.46187	12.0603	143.313	64.9424	0.20321	17.5636	1.19707	274.461	4.96711	12.6656	18.3485	76.3767	158.496
3.01656	28.5624	53.7933	123.144	36.623	34.7498	0.0172968	0.324567	7.56407	1.20874	22.1549	16.1696	0.165202	109.17	22.9851	116.399	4.44685	0.115205	0.0377841	21.1916	34.0114	3.9203	0.355702	28.8754	119.729	5.20083	4.17868	3.04462	43.3913	30.7312	83.1126	1.27072	0.151368	8.047	9.99009	139.294	51.6701	0.157795	17.8218	0.80331	211.268	4.46853	14.3047	18.4857	68.8427	163.795
6.40143	17.0494	48.4346	109.545	21.8709	27.2357	0.0334674	0.450366	1.79156	1.2076	32.7158	25.3183	3.74431	104.374	22.2845	88.3869	3.90131	0.28129	0.465024	63.5895	38.2026	4.21347	0.441736	55.926	135.51	9.72723	3.65966	1.84457	42.2307	30.6646	91.7038	1.17436	0.365309	6.0849	11.1204	141.5	67.205	0.233479	15.5689	1.21531	162.108	5.32977	10.7256	11.1608	61.8186	317.151
6.00758	24.6693	36.9258	116.713	32.8988	18.1852	0.000343778	0.933893	5.97726	1.13929	25.0589	24.378	1.40548	108.815	24.1357	139.653	3.14501	0.401406	0.433207	33.7102	36.8893	4.2726	0.361672	80.0365	149.98	14.7075	4.41967	2.09995	48.3793	33.1609	85.1138	1.01594	0.479264	7.82632	10.194	143.283	50.7335	0.277742	16.6821	1.29336	231.83	5.43601	15.1861	4.75853	65.4513	148.603
3.20588	10.4082	49.3471	122.783	39.0987	25.6444	0.0449539	0.67073	6.77066	1.24625	18.475	29.9844	0.884497	107.204	26.3933	75.2351	2.19891	0.392954	0.465698	50.9421	37.06	5.47886	0.396558	80.7417	114.457	8.99904	3.60431	2.88393	32.7261	27.903	85.0956	1.23553	0.213139	6.29885	9.84959	146.255	51.2788	0.147056	17.0239	1.31829	317.38	3.94265	14.8669	11.329	70.2452	207.051
6.67286	13.271	46.394	100.384	37.8161	25.0153	0.0215114	0.625776	2.50485	1.18866	3.09625	28.7517	2.13306	107.916	26.1999	76.5989	2.91454	0.342856	0.170176	28.5642	23.9181	5.56744	0.360143	94.1488	118.358	9.81212	4.30226	1.75429	44.2798	29.1392	89.22	1.28382	0.146383	7.13169	8.44429	137.753	61.2173	0.177937	15.6802	1.08348	333.717	5.06714	13.7122	12.3495	64.5134	428.411
2.201	25.6688	37.9692	113.983	33.0028	7.37607	0.000420782	0.553557	6.6186	1.30266	8.20649	11.6755	0.175413	106.64	20.4591	67.3095	4.57886	0.114911	0.0797409	19.2226	37.8739	5.73985	0.384222	93.5972	125.861	7.41208	4.28544	2.07217	22.3243	32.9821	94.8488	0.81798	0.430065	6.58636	9.48894	143.762	60.3503	0.239021	16.3584	0.83903	146.751	4.08475	11.679	16.7084	63.9904	284.152
2.72853	14.1398	53.8497	27.5251	17.2037	12.4617	0.0183436	0.644959	7.89664	1.27283	19.0097	12.068	4.49462	99.5755	19.4936	124.329	3.6799	0.0746962	0.0665467	7.9012	37.3259	5.66054	0.413398	77.7123	117.656	2.58788	4.62635	1.95277	32.8064	33.1186	84.6146	0.747204	0.131488	9.18349	7.70191	140.957	52.3226	0.127512	17.3035	1.18546	306.597	3.9769	14.0743	8.10238	81.0353	158.312
6.86145	18.4681	48.3881	126.274	23.7274	11.2825	0.0352851	0.209848	2.10678	1.25784	0.384009	24.6644	4.88185	102.837	26.6651	112.61	2.86275	0.0463731	0.438863	50.1655	38.2619	4.37934	0.413213	80.924	133.259	7.99665	4.38192	1.6486	44.8296	27.1582	92.8003	1.02367	0.117308	8.00857	12.4114	139.361	64.0493	0.154379	16.7992	1.01989	327.952	5.13726	13.4017	10.5141	62.2586	441.398
5.30787	17.7587	37.9854	100.64	36.3543	10.1792	0.029592	0.277072	6.99697	1.21567	7.17566	6.06988	1.23058	102.584	24.482	47.7261	1.57698	0.141365	0.200911	40.7278	36.2663	4.09129	0.363236	65.9591	130.411	9.41817	4.54618	1.49093	35.8341	33.4019	88.8895	0.905425	0.57955	6.00835	8.67216	139.948	59.1838	0.247689	16.8331	1.34736	128.235	4.15169	10.9871	14.6078	64.5211	296.4
2.51864	23.2644	41.9405	111.225	28.9248	6.7707	0.0396962	0.820577	2.07402	1.1799	21.0673	27.9387	4.57272	106.624	24.7611	53.6949	4.82366	0.0737916	0.407925	45.3031	30.8536	4.74126	0.369345	133.647	120.38	8.29283	3.52029	3.0889	33.86	31.0003	83.4594	0.952443	0.278063	4.47857	11.5701	142.953	70.9914	0.245312	17.242	0.875331	217.741	4.77553	15.3827	7.80696	67.2945	300.67
0.895223	24.9738	36.7192	121.45	5.75941	13.2382	0.0511744	0.424353	7.15485	1.31524	9.21928	31.2978	1.65427	103.573	27.3553	140.754	6.80557	0.338483	0.0581254	16.784	39.7206	5.28741	0.370626	21.7374	123.531	3.36654	4.39249	2.9767	46.4316	32.8162	88.6878	1.10517	0.189088	8.23566	10.7272	141.187	55.2724	0.204426	18.0461	1.04489	139.325	5.47173	10.9605	9.66534	77.6743	361.679
2.72738	12.4611	44.8954	113.68	3.245	26.1629	0.0265836	0.660492	1.92633	1.25414	7.68656	15.1879	0.545793	103.311	23.925	77.4253	1.50379	0.105849	0.141139	67.105	23.7408	5.89672	0.422363	52.2335	140.002	11.2787	4.92745	2.38419	46.6398	29.659	96.255	1.1737	0.459785	8.09139	9.32392	145.143	73.1337	0.152089	17.003	0.908264	185.079	5.08884	13.1754	14.9872	65.4071	210.052
5.94147	9.67661	45.7016	77.3575	15.7986	7.6007	0.0018759	0.0854052	3.63842	1.22456	21.1583	23.6092	1.52719	108.584	22.1785	108.663	6.18445	0.18858	0.0304181	40.5704	34.5569	4.96987	0.444739	60.0178	118.034	4.01426	5.06642	2.39248	36.3363	31.4238	96.2928	1.26021	0.402367	9.31804	11.5914	137.044	46.0482	0.118091	15.649	0.94806	301.774	4.12238	10.7455	18.0046	77.8855	155.844
5.09787	29.6366	35.2826	81.3681	40.7223	39.0344	0.0288586	0.634162	3.57039	1.12053	9.09553	15.1664	0.713067	108.135	26.2371	59.096	5.13954	0.247939	0.306304	30.6089	38.6698	4.93573	0.399452	102.96	143.052	10.8026	3.87791	1.3054	28.7369	27.334	85.8903	1.21062	0.473693	3.69703	8.60162	146.639	74.1922	0.143107	18.0291	0.967744	224.9	5.33243	11.7366	14.9773	64.8294	175.311
4.57663	29.9432	38.4863	109.94	3.45635	12.8085	0.0249339	0.165658	4.87467	1.15097	2.73473	15.3649	2.79204	108.708	25.2725	90.4994	1.87242	0.152193	0.445072	35.3258	33.6937	6.01129	0.439924	133.364	123.887	4.56039	5.21326	2.31876	37.4452	27.7596	95.327	0.857821	0.407152	8.2403	8.26448	143.231	54.6788	0.228906	15.6917	1.15646	257.692	4.59997	13.7237	10.1419	76.1784	123.027
6.80795	28.0425	35.2672	64.1734	30.0458	20.482	0.0534343	0.836533	4.89121	1.17943	33.7707	7.33116	2.96046	105.782	29.3858	132.493	3.9073	0.373105	0.447994	14.2808	27.3024	4.8666	0.366189	135.934	139.884	12.818	3.6789	2.0904	41.2528	33.8896	98.6194	1.22762	0.409925	4.61734	7.60652	146.163	46.4548	0.243073	16.6063	1.30651	343.198	4.56084	14.2975	17.7363	63.3288	158.106
4.28381	29.3596	50.9928	48.9988	19.2874	34.3946	0.00241158	0.216795	4.069	1.27493	14.2281	2.20262	4.55395	101.678	19.8664	136.907	6.45263	0.364117	0.485628	45.3249	37.6013	5.07215	0.401043	105.142	138.145	9.15246	5.0397	2.3414	33.9988	29.9442	99.5322	1.03842	0.187086	9.69136	7.58128	137.548	60.7676	0.177433	17.6036	0.965447	209.244	3.73192	15.1012	14.2662	78.8835	172.186
6.8831	13.9261	35.3511	50.7598	26.6067	10.7957	0.0203952	0.482324	7.25725	1.23544	27.1	6.81131	0.795386	101.445	27.6366	80.6073	2.35895	0.384947	0.45308	30.5026	34.6079	4.76201	0.359324	74.4497	130.681	10.7214	5.14954	2.44255	25.8415	30.5912	86.6408	1.13872	0.384689	9.49889	10.933	144.389	65.1006	0.158022	15.5572	0.727772	196.579	4.70798	10.7539	13.1237	75.6241	156.361
6.68371	17.9531	47.3307	129.881	3.20197	31.7841	9.57261e-05	0.669846	4.9155	1.25292	15.1213	33.4969	2.56086	106.582	18.7609	86.64	1.54298	0.166636	0.165779	46.1026	30.6773	5.95376	0.411003	15.7425	140.092	12.4866	3.83666	1.61856	34.3508	27.5045	85.8294	0.84556	0.244416	5.25991	9.00565	143.426	46.6598	0.234764	17.6472	1.51994	204.235	3.60112	10.7314	10.4018	76.0563	341.744
1.30964	26.1624	44.704	112.544	9.92823	37.8055	0.00171371	0.149619	3.37135	1.28151	26.2088	24.575	4.37324	104.951	29.9783	120.94	5.09267	0.350375	0.315218	3.72056	20.3262	4.51738	0.416458	72.1254	133.182	5.37875	4.73991	2.65957	22.9548	32.1096	98.3089	1.16728	0.474416	9.66089	11.1691	143.954	65.5995	0.175329	17.6635	1.42258	322.8	5.35967	15.4867	5.34949	81.6146	141.451
6.12842	18.5477	50.6181	116.889	15.4855	9.12174	0.00025887	0.81062	7.19548	1.20577	10.9806	1.46958	0.481362	100.154	28.5112	111.363	5.03763	0.38238	0.514771	46.6535	37.6495	4.82616	0.438802	7.15473	134.271	3.01033	5.06793	2.96209	24.7351	28.0405	91.7658	0.96412	0.422341	5.72185	11.1074	146.323	50.7891	0.189189	17.5755	1.09799	219.784	3.79275	14.8403	17.6009	72.528	314.87
2.72128	17.8513	46.9014	114.661	15.8411	26.8072	0.0280537	0.882799	3.03794	1.23151	11.4446	31.5484	2.99126	105.576	21.6559	116.474	1.57783	0.221707	0.0892076	10.233	37.0948	4.23358	0.404306	71.164	123.561	6.68989	3.50394	1.52065	30.9145	29.3121	93.5367	1.21011	0.153153	9.50897	9.23579	140.211	54.38	0.275407	16.3624	1.22615	237.345	5.03178	14.8473	15.9542	69.6503	223.307
6.2267	22.9986	35.8907	123.509	22.3845	38.2159	0.000925364	0.149845	3.42812	1.20104	29.1858	22.6732	4.75674	100.268	29.6824	119.635	6.83575	0.517531	0.345878	50.6157	25.5623	6.08959	0.404962	35.7719	137.673	4.85748	4.24026	2.12013	39.3193	29.4412	82.7898	0.928883	0.347502	3.39389	7.52774	137.274	71.3578	0.249721	16.9479	0.915541	152.536	4.03427	11.1256	9.39773	71.1316	297.848
5.60895	16.5637	48.6467	66.4395	35.6893	32.4509	0.00166531	0.0557144	4.07034	1.12443	21.8264	33.4194	0.607778	102.692	29.0695	81.2699	4.28801	0.0695235	0.315294	68.2049	30.6348	6.0564	0.375187	11.7393	142.359	3.87109	4.01304	1.6351	30.4036	33.4911	95.812	1.06236	0.274788	8.37361	10.3449	140.731	68.7133	0.252253	16.2684	1.61915	144.866	4.329	15.3444	15.7077	75.0959	228.967
3.95576	18.0222	50.0125	25.0245	35.2312	35.4041	0.0473801	0.242523	8.08119	1.29477	17.3247	33.0607	0.286923	106.063	23.2418	51.8132	5.60278	0.362701	0.446928	28.0422	28.1941	4.59	0.37484	135.263	142.365	10.4758	3.78008	2.87084	24.9976	29.0951	89.8609	0.730654	0.284741	6.62776	11.8831	145.076	58.1905	0.203789	16.9049	1.40597	283.801	3.54875	13.0254	11.2529	61.551	415.268
5.32767	21.3657	35.9216	71.9818	21.0855	19.6478	0.0482566	0.333233	4.8589	1.23647	15.0203	33.7149	4.96047	106.586	25.6598	86.0257	6.87251	0.255171	0.15767	65.8905	29.6754	5.73121	0.442558	66.9841	121.505	13.1374	4.15427	3.19283	49.258	31.7483	96.5063	1.24147	0.279676	9.15993	12.0847	142.609	63.8439	0.249833	15.9558	1.35829	148.457	5.37931	11.1434	17.3737	77.483	370.183
3.15994	11.5125	37.2919	45.2589	33.9673	8.35957	0.0512114	0.752861	6.42495	1.12211	3.25493	5.58865	4.38473	105.275	19.8922	100.796	4.5657	0.105149	0.106301	68.7712	25.1295	5.23214	0.38673	99.6802	137.687	14.4727	3.6197	2.67776	38.0993	32.2544	93.9446	1.05688	0.304738	3.18093	10.1541	143.137	51.2515	0.231892	15.8959	0.799304	289.06	4.81312	12.4437	12.1865	76.0502	423.711
1.1815	28.4572	40.1741	62.1011	33.856	18.4781	0.0594018	0.835843	7.60586	1.25319	23.3876	8.64082	1.79815	99.0631	19.8621	102.049	5.34239	0.126135	0.442886	58.513	30.6331	5.12609	0.413566	63.5378	144.049	7.74816	3.82208	2.7064	30.8283	33.4933	97.355	0.959898	0.430483	6.90959	9.16155	140.257	46.1985	0.170459	17.3311	1.57531	247.001	3.70885	12.785	9.77417	60.6018	227.166
2.1517	9.82299	49.5823	49.6338	33.3982	30.0183	0.0597803	0.515074	7.38621	1.13698	11.2138	18.1457	3.23362	104.42	22.4428	102.985	4.26801	0.309978	0.167263	38.9751	33.6434	6.03748	0.40486	21.1956	129.362	7.7936	4.59673	2.83673	26.1544	27.036	93.5788	1.09556	0.42693	8.77958	11.0589	142.433	56.6968	0.120446	17.9094	1.18102	208.216	3.82717	14.8846	14.5822	80.3385	371.991
5.68037	17.5715	53.0875	49.7634	43.924	24.8344	0.0170042	0.129326	4.95756	1.17171	27.3658	16.1598	1.51238	106.426	20.9036	139.727	4.85836	0.442299	0.184802	66.5304	26.4998	4.72525	0.371577	61.9594	144.827	7.34401	4.24855	2.76963	28.7915	31.369	95.7091	1.17253	0.237896	3.99561	9.22471	145.439	59.0018	0.159493	15.8879	1.50825	300.644	4.02673	15.2348	10.8878	79.3785	319.321
2.6596	27.8238	47.1549	63.6877	35.8115	24.5348	0.0464658	0.670303	6.80338	1.31267	0.133641	27.2324	0.340321	100.743	19.9892	106.674	2.90508	0.490399	0.278229	21.3094	39.092	4.44524	0.363231	16.1271	129.52	5.9027	4.67034	1.99281	45.3488	32.2177	93.518	1.27619	0.353413	4.45038	10.2693	139.458	57.0046	0.157189	16.0957	0.877654	138.749	4.75042	13.975	13.667	73.7282	439.305
0.884178	23.3894	44.1245	31.8402	34.1675	33.8242	0.0238285	0.559648	3.52555	1.28243	13.1778	27.9823	3.32931	100.372	19.593	104.806	2.95491	0.428793	0.321686	3.46225	36.2052	5.82657	0.440959	7.19552	149.789	9.01104	4.91152	1.1796	30.3405	30.9918	99.976	1.23232	0.50282	4.19473	9.86567	142.245	64.9745	0.256184	17.7201	0.919817	269.651	3.94113	14.089	8.42266	69.6356	405
5.69936	13.3716	36.6387	73.4694	26.2395	16.0013	0.0596256	0.788203	5.65268	1.26319	14.2419	27.0352	2.7416	100.003	18.9995	135.66	6.74794	0.493976	0.494484	36.3498	31.4118	5.36775	0.443738	92.2521	140.181	4.48467	4.56238	1.13057	41.7858	28.9349	98.9292	1.21084	0.428672	6.81499	7.59257	146.292	56.4736	0.180451	17.3173	1.48273	279.919	5.30711	13.7574	4.81363	77.9891	105.085
2.38823	12.1753	35.3009	127.448	37.647	35.0349	0.0184603	0.114077	1.99958	1.28163	22.1357	36.6219	3.75513	109.396	19.7337	71.8484	3.82123	0.279322	0.367033	6.67392	31.0682	4.42381	0.434884	72.9428	123.082	4.85695	3.82399	1.23636	24.5848	29.567	99.9903	1.24662	0.140639	8.23644	10.4259	145.295	72.5669	0.261937	17.7223	1.36848	190.138	3.7502	10.8962	12.3004	64.3678	266.478
0.200986	20.207	35.2296	63.4545	31.3036	32.2756	0.0386718	0.0918901	6.91016	1.2831	1.60734	0.739968	2.48798	102.714	19.7989	95.672	5.70686	0.48586	0.278053	22.3138	28.961	5.02647	0.417176	19.1048	112.308	14.066	3.78808	2.8053	26.2191	33.018	89.8685	0.893279	0.227506	7.56761	7.56465	146.421	68.6307	0.224542	17.4311	1.36105	257.658	3.61807	11.6441	18.3694	60.7651	299.939
1.71649	14.6942	44.5104	54.8151	20.8807	22.323	0.0376832	0.738804	7.66645	1.29187	24.2922	8.7862	2.01554	102.387	28.8145	100.427	4.55042	0.440524	0.0499592	46.5908	28.4782	5.61777	0.41434	60.1397	138.172	10.2484	3.90443	1.13416	34.1939	31.0359	92.8154	1.09995	0.470746	4.20786	10.1808	146.4	58.3504	0.263187	15.5132	0.94123	141.973	4.83954	12.5191	9.36816	67.6775	94.1455
2.12683	20.2926	44.3563	74.9285	43.9116	23.5552	0.0381963	0.694596	3.97937	1.27581	28.8349	20.8204	4.9133	105.956	22.4999	109.832	4.02485	0.0240496	0.343898	55.5401	35.7916	4.7159	0.443381	50.2921	122.729	3.66811	4.06678	3.02697	21.5036	31.9044	90.8956	1.01841	0.425146	3.35541	11.2456	143.315	41.4729	0.168637	17.5467	0.910773	181.383	5.28169	14.6135	13.0388	66.5277	122.443
6.01911	8.5751	35.0282	125.341	28.9675	22.3624	0.0270043	0.982668	4.25227	1.2696	14.7581	17.3487	2.73312	104.636	25.261	143.443	3.21256	0.108481	0.465126	66.119	20.1283	4.47384	0.352859	28.2846	126.672	4.7163	5.25683	2.89289	44.0204	28.6328	94.074	0.77183	0.165189	6.30039	8.66514	143.14	55.3644	0.11891	18.0738	1.2245	335.077	4.81208	11.1247	12.512	61.4326	281.953
0.673882	26.3397	51.9253	41.041	26.7289	19.7857	0.0211668	0.322986	5.86609	1.22179	15.7119	24.7102	4.67166	106.12	18.1499	136.514	3.05202	0.0341348	0.0613391	57.7059	32.7712	5.41516	0.380325	23.5421	114.861	14.6731	5.01126	1.85189	43.5615	31.4999	93.6611	0.885176	0.142161	7.50886	11.2238	137.799	59.7361	0.218114	16.9744	0.800542	126.242	4.03712	12.3645	6.0817	73.5535	242.276
3.15784	26.9307	42.9846	91.9126	22.4696	14.0662	0.0246868	0.471259	7.44724	1.17731	29.1185	7.27882	3.81201	100.61	22.0723	64.5437	5.52705	0.324062	0.394086	59.9948	28.9555	4.46074	0.387857	88.9287	146.841	12.1541	3.96951	2.31222	39.7911	33.0791	91.2733	0.953362	0.286193	9.50055	7.42626	138.863	64.0391	0.265154	15.8647	1.15928	173.708	3.86224	13.9479	5.41138	64.9778	293.903
1.98504	12.0637	44.6844	50.6115	27.4612	14.1077	0.00669909	0.21257	4.77315	1.24368	26.9431	8.10788	2.55724	109.454	23.0879	77.1374	4.36991	0.0457642	0.511442	39.5312	37.2023	5.77527	0.443971	16.9917	111.806	14.9981	4.63554	2.24187	24.9143	28.2611	96.1876	1.18058	0.120354	9.69449	11.3601	137.494	70.4951	0.114319	17.1668	0.905675	246.615	3.58173	15.1611	8.10931	65.176	124.358
6.05217	27.983	38.5966	26.6808	32.417	15.3247	0.0323207	0.806606	6.14095	1.14593	30.6392	12.8139	1.31586	109.124	26.881	122.052	6.52121	0.452547	0.131113	24.721	35.3465	4.95396	0.353505	1.80404	118.288	2.05472	3.69732	2.46234	26.3282	28.7326	97.4857	1.06603	0.433024	9.631	11.7775	137.693	73.7805	0.205968	16.0736	1.48704	290.477	4.41251	13.8774	11.51	81.3325	368.21
4.39926	24.6471	52.4032	39.042	20.0413	33.9652	0.0466045	0.872748	7.34223	1.27169	0.192389	27.321	4.94287	103.554	28.4487	117.036	2.4194	0.499061	0.287616	61.8373	25.3581	5.92951	0.414304	45.3173	136.624	11.9236	3.65125	2.8347	43.1841	28.2	84.4373	1.15335	0.191962	9.91161	8.50101	141.908	72.6522	0.240532	16.2044	1.1813	154.675	3.76747	12.6926	9.30828	77.723	233.349
2.21912	23.3628	36.4361	79.9743	35.4298	36.4966	0.0566121	0.0444247	7.88856	1.13188	2.45648	3.56387	2.317	108.965	22.5863	52.7586	4.73507	0.0553425	0.0522649	49.2465	26.7013	5.75288	0.407754	1.82545	147.781	8.46342	4.38925	1.55391	41.1194	29.9435	96.0933	0.933966	0.145173	4.89256	11.0733	140.736	46.062	0.203518	16.2794	1.57366	158.467	5.11439	14.6468	12.3981	73.894	338.237
5.39201	12.4349	37.7352	34.7922	2.98343	11.8104	0.00737219	0.0632213	4.82823	1.31436	27.4048	20.0544	1.03583	99.0063	18.2468	100.519	3.05801	0.253285	0.312629	57.5378	35.75	5.75992	0.396766	105.578	117.792	9.34734	4.26051	1.3522	25.5031	32.8938	95.5462	1.18405	0.124272	6.26112	8.29786	142.787	59.5558	0.129057	16.5685	1.0025	139.907	4.87076	14.7184	7.51891	80.3661	372.256
1.71849	9.82531	41.7548	107.092	18.6421	36.4753	0.00174336	0.864058	3.67334	1.16274	1.43111	7.10065	2.38317	101.079	23.4657	49.8494	5.35285	0.4518	0.0464458	44.773	37.3179	5.0204	0.375489	29.9846	117.603	7.49038	4.32308	1.39934	30.2324	28.6168	91.5989	0.811232	0.171433	3.74419	12.2541	139.66	67.7648	0.177177	17.7093	1.03378	178.934	4.61132	14.2466	17.593	60.4313	345.413
1.78463	11.8878	49.5611	79.7888	19.0134	21.6448	0.0540996	0.772113	5.31084	1.28539	17.7867	13.6297	4.3529	109.061	22.5752	53.2794	4.44171	0.388894	0.279819	45.4944	26.265	5.37108	0.363209	57.1583	131.025	4.43058	4.26423	1.13464	33.7343	30.566	91.7703	0.851455	0.545324	7.05287	11.4949	143.279	61.4482	0.273147	15.8088	1.61392	125.114	3.59429	14.1371	15.3538	78.71	298.703
3.30914	11.2382	54.6056	92.2093	33.6809	34.2254	0.0031102	0.842973	6.18889	1.19281	0.62966	9.98476	0.403961	100.699	26.9589	134.805	3.29205	0.442003	0.229591	42.9321	28.6566	4.26213	0.390682	113.271	122.276	10.4879	5.23399	2.31616	31.9105	33.6619	82.4577	0.913392	0.303516	8.38945	8.24074	143.151	49.2825	0.277876	15.7723	0.801747	254.878	4.04253	11.5166	11.6605	61.4323	260.054
0.665332	16.9416	35.3988	26.8706	36.7858	8.47602	0.015304	0.410871	3.89608	1.23534	1.89764	7.20175	4.88864	105.32	26.5424	60.0213	4.02065	0.0225904	0.240103	28.5276	37.2308	5.55345	0.409435	39.1426	142.238	13.668	4.83042	2.70066	40.3363	27.8795	82.3912	1.02411	0.346691	3.02458	8.77646	144.523	53.6388	0.114061	17.2504	1.3215	137.033	4.19605	13.3993	7.27107	79.6217	389.183
0.851761	14.1551	50.7271	101.252	19.5112	17.7684	0.0485393	0.224956	6.97909	1.18595	27.4526	25.7859	2.86019	103.864	21.3548	45.0779	5.79132	0.275121	0.42474	18.8462	38.7709	4.74451	0.422888	60.247	118.194	8.93364	4.26062	1.13065	29.3715	27.4165	82.5704	1.24295	0.168025	8.32325	10.4561	138.672	48.2317	0.116281	16.7509	1.43071	145.61	4.30268	12.281	4.83955	60.0029	223.254
3.41894	24.7767	54.5565	126.718	15.3889	34.5	0.0495342	0.338649	7.39083	1.21137	30.2646	29.8272	0.173384	101.451	29.9868	136.109	5.62673	0.164408	0.182095	36.5413	27.7957	5.40893	0.40678	96.0161	146.147	11.0457	4.70479	2.96677	29.8294	29.113	95.3123	0.735995	0.410238	3.79495	9.6969	138.801	42.6773	0.151406	17.05	0.946026	141.315	3.60486	15.377	8.24915	64.6773	230.433
2.21386	28.0721	36.3268	98.9982	36.7589	10.3928	0.00185015	0.360093	2.66149	1.2941	7.09897	23.5964	3.50113	104.509	28.479	71.1828	6.71282	0.194517	0.478907	47.4603	37.3291	4.9708	0.376071	0.681828	145.09	2.3351	3.64769	2.96262	45.8807	29.5672	86.9036	0.865021	0.300273	8.61546	11.6884	140.262	74.3194	0.147416	16.514	0.97183	332.023	3.96447	11.4342	14.5373	75.8862	303.43
6.71484	10.719	43.9014	52.622	35.3526	6.46408	0.0583053	0.383544	2.45279	1.27473	33.2294	3.56213	0.541445	109.656	21.0862	122.905	4.02211	0.174428	0.298807	72.8866	32.1011	4.80971	0.411809	121.031	131.959	12.4102	3.79467	2.31003	37.9331	30.1707	90.1834	0.823774	0.446417	5.97493	10.586	139.667	70.3283	0.280288	16.1875	1.35434	287.084	4.94058	14.2736	14.9546	73.4452	152.091
3.94558	23.4762	46.9421	119.538	29.6194	32.1542	0.0137739	0.794075	2.9122	1.2487	21.9149	36.8352	0.499542	108.812	25.374	87.6119	5.37292	0.183988	0.227589	28.7233	38.1641	4.09184	0.376799	10.2112	149.747	3.42093	4.42202	3.02251	45.1017	32.2452	94.8306	1.03129	0.477136	3.34624	10.3128	144.351	67.6545	0.184773	16.4007	1.59095	170.437	5.05736	12.9303	16.2556	61.4012	331.964
2.24755	16.3388	49.2702	98.9835	33.4335	39.7488	0.00900485	0.590909	3.72751	1.14177	33.3719	20.0945	1.59777	102.153	24.0655	48.7843	6.70684	0.391093	0.185535	37.0197	24.1334	4.41844	0.38218	4.76176	113.871	14.8772	3.76361	2.96771	21.4603	29.5857	97.0952	1.17221	0.41776	6.52268	12.414	142.713	59.319	0.264541	16.8989	0.819935	331.325	5.15881	13.4149	14.1081	60.1219	115.819
4.91963	20.5592	47.0678	44.9009	12.1485	38.9748	0.0527064	0.153196	8.02904	1.19982	17.9157	35.1479	1.0211	100.311	18.3374	122.888	6.04283	0.379781	0.0952892	63.546	26.9355	5.45544	0.396667	61.5256	130.402	7.70106	4.75134	2.4281	37.3511	29.0491	86.0203	0.75831	0.516553	5.89374	10.5752	146.998	49.7268	0.245921	17.8234	0.998761	173.472	4.42527	14.1779	5.30429	62.7209	195.058
1.78092	12.4779	54.2295	52.9187	24.0632	9.16738	0.0230451	0.670354	7.92605	1.30782	4.65786	6.15075	0.972667	106.335	18.2001	100.93	5.51018	0.25151	0.304995	11.5605	20.8655	4.40172	0.388242	76.7062	149.247	13.4579	3.70876	3.14753	39.9183	32.7482	97.0301	0.795809	0.171475	4.96144	10.8677	140.413	46.6306	0.226794	17.9654	0.808101	161.849	3.94526	11.4306	14.7105	66.7937	342.504
0.206175	11.3056	50.39	129.538	14.6668	14.9599	0.0246053	0.536336	3.85151	1.31448	20.8211	27.9896	1.06719	99.108	19.1148	94.6916	2.14733	0.509119	0.385094	67.3337	34.0583	5.19308	0.448614	79.7848	140.214	12.8309	4.75689	1.95975	44.0037	27.7577	91.9985	0.730158	0.352542	6.97787	11.5234	144.163	69.178	0.122922	15.6201	1.3691	238.066	5.4992	14.1462	9.8968	75.0212	405.442
2.64827	26.4592	50.7532	122.055	23.6624	39.5005	0.0460255	0.329796	7.34483	1.18083	6.19192	10.8702	4.61639	108.533	21.5428	60.4957	3.21409	0.150542	0.0326687	16.3285	39.2274	5.05188	0.440426	20.5944	147.746	12.2839	4.69716	1.64139	26.059	33.0799	96.7472	1.16509	0.232982	6.48006	11.145	140.586	43.003	0.199547	15.8446	1.23363	250.152	3.52083	11.9515	13.4968	75.2656	246.479
5.26653	11.3618	41.281	122.912	4.47155	39.5298	0.0376236	0.497135	6.98574	1.29758	19.6682	15.4815	2.44713	105.63	19.949	136.758	5.25424	0.463591	0.353054	34.5282	27.0947	5.88363	0.385764	1.85473	144.465	10.2472	5.14741	2.49608	24.266	27.2498	96.4965	0.803485	0.284363	4.17922	8.60987	139.705	40.8905	0.131098	17.7961	1.12904	271.602	4.10117	12.9558	17.1655	79.6965	159.893
1.31156	23.9433	35.8171	63.0335	26.9952	27.054	0.0149862	0.450773	2.31597	1.20293	31.3452	8.76379	2.65738	106.164	18.2205	93.844	4.49121	0.495669	0.18166	18.6516	20.1167	5.993	0.403567	36.5943	124.804	14.9755	3.56611	2.11475	36.5824	30.6837	94.8584	1.23044	0.204564	7.57379	8.88959	144.523	42.3088	0.273484	17.9475	1.57038	263.044	5.29492	12.3087	16.7407	69.2916	304.669
6.05533	20.8304	41.8415	52.0884	37.8313	34.229	0.0151856	0.751816	3.68461	1.22718	31.2042	31.6836	1.10466	102.078	26.833	104.366	2.13022	0.320232	0.475416	71.8192	31.1128	4.17975	0.398273	78.712	149.986	6.69257	5.25115	3.17688	32.0352	32.9705	98.1013	1.24656	0.415332	8.61227	9.29992	144.686	58.3535	0.212742	16.6716	0.99507	348.627	4.76969	11.9299	6.41931	80.7099	140.376
6.11167	22.1763	38.07	79.3419	43.2953	6.49945	0.0547522	0.0724097	8.09638	1.28925	0.289291	7.42786	1.01384	107.769	25.3008	52.9981	6.59515	0.356021	0.474166	54.6186	22.096	4.51326	0.411857	89.382	140.409	14.2563	4.63589	1.51406	28.0268	29.4857	87.093	1.15004	0.277564	6.02628	8.42037	145.036	63.8369	0.26129	15.7722	1.19903	135.236	3.91547	12.2066	13.767	64.1822	442.538
5.85214	24.9536	43.3607	97.9643	28.2118	6.31136	0.0391625	0.163464	6.6296	1.15014	33.9497	36.1338	1.05586	99.7099	26.0183	50.9068	4.00088	0.212107	0.306251	70.7253	21.936	5.72163	0.367052	112.274	123.476	10.5967	3.53421	2.56959	37.1576	31.1085	92.5371	1.10458	0.200917	6.21724	10.2049	141.128	68.5954	0.145715	17.5214	0.891899	168.911	4.60211	15.1217	5.4267	77.1356	339.608
3.87053	19.5559	51.0528	95.3088	31.1752	11.7015	0.0207219	0.503786	4.89547	1.12944	14.8211	25.9932	2.77559	102.52	20.8101	104.098	2.81688	0.206108	0.510838	5.91281	28.9806	5.89093	0.44897	59.9874	145.887	6.4108	3.85387	1.24576	38.3979	29.0185	98.624	1.04681	0.214419	8.01203	10.6753	139.926	46.2705	0.164289	15.7521	1.04664	165.495	3.98575	12.9441	5.98792	64.6003	195.889
2.8928	11.7154	48.4297	67.1981	11.2102	38.567	0.0299922	0.604229	6.83935	1.18654	30.9036	33.2466	4.61439	106.29	25.7251	99.2355	1.56234	0.342935	0.252161	60.1993	31.5179	5.96558	0.428596	107.495	121.148	3.63831	4.12337	1.63694	35.3276	32.5766	84.0241	0.901972	0.128195	3.44935	9.59317	137.263	71.9274	0.202325	16.2814	0.783748	182.945	4.0481	13.9866	4.69849	81.9138	196.104
5.65103	22.7328	39.9381	89.9392	27.3602	10.2778	0.0279575	0.982953	7.1991	1.14294	1.97102	20.635	1.75502	107.854	18.6191	134.917	4.67742	0.468145	0.346162	64.6117	28.2397	4.09332	0.435152	67.0227	131.144	6.56109	4.56125	1.62992	42.1891	31.7975	84.2917	1.17511	0.177404	3.01038	8.71863	142.478	73.4461	0.16101	16.1555	0.884911	207.372	4.24717	11.2008	5.55238	74.4864	385.354
4.56157	20.709	47.9793	36.2822	30.4453	14.1933	0.0141643	0.874171	2.2776	1.20059	33.3392	1.06539	2.16024	104.173	23.7425	60.9164	3.09668	0.23217	0.401091	48.4459	20.7029	5.64012	0.371988	122.202	134.764	5.07932	3.78078	1.20024	21.9264	28.7872	90.4184	0.781861	0.554733	7.34843	8.06891	140.079	73.113	0.236854	15.8312	0.842082	194.719	5.41553	15.0735	13.1675	77.6636	265.691
6.17635	16.4517	44.6001	49.0177	12.672	30.373	0.00340031	0.271348	6.73959	1.20836	27.4132	7.84904	1.50776	107.539	20.1769	61.803	5.07369	0.116652	0.375342	66.5587	35.37	4.96307	0.354008	10.7383	148.741	10.923	4.08519	2.27551	33.145	29.9978	97.4826	0.893197	0.209886	3.312	9.28904	141.796	60.4085	0.215294	17.4389	0.945241	165.664	4.92681	14.3421	13.4507	74.1901	127.581
5.47424	25.5496	47.8034	88.8237	40.7516	29.1845	0.0379942	0.558539	4.64311	1.24665	2.18829	0.1637	1.43182	107.311	23.5462	55.8767	2.85695	0.276444	0.500659	64.015	33.6619	3.94322	0.377114	105.052	143.177	11.4104	4.67033	2.75225	22.1559	27.9068	92.4421	1.17333	0.478022	3.10985	9.84136	143.74	70.513	0.184413	17.8122	1.33138	282.062	3.57654	11.8238	8.28615	66.8666	426.833
5.90172	10.3753	50.4885	129.207	39.8489	20.6084	0.0202245	0.155521	8.2601	1.18456	18.8948	0.788747	1.49252	102.999	24.7827	46.8647	5.23764	0.27178	0.278729	55.9064	23.4733	5.17944	0.415895	82.3187	144.981	4.43022	4.44886	3.01074	42.2287	28.1161	83.4217	0.9203	0.34599	4.82483	11.0879	137.036	61.6698	0.125067	16.0862	1.02311	271.456	3.67393	11.4187	8.10906	78.9179	276.049
6.48424	26.1993	51.366	94.1237	34.5495	16.9216	0.0537443	0.230853	4.67557	1.21057	28.6632	7.70521	1.90576	100.367	24.3603	44.9778	6.81819	0.169212	0.296103	44.7779	30.2259	4.83456	0.439577	6.20324	139.781	12.4198	5.16633	1.95464	23.0497	28.7179	97.4344	0.747499	0.145651	4.67098	9.58827	144.646	55.755	0.253442	17.2527	1.33632	223.718	4.6134	12.4279	11.6707	72.5229	120.74
6.79997	12.8738	54.5973	66.9066	35.9195	26.0543	0.0374903	0.813559	3.19023	1.27204	16.6936	35.0484	3.73254	106.552	22.0595	139.079	5.73506	0.0203427	0.312598	44.7661	20.7258	4.18177	0.362003	37.2252	113.567	10.1721	3.81097	1.19783	23.8886	30.0478	91.7069	0.923045	0.539103	6.26361	12.3349	142.303	67.1336	0.117235	16.3692	1.25708	282.806	4.48606	12.0627	11.4495	78.0166	442.649
0.855732	10.1502	37.7518	95.3701	38.2741	11.0417	0.037811	0.518604	5.01561	1.29075	33.4766	31.4651	3.36505	102.62	23.8997	69.9465	2.48131	0.254624	0.0521592	40.1864	31.9248	5.68036	0.432245	41.157	117.079	5.86054	5.05059	1.7867	38.7517	33.9517	84.826	1.00607	0.572377	5.37819	11.5038	142.676	72.3616	0.248848	16.9073	1.46195	195.478	4.66623	15.2744	4.28121	80.87	315.898
6.94292	26.9484	49.5389	97.9587	30.4059	36.7453	0.0488579	0.458076	5.9795	1.15999	28.6724	7.66639	0.289477	105.372	26.3997	47.2179	1.57646	0.0529699	0.209808	51.2231	25.3667	4.87586	0.362011	25.6538	116.196	7.96181	5.28413	2.92932	36.8937	30.4734	84.0192	0.839778	0.59032	9.14255	11.9991	146.019	52.0101	0.275856	17.4844	1.537	152.906	4.50399	13.052	14.3842	74.7523	226.684
2.61272	10.9384	39.0107	112.366	32.4219	24.9541	0.0539257	0.307126	4.12207	1.14605	24.0502	32.187	3.56842	100.666	24.0441	111.67	4.88901	0.206466	0.477706	11.9124	24.9206	3.94571	0.443571	85.3825	144.829	14.1737	3.97127	1.83311	38.0253	32.9691	94.0572	1.0983	0.109886	9.40789	8.20066	140.464	41.057	0.235568	17.8335	1.55742	267.096	4.44479	13.3742	9.77837	75.7193	245.687
1.80504	26.2907	40.4283	97.6797	20.8331	36.1069	0.0360154	0.62968	6.25779	1.23994	10.9175	15.5358	0.150612	107.334	27.5843	139.064	3.00002	0.47027	0.0456356	33.1907	33.0143	6.0438	0.416799	18.2398	134.969	2.2547	5.21283	2.34318	41.9187	32.2791	95.7129	1.19879	0.569389	7.58787	10.536	139.544	68.97	0.198141	15.991	1.02783	179.557	3.59097	11.1153	4.43224	73.3947	382.104
6.23065	8.94379	45.43	129.735	6.79843	19.0099	0.0165809	0.568895	6.2189	1.31124	5.20671	26.7273	0.127826	105.463	18.903	123.427	3.87909	0.255851	0.221527	8.45372	27.9034	4.29157	0.403902	110.235	142.864	12.1479	5.066	1.13225	28.3047	32.7993	89.1026	1.06766	0.530047	4.34991	8.2105	142.914	50.8721	0.247285	17.4347	1.51011	160.289	4.45156	13.9957	18.3333	81.3504	268.553
2.43103	18.644	45.08	36.2775	26.0646	29.2168	0.0248116	0.251822	7.13005	1.23227	10.588	3.13569	0.842218	102.174	25.3481	74.9715	1.53264	0.276371	0.0803116	36.714	26.9633	5.95776	0.410945	66.1157	110.513	13.0626	5.16079	1.99185	30.033	30.6104	95.2097	0.73793	0.394001	9.8497	7.87178	141.011	54.3767	0.146875	17.0653	0.793675	292.127	5.0214	11.3354	15.4552	73.8	200.602
3.84992	22.3556	51.8339	119.571	18.526	7.86643	0.0103893	0.880232	3.07499	1.29238	19.2624	34.255	4.82218	105.197	29.1877	118.009	2.27493	0.514022	0.251176	45.8372	39.7836	4.98737	0.433711	117.461	144.142	9.93307	4.96784	2.40096	49.5873	29.3226	83.1979	1.02412	0.431718	8.68041	8.00271	140.976	69.3291	0.237622	16.5577	1.57556	152.915	4.11385	12.1545	4.57229	71.394	437.108
1.24716	28.2526	42.0781	128.887	25.6212	16.9832	0.0163336	0.51776	7.81287	1.1407	19.9452	30.449	4.2505	99.6739	21.5953	45.5061	1.8543	0.191732	0.504357	14.0364	29.8451	5.24828	0.406995	121.05	120.52	4.92337	3.7218	1.16915	26.5083	33.2317	90.5092	0.815344	0.131593	7.64305	8.32814	140.647	73.9467	0.171011	16.91	1.15795	347.531	4.36043	15.3378	13.4322	69.9946	137.436
5.42042	14.7694	49.5973	74.2088	19.737	37.1989	0.0143557	0.55416	5.30981	1.17993	29.8861	2.24544	3.82002	105.753	20.3352	122.5	2.53693	0.304783	0.141285	21.72	35.9694	5.49635	0.353914	68.137	139.678	4.71416	4.69184	2.49833	25.5584	29.2818	83.6231	1.04437	0.375393	4.0555	10.2064	139.735	48.4189	0.181165	15.7124	0.928288	239.054	4.21916	13.68	18.1631	65.5365	101.121
4.32415	23.1769	53.6271	58.4943	28.7161	14.1608	0.0294081	0.438589	5.25726	1.13795	24.6059	33.6518	4.87215	104.354	20.2695	77.8528	5.63569	0.0703181	0.495921	3.79061	35.6552	5.03641	0.402019	112.227	121.165	12.4189	3.59576	2.35655	29.3128	30.1901	96.3985	1.1148	0.35287	5.77466	11.0502	145.605	50.4337	0.258571	16.6456	1.61274	297.604	5.16779	13.9712	13.3976	69.6197	98.7616
5.67246	14.062	38.2939	82.2645	6.88219	16.8672	0.018388	0.513304	4.65886	1.14567	26.5384	32.2001	4.13678	107.601	25.4647	62.772	3.79294	0.0650957	0.0221843	57.1699	21.2181	5.49448	0.379756	125.329	129.43	14.2663	4.34633	2.57671	29.299	30.6945	98.5638	1.19787	0.404565	4.62816	9.25038	138.813	40.0697	0.226915	17.8903	1.6055	174.983	4.46075	10.9044	17.3075	62.5919	266.826
1.70473	26.6011	41.9928	68.1106	6.37899	22.836	0.0345107	0.56821	6.71739	1.3015	26.1225	26.4747	2.13397	104.736	18.6054	69.9294	4.46711	0.484944	0.136051	37.8002	35.9193	4.31265	0.374107	25.9858	136.756	10.898	4.66007	2.9177	42.2088	32.2027	97.3168	1.23961	0.159684	8.55008	11.5936	138.739	59.6114	0.114022	17.4447	1.10409	164.325	5.28027	12.4848	18.5347	81.9777	182.916
2.38336	23.2732	48.1113	106.909	4.45343	13.7469	0.0550275	0.255561	2.096	1.31921	6.74766	3.25938	3.11365	108.749	29.0371	80.9745	4.11013	0.284429	0.144082	56.1121	31.5377	4.77575	0.352675	47.5511	139.745	2.76296	5.18224	1.48485	39.1424	31.1169	89.0196	1.07671	0.2952	9.96596	12.1327	143.37	55.0032	0.208749	17.6864	0.762653	173.417	4.63388	13.2333	11.1118	73.0133	266.764
1.68167	13.1463	49.8984	84.9784	27.1144	33.7166	0.0339049	0.802521	6.18627	1.18468	15.7698	36.4801	3.106	103.139	25.305	72.7871	2.63235	0.173794	0.514499	14.3029	35.9394	5.19554	0.36068	30.457	130.189	6.83058	3.78009	2.95291	41.4935	33.1196	89.3983	0.84511	0.242254	3.82458	12.1805	138.12	56.6039	0.227057	16.2162	1.27277	229.319	4.72937	14.5411	4.14807	74.7815	257.92
1.62573	29.948	51.5249	76.7578	16.0557	38.7038	0.0569781	0.171514	5.39188	1.31157	0.57143	21.209	0.187551	99.4498	28.5301	66.2625	4.53845	0.342141	0.457046	68.4664	38.914	5.71938	0.426056	91.0733	139.445	3.70654	4.09055	1.99002	20.2356	31.3288	95.9937	0.806636	0.237933	6.54456	7.51882	146.424	72.4738	0.184361	16.6367	0.944734	154.457	3.74572	15.2655	14.0636	63.4465	331.149
2.19319	23.9715	41.0429	46.5759	13.5125	9.58715	0.0351931	0.460402	4.01851	1.17736	22.2906	15.1695	2.68118	102.455	18.0395	107.13	2.40723	0.389198	0.187838	10.8271	24.8204	5.67256	0.361643	100.885	138.023	9.35456	4.1829	1.20995	44.9933	30.5277	88.426	1.02109	0.223571	6.66592	8.24628	142.076	57.3	0.270304	15.7744	1.45585	303.317	3.56373	13.1758	7.85598	63.8324	376.246
4.69799	25.9033	35.682	78.5818	40.7955	24.3031	0.0591706	0.459619	7.69157	1.1893	28.5854	1.25107	3.9598	104.827	27.3396	64.8369	2.93776	0.154327	0.0423366	50.5705	39.5052	4.74915	0.430041	13.3706	131.427	14.0127	4.21614	1.13069	46.7052	32.5459	82.4047	1.21832	0.327269	3.2474	7.93306	144.884	55.5566	0.206994	16.448	1.54402	135.674	5.01675	15.1996	6.31377	68.2888	247.838
6.44978	9.98956	48.6752	51.9161	12.2614	23.406	0.0511199	0.92604	7.16027	1.18116	19.556	13.5844	0.859154	107.344	22.9292	102.902	1.63186	0.347786	0.174226	62.1173	39.393	4.54766	0.412344	68.8734	110.539	12.4766	4.44349	2.75566	46.7172	31.7202	94.9885	1.20503	0.583978	5.87864	8.90556	140.779	55.3543	0.236475	16.9742	1.3054	218.916	4.71675	13.7669	6.76754	76.2413	216.928
1.84679	14.4675	48.8725	71.8387	20.9877	15.6581	0.0270783	0.755618	6.85093	1.2189	4.47179	21.2833	1.19553	103.048	23.2222	143.983	5.43801	0.517479	0.215118	13.4019	20.1461	5.77219	0.44066	78.2359	120.047	3.6706	3.63252	2.06649	34.0274	27.8143	92.2096	1.14886	0.273885	5.29859	10.0115	143.834	50.0446	0.14848	18.027	0.843113	279.545	4.06462	13.912	18.5309	80.6559	347.638
0.10064	24.2803	52.7627	116.872	36.1421	17.3229	0.0196159	0.15842	4.5262	1.25138	5.34102	23.6856	2.90989	105.059	18.532	89.0249	6.81548	0.365542	0.0735666	58.9656	39.9988	4.77372	0.367269	111.891	116.253	12.6877	4.51379	2.15684	41.0238	28.6946	83.4667	0.990736	0.161257	8.48014	10.1397	146.041	66.68	0.176675	17.9731	1.17609	254.885	4.37639	15.4243	5.61462	80.0624	356.21
3.06316	28.1467	47.7013	102.37	4.31257	22.3628	0.0228156	0.208678	5.03921	1.19922	23.0553	5.47574	2.32406	107.931	19.1051	140.019	4.90273	0.106299	0.154265	35.5008	34.2483	4.65481	0.399299	28.0657	124.127	4.34564	3.8957	2.7993	33.0148	27.3121	93.088	0.81794	0.51855	4.59739	8.90838	145.628	49.4443	0.180757	16.2622	1.39596	130.773	4.78563	13.6685	18.2177	75.1287	370.068
3.02068	15.359	47.1536	62.4803	40.1262	33.3256	0.0491256	0.124706	5.56351	1.14019	21.1786	6.31181	1.3996	108.162	25.4026	121.717	6.79995	0.0879869	0.244195	62.7711	33.5678	5.44245	0.389245	95.9422	138.631	2.85017	5.29639	3.09893	32.7444	31.4324	89.6301	0.765806	0.127502	8.5388	9.50753	140.72	61.7307	0.221286	18.027	0.990393	329.731	4.61559	13.6174	11.2432	77.157	442.798
2.93569	29.2404	48.3267	106.343	12.4753	36.3491	0.0474381	0.162769	6.38177	1.18242	30.7355	9.98224	3.82489	107.087	27.5362	103.363	6.49951	0.127966	0.0387594	27.775	37.3265	5.70293	0.406206	56.8825	129.268	6.02686	4.09594	1.35962	46.5302	33.692	88.8024	0.989856	0.599707	6.30608	8.21399	144.815	65.055	0.137956	17.4504	1.35995	195.108	5.28337	13.9363	4.33338	62.728	437.725
1.07621	21.0163	44.7418	54.8742	6.87275	28.5115	0.0292249	0.97059	3.6238	1.15244	31.6807	29.1454	0.0998548	99.2862	19.7805	77.4454	6.76979	0.188573	0.479835	7.30401	21.8586	5.35705	0.422967	77.493	146.403	11.8583	5.13766	1.47642	40.7721	30.3261	84.504	1.1099	0.333665	5.20417	7.70514	142.555	64.222	0.182794	15.8775	1.16075	125.218	4.65119	12.8953	16.7867	69.561	280.179
6.35009	10.5456	44.7182	112.4	38.2899	21.8462	0.053489	0.461022	3.84068	1.22102	31.9459	9.85502	2.83806	104.109	21.4437	123.34	2.65391	0.325414	0.343073	40.511	23.2782	5.8202	0.388138	103.208	111.313	8.83428	4.92059	2.2019	35.7685	33.942	99.602	0.904644	0.214305	3.6577	10.2157	146.941	42.6841	0.163212	16.3543	1.18237	343.569	5.16638	11.4387	12.8924	67.0482	360.389
6.94292	15.8222	38.1085	101.639	41.2069	14.7457	0.0583423	0.700633	3.34643	1.23693	34.06	31.0226	2.75527	103.588	29.4663	123.515	4.96673	0.157573	0.440278	14.8228	38.9778	5.7148	0.353856	118.911	119.738	4.87058	3.64335	2.29418	34.4708	30.535	94.7826	0.786872	0.212936	9.87904	12.1144	140.003	70.597	0.152022	16.6634	1.18945	308.025	4.49555	14.5603	6.12539	67.7028	204.298
3.69483	26.209	53.9995	128.604	32.4772	22.2006	0.0135869	0.0883182	5.82891	1.2176	27.938	11.6703	2.30253	101.248	25.2238	78.4725	5.48383	0.37902	0.203748	30.3492	32.4653	4.64668	0.368348	110.185	124.931	2.68774	5.13627	1.53084	40.467	33.6138	88.3089	0.91635	0.57893	7.59439	12.0662	138.402	50.6333	0.138634	16.6817	0.837587	130.222	4.2774	10.7762	8.2414	61.0019	412.007
3.44453	8.22134	37.2729	109.649	28.4817	15.5761	0.0528807	0.508719	2.39904	1.15233	17.2202	21.063	3.79229	103.644	21.7655	134.818	4.06127	0.162606	0.135026	38.1843	24.4541	5.98908	0.384996	102.646	127.612	12.5927	4.94979	1.6522	37.1869	27.645	93.8569	0.871104	0.135796	5.88518	9.53595	146.781	44.9279	0.24865	16.2422	0.787113	312.203	4.36235	10.6883	11.4031	81.2714	156.042
5.40725	24.1613	50.7541	25.3506	29.4405	37.8416	0.0162998	0.0658149	6.24955	1.27087	6.74577	10.887	4.27469	104.894	24.6439	85.5289	1.68445	0.379217	0.154348	38.7684	33.9543	6.02448	0.37025	53.3049	142.054	7.93255	3.50031	2.66475	38.6463	27.1237	95.3407	0.784445	0.261925	7.07146	9.56309	137.339	51.1774	0.219447	15.8309	1.09585	288.125	4.76447	14.3695	7.77514	81.8672	280.848
5.20301	21.7723	36.9565	129.36	10.265	9.65005	0.0428595	0.0868799	2.80831	1.20738	32.4797	21.0442	0.577349	99.5287	18.0717	116.061	2.03148	0.157621	0.465456	39.0679	34.8491	5.26408	0.361968	48.0536	143.299	8.66276	4.54564	3.00147	36.7644	27.009	86.108	1.07711	0.208863	7.16759	11.3224	143.202	60.4235	0.161677	16.1251	0.919104	256.1	3.61736	11.9281	9.25135	74.1524	439.963
4.87063	17.2711	35.3273	57.4162	12.827	39.1358	0.00511211	0.342352	6.9261	1.15726	26.9607	30.3663	2.29048	102.362	26.8243	63.4931	4.74557	0.503532	0.465718	69.4184	28.4619	6.05139	0.444954	20.5033	111.515	4.13003	4.4466	1.71696	42.4175	32.3055	92.9489	0.985291	0.256248	4.22214	9.15538	137.761	70.5334	0.215006	17.5004	1.23937	273.673	4.32231	12.0834	7.01124	76.269	394.625
5.98977	28.006	38.9364	37.5538	38.5483	32.0758	0.053396	0.254329	5.14502	1.22872	27.9934	13.3728	0.60177	100.153	27.2052	121.641	5.61077	0.162424	0.115517	44.1496	22.0546	3.97913	0.365398	113.194	125.584	12.3134	4.96776	1.79072	49.9631	32.2602	91.157	0.95623	0.449815	6.38833	12.1803	138.544	40.4918	0.274789	17.6268	0.877008	246.283	3.9757	12.3738	18.7712	60.52	370.871
5.56749	24.9028	50.8098	91.5009	2.48318	39.1625	0.0244714	0.614519	6.71978	1.31221	4.41334	33.0085	0.319282	109.815	23.5758	64.3357	6.98357	0.328868	0.49838	56.1099	22.3818	4.41293	0.394047	52.4913	135.084	4.98222	4.66089	2.61515	47.889	30.5137	96.2803	0.807	0.584856	3.56307	8.81698	143.594	73.124	0.122528	16.145	1.46066	251.329	5.30745	11.384	16.596	70.4433	363.856
2.36288	26.0843	54.8561	82.6958	29.572	39.7352	0.0296833	0.866114	5.40127	1.21381	26.8531	33.5139	4.8457	103.53	21.4997	101.334	4.47511	0.0771921	0.121353	43.9945	26.6638	5.55843	0.421053	16.8521	128.261	12.8696	3.6562	1.29	49.0675	32.1534	99.88	0.879919	0.338807	8.35088	8.96913	138.769	74.1005	0.203652	18.0909	1.06536	129.674	4.44131	12.0769	11.8923	79.4887	403.625
1.92676	24.1721	46.0489	44.7843	23.1203	17.2641	0.0286017	0.870938	5.49384	1.17432	15.8879	11.8793	0.51272	104.544	25.1348	76.2262	5.55022	0.382059	0.0730152	46.1176	20.2308	4.50808	0.401143	64.1321	136.582	6.82231	4.38917	3.19463	37.1957	30.1649	90.0472	1.28433	0.550352	9.74179	7.95964	144.351	50.3149	0.263924	16.6993	1.35426	254.826	3.50246	10.9437	8.62933	73.2252	251.549
1.56832	16.874	39.085	128.868	39.2599	38.3716	0.0518753	0.520491	4.67715	1.31866	21.6141	29.9716	1.49173	106.246	25.8864	45.8209	3.66851	0.431497	0.482593	38.0219	24.9959	6.02677	0.415784	27.2962	148.36	5.47943	5.11044	1.3947	30.2482	31.389	96.2151	1.0668	0.30363	8.06508	11.0201	141.98	73.6628	0.162893	17.1673	1.30858	216.396	5.3073	12.7654	4.73909	67.2931	98.3096
1.06995	20.4521	47.3192	113.75	11.908	17.1822	0.0535407	0.539446	2.41208	1.31878	15.4969	27.4034	1.42471	99.0152	22.1975	51.7978	6.21013	0.460046	0.25855	38.3225	31.2429	4.50384	0.381253	35.1576	149.946	9.27086	4.40706	2.68711	39.1299	31.5285	90.3521	0.973023	0.525404	3.62227	8.86811	143.042	68.9497	0.251914	15.6366	1.44381	309.34	4.35833	13.5083	11.7919	75.1338	381.84
3.51408	24.2732	37.6956	116.573	5.00366	26.259	0.0101427	0.0400205	6.16157	1.25976	16.8561	16.6085	4.38705	106.154	19.1844	73.0144	5.1883	0.350389	0.0560907	67.5125	27.3221	4.82936	0.412246	34.1722	115.523	4.43267	5.00424	1.90225	45.4947	28.018	97.7712	0.766233	0.353972	7.05567	12.2242	141.915	67.4707	0.233961	16.8216	1.56894	156.54	4.44645	14.1655	9.17717	72.0119	107.049
1.8763	20.8369	48.9789	57.3975	36.1297	15.4108	0.043867	0.927794	7.33475	1.16287	15.9061	27.7686	4.11015	102.392	27.3975	58.096	1.99449	0.25953	0.0874798	39.643	26.7252	4.16387	0.447656	86.4142	130.977	11.342	4.00778	2.30464	48.5286	28.1959	96.7075	0.913551	0.228812	5.47387	11.896	138.15	48.6901	0.270411	15.8847	1.1753	185.318	5.04697	12.9287	17.6697	68.8578	299.411
3.88494	23.8573	38.5228	26.4797	1.31282	6.27899	0.0428852	0.782585	2.52866	1.30825	28.3401	26.6274	1.12246	105.842	23.3259	68.2502	3.378	0.220775	0.516201	61.7593	26.0763	4.99295	0.382583	21.0735	111.979	14.4655	4.90319	1.62707	20.4023	29.0124	85.1855	0.975211	0.38675	6.0647	11.5515	144.147	69.2207	0.184772	17.0157	1.42801	323.925	3.51593	10.7439	7.67238	76.9776	133.22
1.61535	26.6289	52.3268	82.6733	41.99	34.5317	0.0221557	0.343633	3.44905	1.16239	34.5557	33.702	1.83024	108.767	29.6264	77.6558	3.39629	0.0882989	0.271159	20.3254	25.6208	5.95876	0.367344	35.0198	134.824	11.2385	4.35034	1.83223	38.1357	30.6258	90.86	1.27344	0.415219	4.90428	12.3179	141.742	43.5796	0.148993	16.6999	1.17903	188.603	4.30185	14.4123	18.5356	77.2083	299.188
0.395355	17.9175	43.9274	70.2373	39.4887	10.0305	0.0269265	0.394334	7.2987	1.14468	17.0195	24.4195	1.67134	106.631	26.2484	56.8173	2.001	0.369567	0.201428	12.0634	22.1928	5.48153	0.38943	104.883	115.484	9.97585	4.90269	1.82597	39.5999	28.013	94.1129	0.98309	0.20875	7.99618	9.61028	139.375	72.0641	0.192515	16.6896	1.22473	270.135	3.85623	14.8684	17.879	66.346	381.419
2.71618	16.2895	47.7853	127.693	27.3626	20.5138	0.0573568	0.42262	7.86381	1.22796	18.9891	17.4923	0.356461	101.159	23.2326	64.0187	5.50974	0.210063	0.188042	27.7815	31.4562	4.05148	0.361462	136.145	149.661	5.62435	4.65871	1.14213	25.1898	33.4573	96.3341	0.825022	0.231102	4.14361	12.0113	145.334	62.6425	0.176836	17.1921	1.07709	330.252	4.77994	11.267	8.72242	66.5963	314.964
0.972571	23.3516	50.2709	106.551	25.1455	9.57772	0.0308659	0.807358	1.77411	1.13022	14.0128	20.3565	4.92489	109.863	19.7618	64.0982	4.49835	0.169318	0.0446388	19.7479	35.8542	5.049	0.374885	111.151	130.251	9.71644	4.40759	2.47809	41.2768	32.3028	96.865	1.27209	0.334736	7.88893	8.73529	140.106	67.7826	0.245306	17.7793	1.27375	272.886	4.94599	14.5026	16.1175	62.8541	315.846
2.13192	14.8317	44.0454	44.4241	38.1065	17.893	0.00322027	0.873064	7.51838	1.12518	19.501	28.9412	1.99475	104.231	23.3065	70.3881	4.87541	0.163559	0.0749141	54.8065	37.2344	4.95511	0.441883	124.892	113.499	4.26886	5.20222	2.64427	43.1948	28.6445	94.2546	0.977299	0.256103	3.95972	7.9754	142.762	41.9272	0.119826	15.8778	0.738215	231.84	4.09822	11.962	11.577	79.5192	203.034
1.56973	17.1686	50.2695	33.6177	15.6301	24.1868	0.024174	0.723982	5.94296	1.21907	15.3654	28.307	3.10205	108.909	25.5886	44.1951	3.13277	0.0939619	0.199222	28.2221	32.6225	4.68757	0.428514	37.7148	119.569	10.8938	3.95501	1.12004	20.9114	29.3944	82.8689	1.18299	0.270984	4.50056	9.21426	140.329	64.8856	0.274142	17.7975	1.04333	217.844	3.57831	14.7271	14.2099	60.121	385.474
4.28294	22.4275	38.0161	120.182	24.3379	12.2032	0.0509536	0.540087	2.11199	1.2628	22.9539	22.0025	4.19887	100.303	29.287	120.573	4.7313	0.0510308	0.309448	54.2432	38.1734	4.06292	0.40719	81.2717	134.588	12.9671	5.00314	1.52875	24.3313	30.7302	87.0205	0.929945	0.471758	4.1376	10.5507	140.863	69.5116	0.219949	16.2505	1.05551	206.776	4.17432	10.6346	18.0696	67.7785	275.895
3.00664	12.2594	50.7177	47.7874	37.8855	35.1984	0.0398201	0.359542	4.54519	1.25657	18.3519	30.6339	2.09353	103.098	19.7384	78.1269	2.01159	0.335209	0.0958259	66.859	38.6211	4.65146	0.406946	6.35697	114.343	7.0747	4.08875	3.13567	31.5967	32.7664	99.5216	1.27849	0.220676	8.6595	10.8351	137.522	48.8722	0.241234	16.4733	1.00395	161.653	5.04886	13.0884	15.9888	72.0766	272.499
2.74265	16.1692	43.0031	64.1437	6.35666	13.8311	0.0287341	0.14893	6.35499	1.18041	15.5795	12.3852	0.397772	108.344	28.9675	136.878	3.21632	0.368783	0.391205	26.5173	28.2665	3.91672	0.419124	96.8505	116.032	10.5024	4.6724	2.85683	42.15	30.2807	89.102	1.12877	0.386948	5.23279	9.91955	144.827	46.3375	0.188157	15.7839	0.835543	266.957	4.90811	12.563	17.7768	80.7397	402.598
2.53138	11.5192	53.5401	30.5262	2.94199	32.0595	0.000203928	0.766588	6.58752	1.17045	29.1939	4.0461	2.53246	100.108	28.3048	120.4	4.7848	0.107562	0.445309	32.9839	39.4494	5.18668	0.400098	43.3656	139.9	10.3517	3.90347	1.26465	35.9751	32.2672	94.4721	0.922706	0.398493	5.42922	12.0976	142.014	74.2389	0.210102	17.843	1.25981	310.367	5.37231	12.2866	18.3257	77.084	339.548
0.595794	25.1608	53.779	67.8894	24.0622	8.60552	0.00417104	0.749788	4.32893	1.29874	3.88902	0.650147	0.539945	100.045	23.1432	99.4773	3.49894	0.230398	0.0963583	19.1758	33.8046	3.94339	0.436131	119.374	111.058	10.6471	4.45305	2.72062	48.2564	29.2653	90.9972	0.928706	0.184527	8.43976	7.58843	144.997	57.3786	0.272842	15.6395	1.21978	159.638	4.47098	10.6742	13.2823	73.1662	246.912
3.51337	9.73744	41.5452	80.5623	11.916	22.8796	0.046967	0.49511	3.07212	1.25624	26.3015	24.1599	4.9529	107.955	27.8232	131.015	6.52769	0.103918	0.385907	27.8285	26.3868	5.12283	0.40351	9.008	120.709	6.57418	4.14558	1.10285	43.9249	27.8147	85.662	1.2263	0.59549	6.78652	11.8035	146.635	58.8563	0.142789	17.6614	0.762704	281.377	4.1476	13.8082	13.7122	74.8845	154.208
3.26386	16.3635	53.0183	108.419	9.0602	21.6918	0.0473573	0.196534	7.11709	1.26183	33.0844	13.7181	2.49031	109.914	18.2935	69.7707	1.9596	0.170986	0.0561561	55.3711	39.3973	5.57929	0.404636	122.311	125.449	11.6031	4.27491	2.92913	23.7602	33.7051	82.5623	0.775769	0.324159	6.16678	12.1394	137.481	59.1139	0.148179	18.0585	0.997887	280.041	5.13062	12.2982	5.94726	70.0379	222.665
2.95299	8.45984	43.1564	49.8559	27.0628	26.0027	0.0540561	0.399875	3.33698	1.31412	24.8265	34.8474	0.681047	108.809	27.3212	52.5738	6.83604	0.366219	0.0937326	56.5183	30.047	5.61541	0.358764	80.0352	146.501	12.2815	5.00598	2.72983	49.9405	30.8249	82.304	1.12063	0.127663	8.41645	10.6359	146.966	40.3557	0.151792	16.7786	0.958654	223.366	4.78829	11.7356	14.2689	71.173	129.992
3.32104	25.7593	50.8752	89.6908	2.34886	10.3966	0.0122384	0.787514	3.23045	1.27977	15.5126	22.7764	1.80566	108.659	23.0893	81.5722	4.71143	0.430532	0.361042	32.9096	21.0178	5.3588	0.409706	47.8257	120.271	13.2904	5.13757	1.94058	24.7883	27.103	85.5046	0.998042	0.13811	8.99995	8.58244	142.627	59.6576	0.245019	16.2398	1.33275	160.988	3.78979	12.5352	12.2086	80.8777	133.563
2.72745	20.171	45.9896	115.614	19.4446	9.7849	0.0072563	0.282841	6.22764	1.25278	32.7952	2.30723	4.89046	109.826	18.5455	123.902	6.33907	0.276386	0.465404	24.6465	30.7935	4.71874	0.412779	80.0168	121.502	4.89034	4.07866	1.19118	38.9674	30.8472	82.8941	1.07757	0.590241	7.63286	12.316	138.535	63.6906	0.129933	16.3838	1.55181	251.111	5.31264	12.9828	18.3591	61.2898	412.85
4.62163	14.4423	51.8721	94.9033	44.0632	35.7661	0.0317123	0.692404	5.15414	1.30661	32.3394	23.0823	4.4858	108.607	18.545	114.145	2.8418	0.0241885	0.0763411	55.1123	22.9292	4.80513	0.381913	14.9177	118.188	2.16925	4.72819	1.4673	45.3795	30.135	82.2606	0.770834	0.154298	7.02845	11.558	145.312	52.524	0.200262	18.092	0.834217	140.533	4.61706	15.3813	14.5045	74.22	366.456
3.89063	12.169	51.6535	33.6328	6.3383	8.07698	0.030922	0.050595	7.72108	1.14504	26.8201	1.82716	3.21091	99.1884	20.1956	109.304	4.40946	0.136095	0.188413	33.3719	38.6971	6.07421	0.437513	8.73475	136.466	7.09006	4.54592	2.64565	41.4091	29.8528	84.3312	0.862325	0.213755	4.56729	10.6131	143.185	47.2128	0.158184	16.5404	0.755503	329.229	4.83887	13.3598	13.249	65.0161	402.196
4.41889	21.1337	51.0107	48.9094	26.8452	22.7938	0.00453182	0.229955	4.58474	1.15965	8.02661	9.42737	0.680577	100.989	28.2349	67.7701	2.6953	0.210778	0.257421	18.8299	33.4733	5.53926	0.407464	37.006	147.831	10.4819	4.02918	1.16024	49.8841	29.041	85.8331	1.186	0.360382	3.31153	7.96159	142.269	53.6625	0.234037	15.5981	1.07839	135.629	5.08293	13.6336	8.73836	65.0689	128.73
4.69172	11.5876	49.3502	38.3152	13.3781	8.57117	0.00551713	0.0636659	4.56375	1.20438	4.47252	35.3151	4.45154	102.872	28.0959	78.7739	3.94134	0.0980804	0.365625	34.0436	27.4329	5.71984	0.442864	10.2155	145.748	7.7509	4.74325	1.22808	42.512	30.0408	97.8631	1.12798	0.112756	8.05092	11.4948	138.661	70.8575	0.114502	17.7409	1.47937	328.792	5.25079	12.8308	6.94977	60.1432	389.006
5.9054	18.5519	44.6046	84.0293	40.4111	34.6351	0.0080312	0.0453616	8.08652	1.17573	27.0267	14.5829	0.0454942	108.527	29.4688	67.6739	4.31052	0.199639	0.236835	4.72418	33.5138	5.80729	0.378767	105.441	121.878	3.51371	4.86427	2.33636	24.6094	27.5255	88.1665	1.20743	0.341431	7.95176	10.4045	145.02	53.6163	0.224289	17.7737	1.47176	228.38	3.97398	13.0214	12.7443	77.5754	207.188
4.24941	29.8869	54.2916	98.5003	35.5946	16.1809	0.0514	0.482937	8.24894	1.13517	22.9516	12.7399	1.75588	99.7708	26.8772	107.362	5.3486	0.335422	0.0225766	35.8792	21.5297	5.99191	0.38675	80.8494	139.15	11.1173	4.23763	1.93014	29.481	28.5168	88.5803	1.19098	0.17045	7.07755	8.23034	143.475	40.3245	0.255489	17.0767	1.00086	156.209	4.37787	11.8247	9.14781	62.5082	428.528
1.35804	8.24162	54.3234	53.7487	22.1263	14.2201	0.0261624	0.684184	3.79369	1.31616	8.50133	26.8794	3.15427	109.728	21.0575	46.2561	2.86413	0.193452	0.223931	35.5014	34.9996	5.19583	0.395314	46.0604	114.285	5.16987	4.25428	1.53765	23.4977	32.923	85.5794	1.18728	0.377326	3.86637	10.0573	145.154	53.1215	0.237079	16.511	1.27292	248.936	4.78605	14.5147	14.963	64.7282	293.687
2.42807	12.9173	46.9188	118.326	17.789	39.1976	0.059639	0.191911	4.6244	1.30935	25.1599	12.6533	1.24779	104.814	22.7684	114.618	1.79574	0.499534	0.151947	42.5111	27.0219	4.12161	0.367921	131.746	111.276	12.2739	4.38573	2.82247	26.5273	32.7464	97.4692	0.882142	0.153789	5.47872	7.52605	139.414	63.6041	0.126464	17.578	1.07794	325.368	4.39663	11.665	6.64748	78.2073	334.448
1.63895	29.4131	53.9046	73.844	16.166	28.1102	0.0271883	0.159511	5.40621	1.14818	7.99733	9.79444	2.11131	104.151	25.2094	107.723	5.42014	0.0422922	0.354198	50.7224	27.0871	4.22968	0.357323	32.1883	128.165	12.0513	4.01825	1.86353	43.3118	27.9985	98.9365	1.22797	0.347867	8.39144	12.273	145.2	52.1351	0.175531	17.988	1.2598	156.001	3.82193	12.2684	12.7188	70.089	343.655
3.99835	11.9979	50.0062	85.0697	35.0927	25.3184	0.0532812	0.624372	5.95585	1.20557	29.0052	1.41316	4.98486	100.71	27.213	118.268	4.87093	0.180476	0.392999	17.2571	38.6248	4.95623	0.425487	37.4225	140.054	2.27183	5.24772	2.78765	26.3537	32.0399	92.2152	1.25399	0.180584	9.11635	12.3353	146.893	51.5062	0.157161	16.4402	1.29056	190.356	3.54923	10.9605	15.3823	77.7577	145.78
3.90612	11.4995	53.4568	59.887	7.19683	29.8338	0.0587593	0.303845	5.25097	1.27668	11.993	5.72217	2.60684	109.121	28.0777	114.835	6.60125	0.0458805	0.475621	57.9054	28.3091	5.49558	0.400697	130.248	135.884	12.5054	4.13985	1.86136	23.6765	29.5851	85.4945	1.25065	0.103608	8.36664	12.0027	140.934	59.911	0.154275	17.4942	0.760728	184.221	4.38867	11.7674	4.41425	72.5939	276.476
3.57061	13.5444	40.6545	41.3333	20.2573	36.4799	0.00805068	0.00829306	2.5774	1.30821	12.7325	4.34559	3.52172	99.1346	27.3417	61.2285	2.02467	0.438955	0.422283	5.56492	22.9418	5.30085	0.363853	105.492	145.546	4.73429	4.98356	1.82399	44.6549	31.0118	99.45	0.882054	0.53053	7.24815	10.9297	143.54	47.3779	0.227364	15.869	1.42622	250.411	4.7973	12.6456	9.79094	72.2126	444.036
5.09821	27.4086	36.9937	92.587	40.6542	23.1361	9.78202e-05	0.437517	7.97151	1.25011	24.8202	28.9349	4.17507	100.825	20.1829	88.3865	3.02278	0.208014	0.0983858	26.9738	23.505	3.95106	0.425369	100.222	126.595	14.9573	4.33074	2.22445	32.478	28.0715	99.8526	1.29409	0.401604	6.36189	10.5904	146.171	70.6562	0.25488	15.7715	0.721224	133.527	4.1802	14.5858	14.0013	62.202	403.982
0.18499	23.2807	53.6547	57.7	44.1241	24.337	0.0072952	0.901926	1.81601	1.15082	16.9333	30.303	2.10153	101.291	21.2588	115.08	4.73703	0.213135	0.101449	41.3752	36.6497	6.02004	0.439121	110.107	114.041	4.06297	4.14182	1.62888	46.9062	30.1317	89.1536	1.02261	0.463353	7.99031	7.96278	137.397	51.2113	0.169882	15.7432	0.857601	182.8	5.28144	15.4576	17.9654	65.1148	266.248
4.3921	16.8056	43.8382	54.7041	30.1652	37.6622	0.0544738	0.590142	2.25407	1.31886	15.0304	30.7161	1.5081	101.493	21.425	88.8361	4.57888	0.384359	0.373513	15.7523	34.6473	5.04454	0.381684	137.813	119.398	7.69754	5.06302	1.72714	32.362	33.2097	99.1525	0.780031	0.217456	7.72553	11.489	145.251	74.8265	0.228066	15.5938	0.915071	293.437	4.9939	11.737	12.61	71.5913	137.862
5.5203	18.1543	38.0043	95.4874	34.9696	7.20099	0.031883	0.897347	4.53608	1.19968	25.0691	3.92368	2.1402	102.736	21.398	61.7498	6.66466	0.0819581	0.401974	18.7785	24.8169	4.79988	0.37326	72.6656	130.097	5.20517	4.86359	2.86255	34.8633	32.8528	97.9712	0.848297	0.215477	6.42308	9.5011	137.439	65.8608	0.185277	17.0374	1.09632	289.349	4.33205	13.5998	10.055	73.6473	119.908
5.72395	15.4331	38.3233	128.286	13.5864	16.0515	0.0458409	0.049859	8.23959	1.13145	0.260067	34.3124	0.258883	105.839	28.2888	109.539	2.19863	0.0448352	0.246417	52.8512	23.0833	5.25581	0.382755	10.5434	131.663	14.6051	3.69442	2.14711	35.6165	30.7087	88.6725	0.940445	0.367704	9.32412	11.9564	139.512	46.8357	0.227201	16.7661	0.708389	191.428	3.8565	12.0196	14.6791	77.4675	113.913
3.16545	13.6663	39.5587	118.701	24.4457	37.8235	0.0536456	0.408103	2.69575	1.20965	9.09236	21.9864	2.98755	106.079	29.868	62.5612	6.63966	0.201952	0.15174	63.6431	26.8404	5.89902	0.355996	128.529	119.866	12.2092	4.73313	1.68408	49.7585	29.1355	88.3055	0.942991	0.299601	7.82719	10.4011	142.742	59.1509	0.218781	16.0618	0.93821	344.023	3.62888	12.1622	5.14035	74.8016	444.893
5.33448	19.9456	49.2308	106.238	3.35997	16.6601	0.0350116	0.648697	4.93974	1.16942	13.1227	4.3446	1.17646	100.772	24.5027	46.4031	2.32866	0.370056	0.199934	28.9871	27.3269	5.25573	0.412509	112.799	117.641	2.51112	4.92964	2.4217	32.8079	27.1411	85.1221	1.25899	0.253974	6.02867	8.82246	143.458	50.9297	0.255756	15.5942	1.29866	298.269	5.16712	11.134	5.24916	81.8051	267.757
4.20932	14.5132	40.3273	71.0622	21.5014	37.6614	0.0118355	0.88255	8.10951	1.3048	33.2915	26.0891	2.10176	103.793	23.4444	76.8476	3.2345	0.12901	0.0574794	8.53087	37.0884	4.22138	0.423332	27.3065	143.842	4.90705	4.9316	1.17287	32.0079	33.1633	87.7212	0.757835	0.486396	7.23833	9.78654	138.731	50.1071	0.236338	17.4209	1.46987	155.059	4.32755	10.6275	7.08455	81.0592	408.419
0.053192	17.553	46.4775	77.6033	12.1425	17.3633	0.0260209	0.736422	8.21589	1.21249	31.3834	14.5883	0.171232	99.6375	25.9131	133.837	3.90838	0.465287	0.276697	43.5935	38.1884	5.34191	0.354365	59.7147	122.396	13.6783	3.59535	2.48653	24.2025	29.2236	89.631	0.775537	0.530483	3.71901	10.4418	142.891	53.9191	0.155678	16.6879	1.02696	334.092	4.18572	14.8949	10.4343	66.8969	382.479
4.8907	13.4132	36.445	88.1095	26.0598	23.5725	0.0209311	0.115479	4.02646	1.19772	34.1618	28.0267	0.206798	104.25	18.0045	87.4143	4.57908	0.398897	0.0571569	20.4137	32.624	5.98326	0.408157	24.9265	136.236	7.33431	4.28767	1.62082	48.8201	27.1649	91.9353	0.957209	0.177542	6.9398	8.79621	140.989	41.5532	0.251499	16.6804	1.43443	175.702	4.97188	10.8743	18.1633	78.8132	427.317
4.189	17.8945	48.092	111.8	24.4945	38.9281	0.0432206	0.417966	6.16959	1.19009	13.4186	7.28745	1.43708	103.994	25.4369	97.442	3.89199	0.171861	0.158495	11.2516	29.8214	5.4038	0.449619	12.7996	149.1	4.63175	3.75229	2.43735	30.3863	30.3971	85.6209	1.25925	0.212071	3.10959	10.7624	140.343	49.2757	0.120846	16.893	0.803135	160.773	4.99695	14.3836	14.1274	68.0016	356.3
3.30761	22.0571	40.3582	110.417	6.38828	39.3559	0.0417718	0.262869	8.20956	1.29008	22.1116	9.40734	2.21112	105.849	26.7608	90.6536	5.08141	0.408435	0.294196	54.1848	34.3254	5.00524	0.378319	79.7104	147.66	12.8823	4.25768	1.16359	31.007	27.4915	84.519	0.837132	0.576225	5.51966	10.5967	144.272	53.753	0.145872	18.007	0.743871	315.397	4.3645	12.1777	6.54581	77.5359	282.703
3.75711	8.67427	39.1092	117.161	36.6905	31.935	0.00490988	0.484355	2.76389	1.20106	28.8822	32.1622	1.42436	101.567	19.9858	68.7616	5.80866	0.0722991	0.499583	17.2114	28.1623	5.92292	0.429068	97.4938	111.113	8.44402	5.05196	3.0396	37.6009	27.594	84.5504	0.795915	0.188495	5.49977	11.6684	142.88	55.7345	0.241066	16.6628	1.29589	212.877	3.95216	14.3567	12.8415	62.5023	90.986
4.31277	27.5573	43.5818	114.865	44.711	34.368	0.0350687	0.470534	3.12113	1.12113	20.6057	15.638	0.920703	108.794	25.3971	71.593	2.87977	0.304307	0.493627	13.5339	28.3159	4.57845	0.37614	66.0296	123.414	11.1725	5.08098	3.03346	32.8238	30.4802	86.0688	1.03764	0.138301	7.49049	9.65688	137.118	49.1298	0.203968	16.2104	1.08602	333.596	3.75266	12.9525	17.7252	65.8516	398.608
3.9681	14.2588	51.6195	72.3328	11.0272	10.8193	0.0543516	0.591033	1.84301	1.17168	24.7011	19.5611	4.13246	106.567	22.2423	101.417	4.6593	0.0224823	0.210362	59.1463	27.842	6.03658	0.441208	118.386	113.312	8.3021	4.14617	2.27349	24.4571	32.8798	83.5834	0.864124	0.182513	9.03104	8.74974	146.669	66.7075	0.172842	16.0181	1.51747	259.68	5.45456	13.2036	15.5893	67.7775	371.011
1.92385	19.6715	46.1347	126.718	5.51256	9.04308	0.0107578	0.0509852	7.23254	1.12465	34.0796	13.4369	1.97792	105.396	29.1441	76.1083	5.33433	0.0607357	0.473097	7.50464	30.3773	5.58417	0.360821	105.185	144.529	8.15804	4.47959	1.14632	32.045	32.4851	94.5575	1.28803	0.215843	9.31688	8.72504	140.566	55.8807	0.243173	15.7034	1.03027	161.271	5.23823	14.4139	12.4874	76.6026	320.448
0.720117	14.2398	52.5695	99.3601	1.59267	10.009	0.0560951	0.29268	3.26565	1.26454	22.8733	4.60829	4.41132	103.468	27.8153	65.81	1.50295	0.134665	0.106527	68.3637	34.181	4.77298	0.366351	89.9571	141.493	14.8555	5.04489	2.3708	46.5583	27.2954	87.7119	1.15738	0.536018	9.87438	7.90916	141.063	53.3627	0.277226	17.448	0.732309	134.093	3.6174	12.3474	18.9225	70.8633	363.422
1.14472	22.6723	51.9894	114.718	38.5854	11.621	0.0519509	0.0806515	4.29184	1.21604	15.6965	19.6175	1.50745	106.052	29.4557	49.3734	5.6089	0.0955705	0.110346	67.7464	21.4245	5.18346	0.414148	0.994461	136.157	14.1389	4.6516	2.26693	42.4376	27.0573	87.4777	1.01583	0.166735	5.73281	9.38166	146.365	66.6134	0.221029	16.6987	1.12003	163.669	3.51132	14.9605	17.8932	74.2873	303.285
5.99596	11.4291	42.0117	124.344	39.2317	20.5948	0.0110502	0.749348	7.26137	1.22555	19.5656	22.3151	4.78596	105.535	29.6619	133.757	1.968	0.140951	0.283458	8.80906	22.9437	4.43598	0.364256	53.2124	137.405	3.99285	3.93275	1.4795	32.3576	32.9786	98.7855	0.987584	0.276466	8.0995	10.2396	143.113	40.217	0.194221	16.8351	1.34909	128.773	4.66728	10.9803	5.72183	81.2301	388.538
1.84971	14.3549	45.4144	71.2373	24.4338	7.0746	0.00615145	0.511346	7.02101	1.26633	21.4659	26.9864	3.1854	105.486	27.8148	118.187	3.06456	0.0717517	0.38118	14.8938	33.0144	3.98053	0.410212	39.7465	139.89	5.35821	3.96728	1.71016	49.7649	27.7469	96.3789	1.26797	0.44821	7.81742	9.35097	140.226	60.6609	0.184323	16.1759	1.09063	270.052	5.35509	14.2432	5.57334	78.7294	110.699
2.78401	14.2012	40.4029	95.997	43.4892	11.9737	0.0330503	0.970862	2.44151	1.23539	20.5582	28.6936	1.85702	99.2969	23.5882	81.5618	3.01737	0.401307	0.368835	50.449	30.3011	5.75532	0.393039	84.0839	142.543	12.6489	5.0714	3.13181	24.9062	27.0085	96.6113	1.07365	0.554931	8.42822	9.33721	137.391	68.8042	0.186729	16.8112	0.712361	230.792	4.50957	11.5908	11.0486	72.213	315.883
0.377653	18.3655	47.6266	29.6239	37.2758	9.27562	0.00482167	0.305333	7.96925	1.30894	18.9503	26.9168	0.460227	108.679	27.9731	48.5086	4.95618	0.0521253	0.10829	48.7901	24.2125	5.56079	0.390087	129.558	128.546	11.235	4.83855	2.04635	43.3309	28.5029	94.3189	0.901105	0.512927	4.1961	10.3776	146.977	55.2404	0.240597	17.961	1.58522	139.304	4.94616	12.9936	11.6232	61.4749	369.888
5.88707	28.3282	53.0229	59.4184	38.0672	12.9779	0.0145027	0.856443	7.90361	1.18172	34.6453	26.8442	4.08082	102.135	18.6767	137.923	2.89524	0.293059	0.503427	11.1096	32.0831	5.88963	0.370328	127.869	121.368	9.34136	4.50348	2.2107	45.8588	27.5152	92.7624	1.18713	0.204465	8.17712	12.3738	139.148	57.4239	0.233623	17.8323	1.00243	345.735	4.93101	10.8146	17.8972	63.4132	424.629
4.9677	13.8294	44.0634	115.29	32.196	19.1792	0.00392762	0.15075	5.79519	1.29535	21.276	18.9495	0.56307	103.853	24.5391	114.041	5.00199	0.0952313	0.319845	63.2219	30.1393	4.92102	0.352167	35.2011	137.961	7.44441	4.79371	2.17954	45.7986	28.3042	95.102	0.807044	0.151002	7.22673	11.1926	142.906	46.2397	0.204427	17.4585	1.47385	146.799	3.96659	14.3963	10.871	64.5606	272.78
0.825545	15.6563	49.7921	106.939	22.2112	31.3283	0.0422057	0.949022	4.01711	1.16197	12.6242	1.74393	0.113135	99.2046	20.612	50.6883	6.7063	0.216057	0.0603958	4.86615	26.4908	6.03187	0.412646	73.0948	129.767	10.1968	5.08491	2.01301	20.0647	28.6837	84.0815	0.92709	0.339586	5.39915	12.3362	137.775	64.3497	0.16183	16.3327	0.909904	334.599	4.61167	15.3382	6.12369	63.9987	441.804
1.07648	18.0185	41.1871	108.068	41.2521	39.7273	0.0414385	0.461817	2.86607	1.20836	11.5433	30.1693	1.7523	99.8946	18.6617	89.3264	4.48802	0.469933	0.265193	69.1368	39.5331	4.66313	0.357121	91.5779	145.257	6.99375	5.25611	1.82236	23.641	29.2441	92.291	0.992065	0.287143	4.07698	9.95617	138.583	62.142	0.253401	17.1723	0.941975	186.088	4.45996	13.849	13.4286	66.9454	342.211
3.9377	17.22	48.4676	53.3625	43.1159	32.0373	0.0299473	0.675453	7.62015	1.25549	33.4035	2.46636	0.203584	99.6683	27.4868	134.005	4.92209	0.371679	0.310748	49.713	20.071	4.04648	0.417858	39.181	132.217	2.91513	4.42635	1.42015	24.2631	30.6778	95.4566	0.925977	0.541242	7.51191	12.3675	142.673	74.2252	0.182252	17.2363	1.32512	257.197	5.03565	15.384	8.65264	76.7924	348.836
0.645779	27.5632	45.0383	64.5358	26.9476	7.49598	0.0388833	0.0376558	7.26965	1.18267	34.4248	9.05612	4.61198	106.296	25.7062	97.0497	2.73984	0.484237	0.413512	3.6356	27.6075	5.61048	0.408239	18.7464	118.47	7.7717	3.78212	3.06508	24.2487	29.852	93.6519	0.88121	0.496825	9.02567	8.47234	141.872	47.7471	0.201203	16.2463	1.21978	313.068	4.36049	13.7609	10.6431	81.4337	100.054
0.873467	17.1051	49.0184	35.282	40.2667	26.2523	0.0249689	0.0703095	2.73302	1.18724	14.5769	35.4564	1.25811	107.847	29.1678	78.043	3.84131	0.339591	0.139882	25.1122	37.6953	4.34363	0.387573	109.292	125.858	2.55996	3.64058	2.26603	45.1873	33.6349	87.8264	1.24984	0.465482	6.61477	9.54864	144.601	41.1661	0.230983	17.0979	0.87791	291.946	4.71052	14.6367	11.8449	78.9696	335.631
2.38785	16.5638	39.7489	29.8475	14.4698	20.6355	0.000621477	0.0810616	5.99628	1.26359	34.4096	25.3769	0.580082	103.202	22.7184	47.3992	3.32593	0.495628	0.477391	60.8779	38.47	5.29021	0.403265	56.7767	138.943	7.6772	3.80215	2.88376	29.1088	28.1088	85.8616	1.11456	0.155258	4.48957	10.7952	143.422	57.7649	0.1756	17.1477	0.773298	210.081	4.33072	14.4521	12.0885	66.9841	121.554
1.54498	19.1469	54.1008	29.3907	29.5836	11.2151	0.038394	0.848694	8.22146	1.13041	21.1983	26.9609	3.61358	108.725	19.4338	86.9871	5.99115	0.0497934	0.416188	70.776	28.6136	5.98669	0.382062	57.9473	112.5	8.903	4.79593	1.19468	48.5448	28.1096	90.6599	1.1212	0.115713	9.82924	7.94079	137.435	44.1047	0.275025	16.0171	0.86133	268.042	5.14026	14.8504	9.90766	70.9582	149.029
4.52996	29.6669	40.0801	43.2672	4.51936	15.3138	0.0236113	0.918886	7.3951	1.22997	1.47023	11.0087	0.766993	107.409	28.158	142.786	4.71182	0.376833	0.471164	69.5633	25.3232	4.96633	0.437424	86.7436	111.551	6.29943	3.82602	1.94505	30.8456	33.5595	97.7545	1.18331	0.51661	6.70324	10.1004	139.901	40.6064	0.15672	17.7511	1.11889	348.526	5.19929	13.704	17.8682	66.4984	294.933
5.02672	11.5453	48.2111	27.4919	31.1519	11.096	0.0367002	0.965406	3.14491	1.16687	27.4047	6.99108	3.88792	99.0813	21.996	101.297	3.27583	0.160844	0.38149	50.7276	26.5336	4.40075	0.364497	25.2482	147.576	4.33491	3.95198	1.68689	21.5672	30.7142	84.3479	1.056	0.42937	9.23027	9.95231	142.341	56.8984	0.234906	16.4953	1.14988	261.611	4.97936	13.3263	4.29254	80.2804	434.348
0.707198	10.5851	43.1208	74.6804	23.735	23.8939	0.0368115	0.573749	6.0996	1.15644	21.1051	5.19794	4.0749	107.048	25.7464	96.8233	5.81568	0.156991	0.322789	8.84362	23.8975	3.92272	0.432094	70.7406	135.198	11.23	4.18004	1.91938	48.5386	30.7504	95.3258	1.26807	0.325688	5.90797	10.9579	143.358	50.8281	0.141367	17.3497	1.48175	202.41	4.67079	13.6154	14.8859	60.8595	182.812
4.6658	19.9499	46.8211	38.5853	37.1013	19.9336	0.0240343	0.724748	6.2707	1.26334	27.0455	17.6533	1.29138	103.366	25.0056	89.8955	4.38142	0.44144	0.290816	68.9009	33.9131	5.89669	0.386271	15.7645	111.283	5.8364	4.72264	1.23811	40.2183	30.5637	82.6093	0.779842	0.442255	5.63188	8.29731	137.688	40.1306	0.183152	17.4595	0.774571	221.513	5.21226	15.3736	12.5302	65.833	261.133
6.53916	26.085	52.4803	50.5774	32.602	15.5604	0.0527153	0.38083	5.38087	1.27092	26.8427	26.753	3.66929	102.242	27.5106	73.3077	2.76208	0.505891	0.518719	52.5318	33.9181	3.9879	0.437568	139.444	118.956	9.49438	4.66253	2.15791	31.3731	32.3234	93.4008	1.28604	0.555231	3.88493	8.03779	143.026	54.2505	0.135364	15.9691	0.710284	168.608	3.80655	15.1551	17.9983	76.6441	227.921
4.65472	18.344	48.5409	65.9507	6.78227	27.4593	0.0518744	0.645142	3.46347	1.26497	23.0099	24.071	0.550558	102.931	29.403	73.091	2.97745	0.268751	0.408263	57.7326	28.1687	4.57427	0.409488	125.595	147.475	14.6346	4.21178	3.13451	20.3202	27.8655	94.2637	1.1657	0.15984	7.89861	10.5174	137.815	56.5015	0.262125	16.1739	0.803759	242.865	5.36901	13.8449	4.31402	81.1798	95.5395
2.74746	11.204	41.8939	46.7447	41.4257	11.1507	0.0504882	0.844237	7.56708	1.19271	10.285	31.8718	4.04313	102.224	29.5766	45.2963	1.96845	0.184037	0.389118	58.6624	36.282	5.83481	0.371749	21.5257	127.5	12.5808	3.61953	2.80104	25.187	33.9049	95.5465	0.936674	0.388343	8.53926	11.0777	141.828	69.8419	0.137535	17.5534	0.765236	299.045	3.6757	14.2071	5.07781	68.7718	433.627
1.74807	17.4436	46.9097	26.4886	43.9976	8.98044	0.0228814	0.812351	5.53749	1.16269	6.70365	12.6835	0.115894	105.014	27.6471	88.3661	5.92137	0.390419	0.181539	37.7563	25.1623	5.29355	0.416648	33.8022	133.158	5.21983	3.67357	2.40339	47.3484	29.8566	82.7624	0.870378	0.594125	7.13202	9.79014	137.356	64.4806	0.27876	16.4877	1.01067	183.087	3.66849	11.1656	8.63044	66.0177	400.555
3.15213	10.9105	38.7587	38.395	27.3302	31.6212	0.0525379	0.501222	6.80874	1.22338	8.596	10.1821	2.07662	105.498	24.5984	96.5033	1.59298	0.402653	0.146421	56.7652	22.3919	4.99076	0.402876	50.0254	140.743	9.02136	4.28857	2.84515	41.8282	31.1786	99.598	1.04144	0.30035	3.353	11.3229	140.729	44.2734	0.169437	15.7187	0.880162	235.219	3.63655	14.1905	7.88477	70.7592	230.284
4.30841	21.9024	53.4877	46.7612	7.01764	13.8769	0.0217967	0.898217	5.15191	1.21989	20.1084	9.86635	3.91458	108.448	20.631	51.6846	2.14036	0.458263	0.170551	17.5088	34.1168	4.69384	0.384261	125.866	137.53	11.6502	3.614	3.03892	48.245	32.3798	83.7392	0.733586	0.519098	9.24965	9.3716	138.283	62.3612	0.21667	15.8457	0.843063	265.89	3.69998	15.346	10.2282	76.4753	391.728
5.99293	12.9716	38.2619	82.2743	8.96022	24.661	0.00451535	0.839903	7.11734	1.13629	2.60285	12.6505	0.452302	103.707	28.2239	125.772	2.41105	0.269031	0.185372	60.9375	38.2188	4.81045	0.355209	33.464	115.27	3.3511	3.551	1.63138	45.1064	30.9351	88.7433	1.16063	0.104305	9.90768	9.93426	138.867	62.1758	0.141287	16.223	1.52938	192.377	3.95282	12.1814	6.47589	71.3055	420.535
2.49046	14.2611	39.0519	128.754	23.8367	31.0214	0.0106648	0.48433	6.30963	1.19178	21.3928	11.8364	2.99872	101.021	24.2621	129.132	1.50496	0.028681	0.0889405	29.6378	36.7676	5.87813	0.415606	64.9064	125.869	12.1551	4.29053	2.32627	37.781	28.1117	87.2939	1.0638	0.387409	3.71204	9.38575	146.572	42.4438	0.262972	16.5008	1.12974	264.097	5.07388	15.0836	7.88493	73.7521	160.764
0.669482	19.2316	50.3088	60.2537	26.0263	39.5101	0.0436947	0.459802	3.77259	1.28846	33.8617	8.11794	0.010031	103.567	29.5993	74.2935	5.65473	0.288764	0.0506774	44.6354	21.7173	4.2313	0.438697	0.836245	142.854	8.54846	3.66036	1.8295	30.9089	29.3751	84.9215	1.16735	0.408795	6.97922	9.60439	142.737	49.778	0.137061	15.8721	1.59224	157.652	5.08399	11.7981	16.0394	63.625	208.861
0.0025648	17.1081	36.1982	44.6468	37.7092	11.1533	0.0297051	0.888558	4.37704	1.12492	9.5411	16.7298	4.03765	109.687	22.1388	126.142	1.54969	0.211777	0.273024	11.3811	26.0081	5.28757	0.353134	83.2087	117.895	2.95667	4.21118	1.23494	21.511	32.1427	90.5886	1.21743	0.321222	9.92363	12.1975	138.345	45.0637	0.14347	15.9072	0.763359	336.152	5.17022	14.7846	5.26759	72.724	148.925
5.68375	11.1785	54.0662	126.968	24.7001	30.053	0.0166419	0.683374	8.16964	1.18268	11.1348	25.9533	3.76858	103.191	24.613	81.3018	4.80219	0.193444	0.1485	6.98524	23.1882	4.4454	0.411497	72.6011	133.468	7.50942	4.56592	2.79569	42.9756	30.4692	94.449	1.29776	0.144015	7.37755	9.64301	141.73	55.0229	0.18075	16.5694	1.34527	129.322	4.91082	12.1703	5.52963	62.9623	446.812
3.81085	16.7565	54.1206	106.898	6.03015	21.9791	0.0130383	0.463699	2.17137	1.30329	31.2815	19.9745	1.50782	100.541	20.0814	65.2499	1.93476	0.284503	0.176917	9.75298	23.6929	5.15993	0.393178	131.919	129.21	5.31579	4.94358	2.55757	35.0238	32.8733	94.8719	1.236	0.390234	8.53334	11.0627	144.736	55.1449	0.255086	17.556	1.15995	251.837	4.60997	12.7986	13.4984	73.4688	162.379
2.00383	26.9522	44.0219	70.3115	41.9521	28.5078	0.0550723	0.124608	5.29625	1.13878	34.7433	12.2874	1.71913	104.373	27.0185	104.543	2.27823	0.200263	0.315969	6.04992	36.8837	5.18456	0.397216	3.46705	123.16	13.5756	3.733	1.84047	34.9362	32.1815	89.2886	0.920403	0.378694	8.78814	11.6658	137.369	44.768	0.252277	17.365	1.40635	133.185	3.74632	14.8568	16.9517	78.2118	289.175
4.22238	26.6289	38.6086	49.0179	33.9862	29.2499	0.0389309	0.892343	4.78765	1.1859	19.1561	11.788	0.970557	103.392	18.1191	49.3348	1.79808	0.449878	0.302458	9.88058	34.6033	5.42864	0.403035	79.8745	117.496	7.57791	4.73323	1.19377	42.898	31.1901	82.5086	0.924043	0.1448	3.21947	11.3608	138.139	48.7485	0.119486	17.995	1.19445	152.016	5.11341	13.6592	9.0936	73.0582	222.818
4.18819	22.0413	46.3563	76.5744	14.988	16.7027	0.051303	0.983902	8.08872	1.26393	18.961	18.0863	0.771194	99.956	18.2839	54.1422	2.52667	0.0584549	0.108913	3.94903	29.397	6.0736	0.356579	3.06598	145.201	4.32663	5.00016	1.881	30.7832	28.4816	93.7015	1.07318	0.580177	5.27056	10.3434	144.707	66.7454	0.125622	17.6083	0.805657	165.992	4.18958	10.7382	9.96021	69.6262	132.049
5.10123	17.9899	43.8289	85.3812	2.15055	16.495	0.0539513	0.14989	5.68925	1.20624	22.6753	24.1237	4.2891	103.742	27.9804	60.3214	6.64069	0.18177	0.192303	34.9877	35.0131	4.34183	0.440989	60.3486	132.161	14.9749	4.22354	1.48919	32.0649	27.5994	83.2005	1.11014	0.11835	3.13619	9.28879	139.697	63.8287	0.183148	16.3184	1.17209	272.209	4.63726	14.8493	14.7318	71.3109	146.092
5.7441	27.0148	54.8319	128.988	24.4187	22.635	0.0460356	0.024229	7.37677	1.12962	34.0078	19.9549	3.29928	102.205	29.3073	76.3564	3.47565	0.36881	0.178753	47.1398	26.4207	5.23163	0.442753	82.7223	118.309	11.8422	4.60062	2.9878	38.2549	30.3794	85.1589	0.85468	0.38075	5.82638	10.2926	145.74	50.7664	0.250215	17.2201	0.975572	274.281	3.89371	13.8617	4.30808	63.3855	310.236
6.53329	23.5662	38.6668	30.0355	8.66593	31.4281	0.00104897	0.555271	6.54801	1.30734	12.0584	29.276	2.09847	107.07	24.4273	95.523	4.4809	0.402405	0.456293	46.0519	39.2309	4.00111	0.383049	64.4913	148.532	11.9004	4.16443	1.8929	34.8068	33.7553	95.6626	0.785604	0.257882	9.19494	7.78193	141.738	58.6635	0.205133	16.4023	1.06631	264.265	5.34893	12.3522	9.63097	77.4818	116.293
0.322584	23.5431	45.1412	64.477	26.6044	22.6033	0.00660616	0.543735	7.70675	1.19842	1.00166	7.18082	2.78936	102.402	23.1706	74.815	4.50842	0.175881	0.412722	72.2031	26.9033	4.10992	0.353172	62.8484	132.443	2.46383	5.01169	2.26167	49.1335	32.1605	92.0934	0.797713	0.151723	9.4463	10.5601	143.736	63.8811	0.154572	16.8688	1.56544	225.939	4.29249	14.5343	11.3912	71.7616	385.541
3.34118	10.0849	52.868	46.9616	44.8465	21.1409	0.0178518	0.43389	3.93163	1.22287	28.9822	34.7252	3.59331	109.025	18.9614	141.258	5.59145	0.0634667	0.363905	11.7804	36.944	5.08472	0.367902	48.4489	140.073	7.26757	4.614	1.29536	39.422	30.4467	95.4691	1.28165	0.249379	6.08742	12.2145	145.702	60.1166	0.156233	16.6344	1.43302	250.235	4.84611	10.8046	11.7616	63.2346	298.635
4.66317	19.5724	35.5285	112.482	37.0058	27.3392	0.017701	0.548604	6.22136	1.15641	19.4064	5.53553	1.57309	104.489	28.8407	102.017	6.69365	0.13429	0.428118	26.8044	33.1444	5.32816	0.407409	81.8496	128.345	14.725	3.77385	2.50137	37.7236	29.0513	99.623	1.00227	0.265537	3.72104	9.91183	140.582	43.3376	0.264992	17.7259	0.960954	222.363	4.9011	14.5383	18.5117	71.626	445.694
4.31438	13.8401	54.3258	76.5658	24.9527	26.1288	0.00776152	0.615072	3.43438	1.12675	29.4304	6.00274	2.15355	109.067	26.1116	135.986	6.01907	0.105621	0.0436734	53.597	22.597	5.80753	0.410541	48.9679	149.8	10.2001	4.82751	1.50559	45.1323	29.0362	93.5701	0.754841	0.303826	8.38449	12.2808	146.185	42.9309	0.247246	16.1342	1.5502	162.037	4.01944	13.2337	18.9281	73.4294	101.69
3.94272	13.4573	39.1999	26.3872	18.7241	36.6223	0.0541222	0.147454	6.02064	1.23653	5.6248	35.3804	4.11439	108.549	22.5116	122.955	5.17937	0.465049	0.110626	26.0702	30.1616	4.35071	0.412327	116.173	120.516	7.79286	3.6967	2.7913	23.9201	32.3776	99.8074	0.809931	0.28395	6.90146	8.66289	144.538	63.5078	0.190775	17.8668	1.16441	294.901	3.73576	14.4536	4.98218	67.8625	413.997
0.207005	22.8377	41.4903	54.0065	29.1824	34.54	0.0592049	0.438649	2.0051	1.1354	20.108	28.0667	4.66586	109.766	25.5061	75.6535	4.22172	0.0950916	0.185471	3.57702	25.8734	6.05227	0.424929	78.3555	138.371	11.2836	4.33847	2.08251	47.2039	33.1292	89.9106	1.17464	0.156536	3.49987	8.77865	143.295	64.078	0.229675	16.9177	1.08289	178.957	4.66473	11.0164	11.9109	76.7453	209.144
5.95302	27.2529	48.4834	75.5656	7.91439	34.5706	0.0465277	0.747579	2.7333	1.28185	12.0904	31.9728	2.32959	107.635	27.5009	131.481	5.55053	0.133402	0.188003	22.4404	29.6948	4.41905	0.386574	105.991	111.273	9.05054	3.71556	1.89207	45.2382	27.9628	95.7895	0.787173	0.407974	3.6689	11.0453	146.756	52.9515	0.182541	17.0316	1.27068	131.98	3.66323	12.2145	13.508	80.1699	236.642
3.77378	23.2601	41.2965	38.0641	31.5608	6.07181	0.0524673	0.275166	3.06141	1.25675	13.8999	25.1513	3.6069	104.923	19.3729	141.333	2.12164	0.449323	0.360085	46.5647	29.2935	4.63776	0.440234	112.616	122.765	9.77173	5.24929	3.12661	28.7157	33.8137	94.9372	0.84452	0.317962	9.72885	7.45938	137.254	66.8592	0.256365	17.6678	1.45658	335.738	3.61926	12.8591	11.84	75.9638	162.817
5.94712	20.4301	44.8161	70.9539	14.974	21.7246	0.0461877	0.600843	6.23579	1.28946	7.14206	13.6222	3.04854	102.407	27.4445	83.0468	1.52711	0.0750997	0.275855	23.4137	24.923	5.4787	0.375411	130.772	111.105	5	4.73426	1.22962	44.0829	32.9421	94.7427	0.736394	0.196156	6.94337	8.87869	140.954	53.4216	0.234602	16.5059	1.4622	348.022	4.26515	13.7305	4.2429	66.936	138.844
1.54715	22.5104	52.7282	110.885	18.4377	12.5983	0.0227264	0.264926	4.83208	1.23483	23.8995	26.0561	4.23436	104.119	24.9229	129.968	1.83203	0.396581	0.355241	31.3661	35.0608	6.0359	0.370562	137.441	137.671	12.8843	4.61923	2.2973	30.7177	30.5359	84.1909	1.08456	0.111758	4.54743	10.0445	146.945	62.8412	0.120126	17.6555	1.19653	156.334	4.04544	12.4355	6.77375	65.854	386.36
1.77088	23.5794	42.5592	99.9776	24.8141	8.61629	0.0192115	0.901413	4.16759	1.15402	13.8451	5.20333	3.76173	108.231	21.5987	122.538	2.81752	0.08919	0.466941	36.5948	29.3591	4.52379	0.3635	80.0067	123.232	3.19364	4.25432	1.50535	36.4326	29.5312	97.9069	1.06507	0.295496	3.02919	10.6811	137.403	53.4849	0.134014	16.5134	1.30833	329.22	5.11088	12.2083	6.01238	76.8382	146.564
2.56772	28.3732	52.703	30.9753	32.6485	9.85536	0.00135799	0.851048	4.53902	1.26504	6.17833	22.6943	1.55508	101.582	25.833	81.1378	6.2745	0.287932	0.340598	50.5353	28.1547	4.57676	0.353946	58.9952	149.909	11.8658	3.86219	2.01596	42.6153	27.7326	86.8606	1.01037	0.452597	4.41691	9.94274	146.329	59.024	0.228417	16.6885	1.17455	284.434	4.09095	15.3049	9.56129	76.0227	289.561
0.539597	9.51174	52.4608	86.5526	5.47051	34.5367	0.0390662	0.776652	6.8813	1.19471	4.09583	3.42808	2.83662	104.293	20.3115	103.38	6.57903	0.240297	0.35925	46.41	27.1997	3.9593	0.394285	119.678	143.03	12.0603	3.70988	2.30198	48.5785	28.4545	89.4396	0.95675	0.177753	3.72153	11.3803	146.686	71.3793	0.13825	16.931	1.50557	207.844	3.96323	13.1519	12.6178	65.2008	211.757
6.13478	27.8485	42.7268	40.3786	34.4781	19.9295	0.00466737	0.0870364	3.8083	1.22413	29.4979	23.1031	3.84338	108.495	18.963	56.0697	6.00412	0.27658	0.31486	29.5077	26.1064	6.05504	0.437045	46.1424	130.115	13.0587	4.62597	2.35746	27.453	28.0809	83.0834	1.29925	0.301707	7.44963	9.77686	146.586	54.9211	0.134607	17.3112	1.17023	163.939	5.11395	14.791	9.34552	75.3245	297.74
0.975612	26.8759	42.217	42.767	37.9497	31.1094	0.012661	0.228718	3.10184	1.31261	27.1561	16.5066	0.672737	107.444	19.4466	132.488	2.82857	0.250219	0.0411588	52.9711	31.354	4.07326	0.37199	88.2297	125.429	3.81092	3.91229	2.15298	43.2333	33.7943	89.851	1.14638	0.555841	7.91359	12.333	139.289	40.6511	0.148914	17.953	1.32906	329.787	4.20234	13.6356	5.83039	68.9211	263.209
6.75889	29.9199	36.3927	76.6879	12.7735	23.7243	0.0144384	0.520684	3.77963	1.19696	29.7552	29.9775	0.945327	102.698	28.195	119.354	1.53667	0.214394	0.298222	57.43	31.864	4.20442	0.406601	22.7378	141.903	11.3386	4.67548	2.12775	33.6879	30.5938	82.5724	1.19095	0.487307	6.50194	9.75924	142.058	73.1068	0.241295	16.9932	0.832946	292.737	4.3143	13.1337	16.9969	64.7161	299.519
3.87313	19.7759	54.5957	113.18	24.4366	32.3105	0.0385718	0.900094	7.17049	1.28758	14.2946	27.2919	0.974951	103.714	22.7256	83.2174	3.71247	0.466051	0.239652	49.4774	36.976	5.1126	0.382937	2.74218	111.277	8.22878	3.95708	1.85442	39.8054	32.1635	83.2343	0.785228	0.148086	5.37222	9.00631	140.713	59.9669	0.136047	15.5486	1.57196	270.548	4.42327	13.5556	11.1869	67.0219	369.792
4.35913	22.5242	52.4011	54.1703	6.51625	25.9159	0.0470489	0.289415	3.46369	1.25709	14.7094	17.6328	4.9222	99.3612	28.7466	143.568	6.0226	0.0790126	0.408798	41.3581	34.8654	5.43355	0.395158	33.9193	139.658	10.0506	4.99385	2.31922	25.7057	32.4953	94.7933	1.0728	0.482675	3.57161	10.1396	144.765	66.2854	0.140445	15.5336	1.52231	207.213	3.8613	14.2278	10.126	79.3403	133.472
0.777829	14.62	38.7143	62.0603	20.0601	32.0634	0.0331022	0.859593	3.66548	1.13645	6.17213	35.6725	1.62893	100.43	21.9062	103.776	5.61991	0.252931	0.10208	70.7477	30.211	4.05118	0.35977	104.092	120.462	12.8752	4.83723	2.20755	29.3007	32.2513	85.8204	1.09637	0.414682	4.11442	7.83511	145.184	51.769	0.173348	16.7285	1.29945	127.366	5.40379	15.4369	16.0965	79.8747	240.933
3.73367	29.8055	37.1862	108.999	35.7997	18.42	0.00444135	0.714362	7.07366	1.27493	3.95117	17.9906	2.94667	104.488	25.8849	48.0138	3.97179	0.324199	0.0985057	29.3409	25.7982	4.73758	0.416801	44.2058	126.655	3.05872	3.6013	1.73827	32.8563	31.5505	91.9149	1.12477	0.532888	4.49868	10.3346	145.736	69.2442	0.187886	16.4866	1.36045	317.598	5.20215	11.5668	13.8166	66.3639	308.194
4.53507	19.8492	52.3692	103.73	25.9926	25.4555	0.00885909	0.0466262	1.83893	1.30563	2.55106	15.5017	4.48472	107.851	19.3268	85.506	1.58274	0.433654	0.511384	49.9856	20.6415	4.69108	0.446096	22.0846	116.247	3.44988	4.72832	1.24295	32.6961	29.9987	96.9612	0.912799	0.291614	4.54608	7.51696	145.445	63.6755	0.248988	15.9564	1.19025	200.942	5.09548	14.913	17.1903	81.4069	409.588
0.256582	11.9911	50.6734	123.891	15.3624	37.5448	0.0477395	0.0931301	5.06128	1.2622	34.9129	23.3048	4.28586	104.252	29.0384	87.146	4.75871	0.0478097	0.0813816	54.7524	21.0219	5.13062	0.354926	94.7115	146.342	14.6359	4.16402	1.40184	22.9532	33.1777	93.6744	0.917625	0.256108	7.50918	10.7385	140.171	59.8411	0.240212	17.8725	0.831032	290.896	4.60743	12.7446	7.90128	79.6169	224.882
0.938776	19.8142	50.8186	129.447	40.2943	30.6286	0.0411165	0.315185	6.19212	1.16658	34.6193	34.9814	2.55024	106.771	22.9272	67.8646	5.4441	0.372659	0.429522	12.6671	30.1605	4.29138	0.423945	14.3967	140.282	9.61993	5.15006	2.24863	29.0982	29.3762	92.0155	0.975269	0.224716	7.73006	8.86301	138.327	41.2965	0.143925	16.5491	1.06929	139.575	3.89226	11.9367	4.38766	71.5622	438.596
5.82522	11.2716	46.5591	108.035	9.43099	36.3064	0.0245897	0.325863	7.96732	1.25344	31.8417	28.9845	1.90651	102.908	26.0797	58.9038	4.25494	0.46905	0.446835	59.3978	33.864	4.73119	0.38082	129.826	123.37	7.43495	4.20413	3.0424	40.6147	27.7856	93.4638	1.27109	0.277389	8.632	12.4917	137.314	65.6922	0.188716	15.645	0.857737	280.406	4.65942	11.9228	15.6695	76.636	247.557
5.3029	17.8341	36.9505	105.184	2.40564	19.4473	0.00871434	0.325071	2.48664	1.14508	11.4639	11.4746	0.836082	105.321	19.9155	82.2667	3.74844	0.330455	0.489933	40.9333	26.6612	5.17947	0.37015	36.6053	138.906	9.1012	3.619	2.35778	21.2513	32.8678	86.3977	1.18814	0.285199	6.48832	8.06841	141.27	51.9732	0.147975	16.3008	1.01557	183.376	5.08947	11.7828	11.7039	71.845	131.288
2.21729	18.7751	41.0643	129.462	32.4835	8.77271	0.00813191	0.709565	1.89707	1.18487	29.5102	11.2056	4.30558	106.891	23.7665	63.4551	3.99459	0.372854	0.342364	3.01436	33.7516	5.4063	0.351953	13.2419	136.587	10.4541	4.48288	2.58211	28.9508	32.7175	85.1295	0.792915	0.267011	8.46445	12.3191	146.62	72.752	0.216921	17.4463	0.872554	140.446	3.77146	11.6435	16.9085	65.2012	134.638
4.16588	12.7901	39.6654	67.2962	7.29928	21.4151	0.0340633	0.36069	4.10179	1.30026	23.3272	18.2584	0.424027	104.361	24.2165	109.906	4.24291	0.519691	0.464819	67.051	29.8045	4.67894	0.379406	30.6806	145.471	12.329	4.84484	2.80102	29.7	31.883	92.8715	0.919252	0.110879	3.45863	9.85224	146.937	43.3144	0.174177	16.3312	1.48065	333.186	3.8415	10.972	6.92841	78.1831	166.98
3.15003	24.5455	50.8583	70.6219	21.6724	25.571	0.0400941	0.200486	3.25902	1.17615	12.3556	21.8286	2.41273	104.084	19.3455	123.061	1.98916	0.256074	0.215878	42.0082	30.9997	4.26597	0.358237	100.475	130.525	10.7725	5.24327	2.77351	36.7551	30.6298	92.2169	0.752747	0.211909	9.91132	8.82952	143.539	71.8268	0.172461	15.8113	1.23195	151.999	5.16432	10.7924	10.9746	65.3595	322.72
6.70607	14.3218	51.2869	78.6776	23.6457	32.1636	0.0234949	0.605228	7.43027	1.31406	32.5548	23.8741	4.65414	108.174	21.9777	44.4609	5.14269	0.205749	0.267014	63.5403	26.1519	5.79436	0.396161	43.6652	137.566	4.54712	4.16316	2.25401	25.1935	29.4104	92.6523	1.18866	0.111091	6.0913	10.5136	137.229	46.4914	0.151077	18.09	1.48377	205.358	5.12571	14.2813	6.42835	73.5573	317.707
4.15389	27.793	43.5834	46.345	5.79978	30.4455	0.0244798	0.697004	8.21401	1.14691	13.6371	36.6191	2.31477	107.367	25.3367	110.155	6.13876	0.144449	0.343501	45.705	32.9251	5.76968	0.437017	10.9137	126.731	10.8681	4.03079	1.49606	21.4325	28.2377	84.5212	0.923672	0.331942	4.54848	7.56937	143.634	52.113	0.206459	17.9496	1.46506	285.291	5.40015	14.9624	16.8414	72.2108	433.152
4.88795	11.3937	48.6829	86.4838	14.5198	21.4593	0.0292449	0.0480782	3.36325	1.13683	14.6556	12.9004	3.69888	102.876	19.7338	98.8582	5.29508	0.126609	0.133015	61.7895	24.5179	4.60255	0.372019	14.4551	134.854	2.66205	3.52364	2.54604	32.2929	27.5635	96.2395	0.833857	0.317036	6.85307	11.8226	145.032	41.8854	0.15135	16.2175	1.60612	218.208	5.16248	13.7431	18.2981	60.0443	367.095
4.90909	25.3691	46.8162	102.384	44.3261	20.7232	0.016437	0.871831	8.1419	1.13247	9.57989	21.9726	2.24643	106.061	26.1711	53.2873	3.74462	0.187036	0.203057	8.12501	24.8247	5.27234	0.42494	91.6148	125.155	14.5916	4.42873	2.64063	48.3491	28.7767	90.8624	1.23738	0.535381	9.44278	10.3925	143.587	63.1089	0.208869	18.0842	1.24219	204.682	3.91694	14.7818	5.18354	73.6002	276.977
3.21109	23.7096	47.3004	33.2103	43.0976	29.2994	0.0558361	0.576537	2.56283	1.18604	30.9393	36.7359	0.728636	100.776	28.7274	64.2461	4.59274	0.0808136	0.170851	43.2675	39.4563	5.41173	0.375101	127.99	148.076	5.31279	4.54675	1.63948	36.9465	31.2195	86.8155	1.11724	0.245573	3.44734	7.46836	142.325	54.5351	0.271867	16.4734	1.28625	255.729	5.21006	10.9211	10.6794	70.0679	101.668
3.95827	20.861	46.6409	109.72	22.3077	21.6662	0.0512511	0.854736	2.4851	1.17417	22.2125	19.9205	2.9557	99.8984	21.5566	61.6787	3.16626	0.302485	0.486488	34.7146	22.4298	4.46375	0.352329	95.6748	118.951	11.8028	4.98484	1.96355	30.477	28.0203	97.1832	0.757355	0.545598	4.06867	8.0325	140.749	50.05	0.267467	18.0989	0.701753	335.091	5.11096	14.9801	11.9758	65.529	180.033
3.69148	15.7285	35.1714	93.4845	43.1799	34.0411	0.0596497	0.081207	4.20476	1.3033	18.5136	6.83837	2.47343	102.383	24.4577	83.274	3.2491	0.239601	0.258788	69.5642	32.0687	5.43201	0.433275	90.1639	142.969	3.43068	4.68881	1.53335	40.1037	29.7596	99.5484	1.05555	0.187997	7.00226	8.23025	146.727	65.9483	0.167186	16.4307	1.10591	222.713	3.52222	15.1242	17.78	65.5654	403.368
5.28906	24.2187	38.4064	124.322	13.9914	12.5863	0.0533323	0.800382	4.97867	1.31341	0.451834	19.2393	1.81944	103.357	23.1459	119.523	6.48117	0.453034	0.0655416	19.5274	27.477	5.16288	0.444242	139.536	134.563	5.4745	3.87256	2.42606	43.4946	33.0436	83.4636	0.874267	0.296466	7.55658	9.92745	144.839	68.581	0.214534	15.7431	1.52559	258.954	4.99348	14.2951	17.4625	72.4223	283.355
3.5854	25.08	48.5129	72.2694	38.8938	16.571	0.0170505	0.0996629	6.69145	1.25889	32.1367	25.3999	2.67812	101.834	20.6549	126.394	4.11091	0.412912	0.495685	4.19803	21.5083	5.22696	0.388712	32.9365	144.506	12.9709	4.63539	2.66277	20.0873	30.6626	92.2283	1.04695	0.118327	3.77385	7.47525	145.968	67.0023	0.262777	17.8281	1.54181	298.693	4.51961	12.7183	5.21057	67.2011	272.938
6.02976	10.9093	37.0866	72.5743	2.19736	19.4238	0.020243	0.0511743	1.70216	1.3153	20.8265	35.2186	0.308307	104.204	22.9502	70.3298	3.6756	0.307093	0.456927	12.0119	26.2936	5.44595	0.355967	44.1226	144.614	7.8484	4.29518	1.171	38.807	29.3773	90.0547	0.99627	0.555467	3.93726	9.95202	141.62	50.1278	0.247163	17.0421	1.04539	310.34	5.15587	12.4226	11.0765	74.2148	345.391
0.880638	15.5036	51.8768	65.0603	26.3449	37.4524	0.00487097	0.90988	3.68211	1.12735	25.3711	8.78946	0.896925	104.736	28.231	74.3791	5.03441	0.499907	0.21993	18.5252	23.2388	4.50882	0.409832	25.0957	129.955	5.45731	4.32945	2.38727	37.3408	28.0255	84.1865	1.21998	0.25917	5.1837	10.0202	144.434	63.82	0.210245	17.5495	1.05308	134.907	5.06987	15.4109	16.0196	64.7574	446.767
0.959452	19.6097	51.0957	89.2478	14.2027	26.2843	0.0426273	0.391659	5.49253	1.21572	25.5754	10.1843	1.28677	102.609	26.9303	72.9668	5.69243	0.341677	0.308356	53.0255	37.6703	5.32328	0.398712	57.7685	117.323	7.90178	4.87926	1.21424	21.2055	28.5987	98.6739	0.951046	0.518106	6.87718	9.38403	138.942	55.5507	0.178973	15.7632	0.992686	190.051	4.92391	14.4112	17.8679	63.2926	172.753
2.54295	24.3791	43.3846	35.3373	41.9822	10.0672	0.0342044	0.25564	3.99385	1.1818	9.72299	24.4763	3.88116	105.458	24.795	134.47	6.4092	0.23679	0.246453	9.48335	39.024	3.9939	0.357636	112.226	123.036	2.08524	4.35843	3.0424	39.0602	32.1065	95.2268	0.995364	0.364831	5.381	8.27065	140.005	51.5858	0.215135	15.7629	1.18668	314.397	4.79608	15.3505	18.249	68.0077	187.843
3.17016	25.5603	50.7345	80.5576	23.3348	8.98744	0.0342484	0.162955	3.02837	1.23695	14.2501	11.0601	2.02425	107.59	24.2717	52.6137	2.41203	0.223745	0.352779	46.1731	27.311	5.13973	0.361742	138.405	120.967	10.8673	4.28899	1.20548	42.3936	33.3994	87.6602	0.966665	0.383931	3.19134	8.39133	140.118	59.7474	0.25013	16.6711	1.06086	168.11	4.08098	14.5826	8.15246	70.1197	338.546
3.75874	22.944	45.5879	68.7651	17.8539	38.429	0.0579077	0.520946	4.05285	1.30272	28.7872	26.4145	4.58674	99.9985	29.0145	134.973	3.77166	0.205268	0.341703	46.8607	25.8682	4.34523	0.387912	76.0944	114.185	11.9623	4.17858	3.19707	47.8206	32.3025	82.4144	1.22526	0.516744	4.53825	9.71089	145.42	43.1421	0.127885	17.4465	1.07633	197.943	4.31972	14.2511	17.5154	60.7166	184.82
4.04882	25.0081	46.9987	107.968	13.3708	33.9514	0.016859	0.124575	4.40966	1.28271	7.87128	1.29281	2.53454	107.834	22.1436	95.2062	6.2564	0.392146	0.207277	39.5078	21.1299	5.69107	0.39963	7.01771	120.568	10.6164	5.24092	2.87842	49.0819	27.9021	83.499	1.12034	0.269397	8.38134	9.43102	139.388	47.1386	0.219175	15.9709	0.946697	204.963	4.0831	15.2424	18.1077	71.1533	100.491
5.93502	11.6939	39.8445	91.199	27.1309	9.32657	0.0262942	0.0714788	5.74114	1.20318	31.3255	36.4046	3.768	107.109	19.7892	57.2516	6.8197	0.446324	0.192962	61.9318	22.4839	4.90487	0.431349	76.8716	125.828	4.64956	5.2657	2.66881	22.5362	30.7526	90.0126	1.06966	0.476291	4.12758	8.00205	141.946	57.7712	0.158795	17.4014	0.723695	132.624	4.19681	14.7726	4.56016	68.3355	321.909
0.942302	12.5682	38.7736	94.1865	16.1966	27.4698	0.00163045	0.647633	5.06356	1.14421	3.35372	4.90139	2.75936	106.757	29.7161	118.623	5.98211	0.31924	0.350365	37.39	22.9097	4.03898	0.368509	103.555	139.637	5.97255	3.77996	2.81238	30.0987	30.0472	92.473	0.970953	0.542005	8.57449	8.55166	144.173	40.2545	0.128332	18.0128	1.06787	291.916	5.29133	13.2555	16.2044	67.7151	258.539
3.95374	28.2766	43.2634	86.3359	16.1114	33.1343	0.0422346	0.144118	7.18581	1.25856	5.78068	22.2868	2.88071	102.481	20.3848	111.843	6.82352	0.496557	0.108454	70.9338	39.126	4.65111	0.408087	129.063	140.318	3.87735	3.89953	1.972	37.9547	33.3532	88.6881	1.17718	0.540177	7.55073	8.74009	140.307	69.2198	0.17635	17.2255	1.09449	304.579	3.59667	10.6025	17.1989	79.6804	98.623
4.97937	12.0101	44.3865	69.9176	33.883	34.6475	0.0022506	0.114167	7.12456	1.2654	4.62784	19.3674	0.245079	100.522	20.1324	109.125	6.70178	0.33443	0.0720525	53.0823	39.9344	4.95614	0.437567	46.9886	136.571	12.3559	5.18154	1.20523	23.3832	32.5875	97.6305	1.25788	0.343879	4.65878	11.6345	143.257	42.6997	0.267502	15.5825	0.805495	201.991	4.80349	13.983	14.552	79.8179	283.419
5.4293	10.2461	39.5287	69.6312	17.5209	28.0431	0.00686245	0.367903	4.93677	1.19814	12.4571	3.45368	2.64165	99.1143	18.2346	65.6154	4.65656	0.199459	0.0504207	34.9158	22.9124	5.16339	0.392198	102.336	117.646	6.10222	4.27309	1.35898	30.4743	28.4433	96.7419	0.90874	0.30286	6.05446	8.09851	146.574	59.94	0.219708	17.1846	1.05369	284.713	4.1811	14.8172	12.0228	75.9215	346.171
1.03271	11.8976	36.0719	122.468	24.2356	36.8377	0.0383055	0.197975	6.97289	1.19561	10.9036	20.0249	1.28412	109.048	27.1139	70.8129	2.62756	0.507645	0.0488954	52.6951	25.3864	6.07974	0.389247	61.397	113.399	3.04282	4.17244	1.78894	41.4531	32.4563	91.1325	0.735689	0.214938	8.41332	10.856	144.172	73.7263	0.280418	17.4695	0.772555	156.271	4.14318	14.756	7.23099	81.4173	204.708
2.34442	9.46256	35.0073	115.992	22.4223	35.11	0.0430033	0.312306	4.83474	1.25192	30.4549	23.0976	2.45599	100.97	29.0932	130.656	3.64344	0.298904	0.332423	39.1058	35.7482	4.33302	0.442894	91.2718	127.12	3.1156	4.24863	2.46414	28.1653	28.8484	88.1516	1.09815	0.248759	5.33919	8.07695	144.803	73.165	0.146436	15.9756	1.16102	347.177	4.9751	12.2445	15.6188	61.7177	289.7
3.34956	8.91733	39.4384	62.4995	19.5702	25.3373	0.0233735	0.447597	5.9105	1.25411	11.2867	25.7125	4.66385	106.692	19.9826	110.327	6.52834	0.0784374	0.468577	59.6967	21.2956	5.49114	0.40806	70.2645	123.7	8.24867	4.57544	3.13282	25.13	29.1824	95.9621	0.990963	0.186753	6.0128	10.8849	139.881	50.7986	0.153588	17.1955	1.21912	307.138	5.36508	14.5794	11.8527	74.7721	434.975
5.60328	27.2547	50.6878	118.965	21.0452	35.8213	0.0123648	0.918861	7.15139	1.19717	2.24758	1.97694	0.0540468	102.701	20.9388	70.5053	4.81832	0.505919	0.22777	24.2773	21.809	5.88446	0.42145	80.7953	116.836	13.4356	4.72627	2.19258	30.1736	29.2708	99.6294	1.05183	0.445747	9.46511	11.011	138.004	71.0761	0.187777	16.3708	1.16447	286.611	4.08428	11.753	5.67198	72.8734	357.399
4.68079	20.0129	53.1634	52.7507	25.6214	25.3818	0.0475803	0.867709	6.13811	1.19327	33.0682	33.1281	4.099	103.056	22.6437	107.525	2.16794	0.137418	0.250312	56.8395	28.4213	6.02583	0.37844	78.8145	118.348	14.9824	5.07301	2.53415	42.8776	30.2821	98.9303	0.891884	0.244553	7.25861	9.75453	139.783	51.1334	0.220249	16.9679	0.832059	205.163	5.10569	10.8847	6.30923	80.9911	405.229
5.04018	20.6471	54.2031	81.7668	28.0338	16.3917	0.0296731	0.731778	6.16083	1.28424	18.8108	30.3294	1.82371	108.943	25.7016	96.6391	2.24529	0.25152	0.179837	6.4845	27.4202	5.22183	0.401707	100.828	121.751	2.516	5.28331	2.5881	34.3217	29.8003	91.1117	0.878491	0.394523	4.93102	8.29145	141.262	60.7599	0.239503	17.7744	1.61783	182.958	5.28738	15.3337	14.508	81.7334	319.935
0.315538	11.034	53.6927	71.4572	14.8207	34.9703	0.0366139	0.803263	5.75364	1.29719	15.3713	14.4991	4.60544	109.701	20.8812	108.604	3.88138	0.0550136	0.387967	34.6189	27.0748	5.37501	0.353628	41.2698	131.571	4.72102	4.87822	2.49156	31.3413	29.5074	87.1519	0.776456	0.395718	7.18309	9.04609	141.636	58.3809	0.136537	17.5923	0.897982	133.239	5.44246	13.6273	13.8133	63.425	293.974
1.47831	29.396	51.6191	73.1876	17.5837	34.7536	0.0565548	0.316612	2.03934	1.19376	17.0934	32.6726	1.34464	100.21	22.8073	52.403	3.89179	0.407049	0.342957	46.2498	22.1532	5.25622	0.419163	3.4336	144.09	5.94519	4.81937	2.26907	35.545	33.0631	84.239	0.987903	0.557704	5.41593	10.2299	146.305	65.5321	0.244519	18.004	1.35931	255.623	3.59336	14.727	7.04196	81.5785	118.446
5.45903	22.2989	41.9705	128.629	42.8307	7.96195	0.0197962	0.54962	2.89473	1.19098	14.1621	2.69589	0.891895	105.008	25.6102	91.2355	3.50339	0.272304	0.235202	55.2405	35.095	4.90398	0.367788	48.9178	128.699	3.63287	4.67692	1.60056	39.3304	33.4383	98.4647	1.23636	0.438132	4.19055	8.94554	138.128	48.6862	0.254088	16.0099	1.21287	335.782	4.36006	14.0323	11.7265	68.4982	143.702
6.62172	12.1032	43.8162	86.9478	36.5074	15.1786	0.00125032	0.0642364	4.82758	1.14525	32.8298	29.7474	0.875477	105.544	20.6028	62.8396	3.71059	0.0874522	0.304701	68.1125	39.1538	5.79577	0.422341	52.4867	134.478	3.55007	4.29555	2.36585	26.0145	29.08	89.725	1.2431	0.294229	4.73398	8.79027	142.224	63.3297	0.213178	17.8783	1.27725	312.058	3.55469	12.6312	9.72105	72.5336	215.399
0.689404	12.8847	47.6023	123.892	6.86816	18.2955	0.0371416	0.942933	4.58419	1.20322	23.7856	5.5284	0.577817	102.266	19.398	139.051	3.12441	0.478605	0.235973	10.0674	39.0226	4.68245	0.352109	53.3032	127.174	13.1899	3.70965	2.27784	44.7327	33.9877	86.9597	1.10347	0.299087	7.92284	9.02434	137.412	59.8067	0.139844	17.3285	1.52179	154.491	4.13965	13.5737	10.9171	75.8584	107.869
1.01753	21.0573	45.8738	111.384	16.4083	20.1658	0.0144854	0.578202	5.69678	1.279	24.1457	10.6508	2.2838	107.843	28.5377	67.8839	3.79531	0.234697	0.143217	25.6954	20.156	5.36637	0.380261	8.17247	128.912	7.11446	4.2102	2.54514	24.8729	30.1702	99.5318	0.965766	0.101163	4.21387	9.88394	137.98	62.3303	0.269681	15.5105	1.02876	328.032	3.71937	12.1382	8.76713	67.1524	111.57
6.81665	16.3497	35.0996	87.4773	25.7987	11.9866	0.0116502	0.52977	2.08703	1.12761	2.59946	9.43687	2.06781	101.555	24.6403	130.398	4.98691	0.459557	0.307162	50.4781	29.1444	5.69923	0.391074	67.4493	112.519	5.05343	5.29856	1.52997	20.195	27.66	82.3478	0.939503	0.229024	3.63226	9.90606	139.335	62.7279	0.162838	15.5789	1.47031	156.45	3.6656	11.1127	16.5232	78.1496	128.61
2.21415	24.8512	51.3549	41.8843	39.1081	38.6214	0.0274078	0.936523	2.46065	1.31894	7.51641	23.6641	4.52435	99.6944	28.7279	80.1059	3.08863	0.301054	0.100072	47.826	21.3409	4.68168	0.393088	98.0543	121.009	6.1561	4.55611	1.87118	48.9592	33.4738	95.1644	0.996634	0.447019	5.31855	8.02125	140.563	68.6943	0.271589	15.801	1.29623	202.274	4.84024	11.0395	11.4009	68.9722	153.864
4.29266	15.1444	50.4541	99.0455	13.413	8.39316	0.0450575	0.432608	2.01343	1.22384	21.9525	28.5686	2.13227	101.166	23.3587	70.2397	2.88034	0.492339	0.300234	3.6585	35.8126	4.29625	0.406463	35.0533	121.283	13.6093	4.25268	1.92195	34.2755	28.635	93.9402	1.1516	0.149597	7.24062	9.62312	138.545	56.0001	0.189433	17.9584	1.4291	268.752	5.06056	11.4186	10.7616	81.9753	136.277
6.30135	22.5531	45.1485	44.5467	19.9544	8.87797	0.0265275	0.360169	7.54167	1.28743	12.808	33.5508	2.2864	106.404	18.4165	111.26	1.71051	0.2621	0.473676	69.4031	21.9042	4.23498	0.369827	77.0412	129.484	2.23758	4.57837	2.71084	34.2631	31.7599	92.2077	0.800831	0.125437	9.93089	7.77008	141.454	46.8415	0.194849	18.0742	0.909686	265.329	4.04982	10.8235	18.7017	61.6091	163.705
0.409561	14.463	54.1594	127.631	6.8141	17.7598	0.0506892	0.333949	2.07047	1.28926	32.4334	36.0431	0.771431	100.749	26.9012	120.995	5.98919	0.471875	0.468747	64.4349	31.8944	4.84098	0.358948	23.8872	116.595	13.5767	4.16721	3.04493	31.16	28.1021	87.5849	0.84867	0.124213	5.98859	9.30263	146.886	42.5636	0.279355	15.9981	1.41752	295.686	3.6501	12.1918	18.1224	77.3355	163.946
0.118536	12.488	39.7681	102.669	14.7817	19.8485	0.000895647	0.384754	4.78483	1.25103	13.0023	16.0832	3.0036	100.041	25.7256	98.232	5.49217	0.0999527	0.140945	21.5902	28.5007	4.98851	0.428074	23.4361	119.279	13.9819	4.79416	2.613	40.3517	28.7722	86.2051	1.28326	0.499879	9.24363	7.5625	142.521	46.4077	0.199892	17.1812	1.29108	267.922	4.95456	15.2435	15.0521	70.9543	437.853
3.02359	16.249	41.8722	57.7456	23.4089	28.2488	0.0274606	0.761738	5.11459	1.21575	3.2245	17.261	3.18519	103.486	20.6861	59.1613	6.89805	0.450824	0.206869	15.4019	30.9829	4.75527	0.422314	115.68	143.632	2.77471	3.79308	1.18845	34.4974	32.3912	91.8976	1.05982	0.222253	8.24954	7.49124	146.193	41.6204	0.134062	16.637	1.51847	229.733	4.26805	13.3068	15.9146	65.9379	317.479
6.7099	29.6404	39.6898	32.2908	31.3432	33.6331	0.0319093	0.429883	5.27663	1.23774	29.3843	11.5833	2.87286	103.434	19.3859	127.831	1.71048	0.0848183	0.510585	7.29917	33.1416	5.64417	0.44013	123.123	125.258	9.12797	4.67067	1.56837	38.8872	32.6616	92.7652	1.27934	0.315177	4.44831	10.6093	142.067	67.0015	0.271941	18.0531	1.55022	153.618	3.89043	11.9611	8.15117	75.9592	382.008
5.30253	17.926	43.324	108.625	28.9779	16.1293	0.0274987	0.00535072	6.74212	1.30662	24.5092	21.4453	2.75185	108.432	23.7873	132.055	1.84456	0.352096	0.0253225	63.1886	21.3731	5.62808	0.424597	48.1886	119.049	2.33223	4.94822	2.03566	22.078	29.9324	90.84	0.859554	0.567633	6.74218	12.3555	140.146	58.1933	0.160531	16.5582	1.52937	182.012	4.95903	14.406	16.7782	71.7232	253.712
1.76086	8.10032	46.6184	30.2032	24.9474	8.61206	0.0367264	0.620234	6.84837	1.19788	26.0994	21.5613	2.12329	100.397	29.2596	77.3381	4.33153	0.0329554	0.408996	53.5244	24.932	4.84072	0.416112	55.7891	132.651	13.1204	4.86918	2.07424	48.3139	27.1953	87.3341	1.20602	0.438863	6.13059	10.191	142.121	73.2583	0.200199	17.7792	1.5542	286.649	4.60472	10.9495	10.169	80.4899	144.049
4.15757	29.8598	38.9277	64.2041	6.75577	28.4528	0.0500854	0.75088	6.6014	1.27554	31.04	35.6477	1.9558	102.112	24.5532	79.3909	3.62602	0.377883	0.154196	39.7139	21.3399	4.89122	0.381508	27.6185	135.954	13.0607	4.04775	1.76803	43.4703	30.1847	95.2221	1.13791	0.248798	4.06345	7.83707	140.651	58.9152	0.208892	17.4672	0.920684	278.609	4.74442	12.5052	6.14602	63.1442	442.516
1.70103	28.8292	53.7918	74.7446	14.686	33.0253	0.0230455	0.0733613	4.61632	1.29416	10.1537	16.5708	3.75466	106.724	24.2508	89.0282	4.1598	0.329522	0.214109	49.6779	20.3142	5.7315	0.441007	36.7638	121.561	11.9257	3.90701	3.18567	48.9726	27.0956	86.0837	0.812609	0.3647	8.44816	10.8945	141.389	46.1118	0.161609	16.7907	1.01353	238.198	4.14284	15.0053	10.7307	67.8981	121.938
2.71626	17.5163	51.9451	104.902	34.3801	30.9323	0.0512498	0.682002	6.1067	1.18631	24.9457	24.6973	2.68269	107.975	20.4916	48.6224	3.71598	0.20399	0.400634	67.8394	36.8124	5.17543	0.419044	7.35539	137.861	9.76898	4.35876	2.75029	21.05	27.3351	82.0745	0.769363	0.149631	9.41245	8.59266	137.255	53.2197	0.118011	16.9011	1.55214	205.817	4.84215	15.086	18.5073	81.33	441.094
4.92694	13.9869	44.7546	67.1986	34.2917	8.93409	0.0268212	0.334547	2.24315	1.20597	32.0584	16.7291	1.00841	101.207	21.955	124.875	1.86448	0.293545	0.297252	15.9897	27.8749	4.4463	0.363263	32.2673	112.308	11.9438	4.244	3.03208	43.3948	28.7435	96.5164	1.1275	0.391487	9.46231	7.95065	146.896	64.7769	0.272012	16.6485	1.59638	158.677	4.65007	14.8244	9.01078	66.0395	113.587
1.01842	26.9311	45.8262	29.5469	10.1253	18.6664	0.0188541	0.806036	1.7543	1.15767	8.7037	27.3586	0.408807	105.471	29.4144	141.644	2.61139	0.176861	0.187186	60.4383	27.0116	5.69789	0.351285	53.792	129.497	3.80195	4.33789	2.82603	29.4821	27.9502	97.057	1.06379	0.59753	3.63097	9.29012	140.2	68.6005	0.190817	17.7017	0.782505	348.241	4.80935	11.6934	16.9278	70.0872	404.552
6.72295	24.9417	52.9826	123.014	32.7738	37.0032	0.0300833	0.102095	6.81139	1.27356	12.5267	26.144	0.286648	108.555	27.6925	115.899	4.10115	0.100561	0.322397	13.2239	34.3606	4.41647	0.394086	30.0981	142.319	9.53991	4.07877	2.53707	39.427	31.5723	97.9531	1.14405	0.123191	4.13176	12.4013	143.46	59.4558	0.250335	16.287	0.733744	279.678	3.7362	14.5511	6.58936	71.1796	126.547
6.59097	13.9633	37.7131	54.7091	14.2923	36.7881	0.0586251	0.132391	2.35609	1.2187	33.8255	24.9812	0.357488	104.111	26.0587	114.478	4.76742	0.354296	0.444929	66.4215	39.6231	4.3397	0.409599	85.2227	125.052	7.58762	4.83446	2.56733	34.953	29.075	91.0988	1.02636	0.572653	7.30321	11.0092	137.299	55.2947	0.219541	16.5337	1.36269	316.969	4.61617	12.9331	11.3905	73.3477	260.515
6.72216	28.1447	53.7462	70.093	20.7216	6.54279	0.026888	0.0418189	8.16446	1.18147	32.9916	25.6243	1.30533	100.138	24.8878	122.003	4.43718	0.49286	0.240173	31.9433	22.7427	5.70374	0.375403	15.2572	148.252	13.3266	3.58926	1.30871	22.5938	32.8462	99.1756	1.11671	0.464459	6.05728	8.26913	145.518	49.1869	0.262526	17.4975	1.07388	245.99	4.51294	13.1903	11.2531	73.2038	237.626
5.68202	15.7248	35.9431	32.2014	16.708	15.4346	0.0490127	0.810338	1.70088	1.20428	7.50395	14.1246	1.58155	104.706	18.5443	130.947	4.96774	0.205553	0.488194	55.0749	22.0516	4.77468	0.449786	95.1256	144.757	14.1436	4.94136	1.92378	23.9447	28.1574	86.5492	0.965782	0.505783	7.24272	7.77222	142.333	71.2823	0.224529	15.7489	1.59015	152.849	3.70173	14.8853	15.5605	75.4119	331.198
2.38067	20.2775	37.1997	41.8383	9.29597	12.2509	0.00557044	0.256236	2.10739	1.24852	20.0819	15.3709	4.23714	106.233	19.8242	87.9992	6.37999	0.324817	0.388022	5.41071	36.7739	5.43266	0.429986	102.738	148.398	14.5216	4.02477	1.46965	47.7753	30.6055	91.4348	0.93218	0.419883	6.47094	8.89467	137.895	63.7523	0.199187	16.391	1.55351	176.586	3.74767	12.739	6.56653	70.1039	232.09
5.02695	10.4632	45.0413	99.1931	42.5398	39.3245	0.0282622	0.211785	6.01613	1.13966	3.49698	32.8543	3.17605	105.383	26.0399	138.188	3.28804	0.0688381	0.373889	12.3395	26.5952	4.58305	0.393412	84.8172	134.533	10.7036	4.40813	2.62386	42.5442	27.4848	89.1788	1.1716	0.189736	5.86926	10.6831	139.936	47.2176	0.226337	15.6225	0.857352	338.336	3.73065	15.3306	16.2182	77.9929	206.13
0.959987	26.4541	52.4199	59.5934	20.6192	14.3491	0.0342245	0.216896	2.95499	1.22274	2.8103	13.6125	3.12	108.662	28.0657	105.85	6.04508	0.214219	0.0674188	34.0529	24.014	5.79995	0.362338	23.3904	142.178	8.27037	5.05805	2.94615	48.0615	31.197	93.8805	1.04487	0.40107	6.92536	8.54618	142.017	56.9511	0.18751	17.8931	1.28937	325.261	4.09611	10.813	7.73054	62.1777	151.368
2.02322	28.6314	39.1076	81.7197	30.6053	32.2149	0.057166	0.403877	3.75619	1.12843	19.2888	28.6852	2.64982	108.955	18.3124	66.6935	6.64791	0.233684	0.470089	51.8651	31.355	4.28958	0.419793	112.606	110.817	9.4057	4.84261	1.24079	28.1396	29.2392	84.6978	1.27718	0.554055	4.67577	10.23	140.988	66.0376	0.120338	16.3089	1.07356	232.823	5.32873	11.3576	8.05536	65.6072	287.649
0.63334	25.5688	43.6907	98.7519	4.03687	18.4905	0.00518894	0.268326	7.49321	1.26913	34.3406	25.2149	3.59303	104.942	27.8876	44.2429	2.68042	0.289519	0.445877	63.1851	31.6148	6.09586	0.39898	0.622902	143.431	8.63681	4.62122	2.68464	36.0736	33.1554	93.5453	1.25274	0.18461	4.86579	8.90643	142.475	44.9999	0.232103	15.9094	1.204	252.088	3.97864	13.8486	5.99367	79.489	288.976
3.13136	22.4287	38.066	84.6021	32.0194	16.6402	0.0561159	0.10208	5.30476	1.21861	30.3211	16.7984	1.86643	100.003	23.4174	105.339	4.216	0.298348	0.373078	56.5141	24.865	4.52162	0.356246	14.3634	117.927	12.7886	3.53256	1.38393	39.201	29.1687	86.2938	0.748043	0.489967	6.86532	11.4873	138.77	67.1829	0.177862	16.1765	1.00847	169.962	3.98061	12.6419	9.27369	74.6576	436.028
1.23365	18.9258	53.7578	120.837	24.123	23.3539	0.00499075	0.40819	2.28575	1.22583	32.7028	34.1614	4.36992	106.983	19.3624	47.0466	6.50029	0.21734	0.296367	55.8426	23.752	5.97458	0.356712	66.873	122.124	8.55277	3.84123	2.4423	33.3262	31.8723	84.6196	0.897155	0.278118	3.54506	10.8846	138.16	60.6357	0.18276	17.1436	0.862584	220.941	3.55019	13.2389	11.0001	73.829	259.81
0.421486	25.1544	38.5232	48.6531	14.3223	37.6518	0.0555233	0.35326	3.99888	1.16753	31.8289	3.48301	2.37215	103.842	18.5948	102.873	4.14848	0.214455	0.298519	41.8369	31.6144	4.2618	0.361926	39.8782	130.831	10.1544	3.64449	1.20811	44.3408	31.1485	98.2874	0.936946	0.355049	5.02129	11.3296	145.391	44.4245	0.135885	17.4801	1.34435	220.195	4.32865	11.9873	4.40065	77.8666	442.594
2.23216	28.4955	54.1433	106.085	38.3485	21.8188	0.0274846	0.978745	4.02398	1.2308	7.12344	21.6477	1.35848	107.792	28.432	131.782	3.87134	0.251178	0.257239	36.3179	37.5419	6.08039	0.449314	123.558	149.456	6.79755	4.74954	2.20886	20.8554	30.4646	96.175	1.0167	0.276666	6.25972	9.22712	142.331	74.922	0.247026	15.6572	0.790716	217.181	3.84523	11.8821	6.77298	64.7253	318.841
5.22127	22.5407	50.682	59.306	20.6389	18.8546	0.0550433	0.705077	4.63869	1.19079	34.0456	24.1277	2.20314	101.696	28.3914	132.484	2.40362	0.192697	0.304206	50.329	22.8028	4.76403	0.424418	38.5693	122.894	7.05519	3.69321	1.22665	44.954	32.2972	96.3013	1.19604	0.406847	8.84887	10.9851	145.065	67.7825	0.164099	16.2504	0.762776	274.071	4.08209	12.9463	12.5698	78.3047	261.279
2.98671	18.3258	50.4991	58.3063	23.749	16.359	0.049859	0.407542	7.33432	1.19971	5.59157	24.632	2.93719	99.3818	26.6219	81.5435	5.90496	0.0431099	0.40671	11.0219	37.0629	4.43695	0.408376	109.056	126.557	6.07317	4.93594	1.93759	32.2393	27.7623	89.4343	0.954888	0.459697	7.93112	11.2779	145.279	43.798	0.187132	17.2765	1.02544	155.605	4.47157	15.3789	15.8223	61.5252	185.488
6.36106	27.4555	39.6135	77.2097	28.9996	25.6001	0.0273035	0.825696	4.41643	1.13678	21.425	12.3859	1.76517	106.794	26.1627	91.3162	2.98497	0.296964	0.464101	40.3353	26.0873	5.19348	0.378957	82.2134	123.81	2.72198	5.23429	1.98361	27.9323	33.5596	87.9496	1.17292	0.221181	4.69638	11.7448	143.74	48.074	0.12089	17.7575	1.15	308.09	3.80405	14.5565	4.05099	80.2571	371.7
6.96778	25.851	52.0614	36.7067	5.04066	33.5351	0.0523173	0.383897	7.3115	1.15009	21.4902	17.0155	4.19038	105.997	21.1556	124.498	5.83763	0.25353	0.244432	68.4383	29.1701	5.58527	0.369216	62.9125	147.376	5.67239	4.98106	2.87998	47.2432	28.3342	91.9259	1.09999	0.225001	9.38568	8.0115	140.772	68.1944	0.206735	16.3653	1.28831	227.158	4.52198	13.8451	18.4515	74.923	432.218
0.0929971	8.80688	39.8212	95.6308	42.6644	30.7363	0.0520341	0.84791	4.65674	1.21619	7.39064	10.1055	3.06852	101.465	21.9926	141.703	6.4368	0.507867	0.0943154	35.5264	30.2776	5.91132	0.428881	127.886	142.364	12.9023	4.80414	1.59924	44.7861	30.6307	83.2023	1.1033	0.224217	7.78784	9.6929	139.035	67.6792	0.251638	17.1513	0.771915	320.485	4.30012	13.9594	16.5582	80.4698	199.268
2.61336	16.6849	43.1607	104.804	26.6626	33.2705	0.0304942	0.981639	5.94699	1.28963	18.5896	2.5137	1.41005	104.049	20.7655	68.1292	4.95444	0.252317	0.202859	20.2849	27.7303	5.87502	0.371393	84.6889	141	12.1232	3.90608	2.12003	21.5304	27.9778	98.3922	1.07518	0.206122	7.46635	11.9549	138.268	42.5052	0.273786	18.0405	1.20005	192.654	3.52123	12.6348	8.7958	71.9413	100.576
2.19767	28.8383	41.7616	43.5278	2.65975	24.969	0.012987	0.554269	3.76914	1.24789	24.192	1.19148	0.128732	101.341	29.3337	81.4361	2.08434	0.359158	0.3916	29.5945	24.035	5.87461	0.373993	45.5073	137.833	11.9895	3.72815	2.59495	32.7978	27.7996	91.5428	1.07389	0.342895	9.74838	9.44495	144.689	71.9052	0.148371	15.8413	1.60131	334.691	3.65093	13.9623	14.981	70.9485	228.495
3.37111	13.2937	53.522	61.6678	11.971	14.7194	0.000604805	0.341297	4.69542	1.20276	25.8916	20.0499	3.22111	106.202	20.8857	135.926	6.24904	0.0356519	0.194481	61.4683	24.6424	5.21255	0.381913	125.142	134.065	6.65684	4.05078	1.46256	29.7718	27.4028	88.2436	0.771626	0.52982	9.05563	7.6498	137.391	41.4919	0.22017	17.205	1.57567	192.542	4.73026	15.2201	12.3644	68.3589	153.048
5.75	15.7249	46.8193	100.195	16.3797	6.81014	0.0120151	0.0159711	5.23817	1.23529	0.508305	30.6154	4.49584	101.752	27.3501	117.056	4.11281	0.226204	0.518125	3.18151	28.7066	4.29898	0.407957	112.647	140.371	11.6736	4.69	2.81395	35.7733	31.6979	98.8134	1.14513	0.573968	4.82797	10.5768	142.29	54.9772	0.134646	17.5419	1.59731	261.779	5.2286	12.2247	10.7541	72.4429	292.46
3.20055	21.6768	43.0497	108.314	10.6902	36.5477	0.0225461	0.651987	7.41636	1.16151	0.487885	15.0888	2.26359	103.986	20.5601	61.4301	4.96162	0.0952303	0.159237	32.5556	38.8783	4.94087	0.401618	14.3824	133.274	7.2529	4.42865	1.98314	30.8109	31.2935	99.1484	1.01457	0.393354	8.21479	8.49504	141.061	64.3858	0.149919	17.0695	1.50206	339.785	4.86691	11.1428	7.80744	79.2235	300.769
6.40528	19.0578	45.4021	96.1476	17.3861	16.7527	0.0359781	0.157393	3.74375	1.18031	13.1553	35.3394	0.884485	101.586	28.4694	57.1541	6.70036	0.0946883	0.47399	53.6373	26.3551	5.31521	0.355831	117.471	125.259	13.1759	3.6001	2.92673	33.8392	32.7069	97.1896	0.754627	0.487662	7.36224	10.4492	140.062	63.3333	0.227173	17.4791	0.773201	279.705	3.55562	13.9245	8.99277	60.6207	445.275
5.09185	17.2146	42.9346	92.4208	29.4317	19.9802	0.0481047	0.14632	3.27047	1.24544	1.09979	29.7975	0.622035	105.913	26.8887	120.763	6.07174	0.086309	0.319878	55.9068	34.2992	5.58161	0.421964	109.665	143.091	11.4875	4.58496	2.50226	22.9285	28.2157	89.6295	0.918856	0.228636	7.51893	10.9482	144.613	62.0204	0.185052	16.1727	1.03843	281.574	4.21593	12.5761	13.9046	70.2555	390.005
0.979989	11.9359	42.3574	115.021	43.7579	8.16475	0.0402169	0.0566858	7.35216	1.29163	1.56873	31.2762	2.08217	99.9332	25.8806	132.161	1.86414	0.513938	0.24295	45.3416	38.6821	5.10213	0.406767	15.2723	147.121	11.8225	4.69539	2.36009	24.7087	28.0668	98.4303	1.23611	0.414239	9.95167	9.79472	145.957	65.5754	0.27732	16.2473	1.07517	235.477	5.01124	11.6033	13.8906	63.0139	99.6826
4.19999	27.4406	43.8054	128.488	4.41707	20.4815	0.0387935	0.474898	3.61692	1.24638	25.9118	30.8526	0.796602	108.821	20.0499	89.7045	4.53219	0.497828	0.0666713	35.3062	25.5823	4.32966	0.430913	2.41545	111.623	10.698	5.169	2.7871	44.4018	28.6231	88.694	1.25446	0.590249	7.30886	10.2028	145.49	70.3578	0.234661	17.8815	1.07062	191.154	5.10562	11.9609	9.38225	73.1277	172.255
6.52828	22.2974	41.2597	118.82	33.7726	18.2962	0.0271201	0.811866	3.02023	1.22629	5.86997	28.519	3.69861	102.088	28.6569	91.9917	3.04577	0.337101	0.373532	56.1149	32.6342	5.93829	0.416332	46.8317	145.719	2.48739	4.40265	2.81557	35.9778	30.8654	90.917	0.854269	0.524582	4.83317	10.8505	144.025	54.9497	0.182703	17.5563	1.24724	322.427	4.71061	12.8683	10.3004	66.7194	133.029
3.57441	25.0179	39.383	104.222	37.8251	11.5976	0.0488728	0.596034	2.4428	1.28894	8.3117	11.9453	3.86595	103.063	19.0966	52.2446	2.81812	0.138133	0.378819	68.8274	28.4268	4.61715	0.35207	8.51224	124.666	10.2231	3.56818	2.48984	28.8623	31.0885	90.9954	1.21427	0.279109	6.49136	11.8328	142.421	62.223	0.126874	16.1619	0.989196	333.867	5.23965	12.9552	17.5968	64.0818	194.505
1.81922	26.5562	42.2347	106.091	22.1882	22.7734	0.0219269	0.824408	7.42597	1.14346	4.67366	33.1762	2.11675	106.691	29.2779	65.4272	4.09179	0.177558	0.103717	23.2812	26.1885	5.03403	0.44007	2.2515	149.893	6.29578	5.16139	1.71517	27.6726	27.2093	85.2797	1.19072	0.380731	7.04115	8.20409	142.186	45.6721	0.145996	16.624	0.911157	204.752	3.96514	13.7636	5.55587	69.2507	286.846
5.28371	8.36648	42.0069	45.3692	21.6908	31.299	0.0505957	0.129469	3.16047	1.14813	1.49674	29.193	2.17442	107.834	20.7863	81.6162	2.95921	0.48463	0.478658	5.83235	39.5137	5.39035	0.445038	117.275	116.732	11.0913	3.65464	3.16027	46.8641	28.0699	89.951	0.932017	0.379438	6.59178	8.42617	137.286	44.4359	0.168228	16.4788	1.02181	245.045	5.10744	15.1044	14.5691	66.8021	109.522
2.80558	25.4402	39.3076	30.8485	35.1833	29.8064	0.00036343	0.679139	3.61978	1.24549	33.2849	17.5132	4.58703	105.819	26.9383	131.709	2.96763	0.3507	0.273807	18.7517	21.5006	5.3616	0.411046	73.8074	126.064	6.19713	4.72852	2.74829	23.6046	28.949	83.8851	1.28242	0.113222	3.16707	8.9908	145.8	68.7202	0.125819	15.546	1.38982	239.783	3.78276	14.0111	6.04553	65.8422	166.703
2.30282	22.9925	37.4136	33.7697	22.732	37.5749	0.00349414	0.676087	7.54766	1.16509	22.3771	20.2697	0.365765	100.818	24.2885	127.319	2.10794	0.461089	0.335056	47.6844	27.4158	4.12029	0.445059	60.6007	112.76	3.56128	4.5794	2.30574	21.9282	33.6896	95.3267	1.08344	0.389159	8.62408	9.07919	142.451	63.7026	0.184678	16.0123	1.55492	270.915	4.87155	11.6742	11.6282	81.9367	255.622
4.79831	10.0009	51.9679	96.1162	34.4485	32.1961	0.0336229	0.983667	8.02503	1.2955	14.8096	31.506	4.38801	99.6197	26.7518	110.793	6.46757	0.289927	0.416781	53.2368	28.6399	5.87059	0.388462	30.311	137.957	3.98392	4.89938	1.45149	41.8596	29.8275	94.9113	1.02876	0.164207	4.8495	11.8419	139.591	56.218	0.134413	16.4268	1.50199	255.483	4.80091	11.7617	17.192	72.3683	436.434
0.214494	17.0792	42.7176	32.8799	24.5545	6.16972	0.0138064	0.301946	5.16428	1.12682	11.35	28.0397	4.22189	102.387	18.989	49.654	4.36296	0.421929	0.316784	18.6942	35.7919	4.95214	0.350091	17.0804	119.927	6.91008	4.91154	1.14233	28.5653	31.467	87.7754	1.17057	0.372591	5.84548	8.70646	140.596	40.1448	0.142173	16.1001	0.841809	320.849	3.94242	12.4285	8.12393	81.7894	252.905
3.32891	18.2436	51.7429	79.7703	3.24623	38.5438	0.0397815	0.67159	7.28171	1.197	5.5755	6.9627	3.63812	106.869	26.2044	138.657	3.68272	0.0322653	0.444838	16.4639	34.8396	5.21435	0.424211	57.11	124.531	6.30694	3.74912	2.51804	37.5112	28.3133	84.9317	0.802126	0.266893	7.5532	8.72933	137.685	69.9672	0.151615	15.6461	0.736335	248.932	3.73805	14.7072	18.427	75.3208	222.634
3.97975	12.8011	37.6842	87.6021	31.7105	26.7902	0.0591909	0.56221	2.02553	1.26627	19.5186	31.8934	4.65832	107.62	19.5948	85.4224	2.37682	0.0775601	0.269329	69.5139	31.7027	4.97482	0.351507	83.5504	133.722	4.17701	4.32031	2.66654	37.519	31.7832	88.3474	1.13032	0.172196	8.82911	8.3105	139.654	74.6801	0.120094	16.4998	1.51312	315.71	5.03148	15.387	13.8512	63.0393	377.285
3.92912	25.4991	53.7703	53.4987	9.28715	39.1106	0.0299643	0.157011	5.3673	1.26383	3.74875	29.1204	2.72824	101.449	25.0757	129.778	4.72521	0.409065	0.50521	50.0311	34.6599	4.19159	0.374952	91.7139	139.577	7.14718	3.5063	1.84081	38.8258	28.9534	90.2777	0.94841	0.281872	5.70776	9.71734	140.472	64.6685	0.269215	17.4857	0.857804	159.155	4.45218	11.3276	4.04857	81.842	394.855
6.94473	10.5705	43.7066	82.6376	8.77063	21.4287	0.0181741	0.205071	5.44296	1.23367	27.264	28.1	3.52214	109.024	28.1577	53.1409	5.58207	0.124854	0.147223	58.457	32.8644	3.94965	0.420117	137.873	111.059	11.635	3.74292	2.14452	35.5722	28.7181	93.0503	1.08208	0.216594	8.38825	8.36924	142.716	74.9372	0.238371	15.6796	1.4346	144.252	3.68241	12.2335	15.757	63.7769	137.411
6.01753	24.6894	46.2918	62.5302	20.4091	39.8815	0.0213897	0.340561	4.04114	1.16376	16.4935	27.9625	2.87403	105.992	21.8708	83.5793	2.38837	0.0781653	0.397701	63.5302	20.6178	4.44555	0.362503	125.386	140.921	7.36122	4.63815	1.3431	27.858	32.8356	82.0275	0.810953	0.474439	7.51392	7.97538	145.044	58.459	0.230019	17.5971	0.999919	305.228	5.14567	14.2094	15.3558	73.9664	207.08
3.00959	9.08004	52.8021	117.618	1.49	10.1955	0.0361849	0.853469	5.21975	1.27844	25.8967	25.6387	3.07354	108.491	26.0771	71.8269	4.64911	0.153018	0.413339	22.7458	20.0816	5.45071	0.366037	65.4262	115.524	14.2192	5.27636	1.68042	37.0401	27.8098	88.6837	1.14455	0.208115	9.05099	7.47257	138.015	70.4374	0.226098	15.8925	1.10097	298.885	3.84855	13.4458	11.0693	80.6028	212.829
5.8394	17.2309	35.76	48.0164	41.4408	35.3101	0.018615	0.441551	5.24842	1.16315	1.32602	8.89224	0.0734028	106.608	23.7288	128.718	1.6699	0.0465519	0.190375	34.0089	32.0734	4.1482	0.378455	111.296	144.825	3.29448	4.71388	2.37091	29.4633	28.3859	91.0936	0.895576	0.264375	9.31142	9.61727	144.138	60.5514	0.205773	15.936	0.852048	265.416	4.61771	12.8139	12.8961	74.0143	258.836
4.16	27.0837	54.4857	123.39	37.9019	6.85672	0.0382043	0.365464	7.96881	1.19251	16.1306	30.5073	2.63265	107.657	20.5547	120.115	1.70727	0.346045	0.052608	35.1129	34.0737	5.56495	0.412185	100.541	141.783	9.78759	4.54384	1.14107	41.1402	31.6072	85.8734	0.810756	0.125975	4.00176	10.8134	145.765	54.7185	0.189615	15.6519	0.815246	170.375	3.74812	13.0554	11.5719	79.382	168.076
2.15292	24.2637	44.2896	78.0573	31.934	24.8843	0.0571503	0.14149	2.85487	1.31704	4.4946	15.3929	3.73639	108.541	18.849	49.6048	1.60863	0.303731	0.0989769	42.4801	23.7362	4.94703	0.369234	37.6151	119.796	14.8743	4.76349	1.50085	42.3983	31.3369	93.3093	0.746268	0.489994	8.04183	11.8095	142.301	49.7045	0.255782	16.218	1.24439	222.707	4.81672	12.7869	15.8744	70.1609	425.579
6.78027	19.147	44.6965	25.2057	6.27304	7.62158	0.0494701	0.909322	1.84552	1.12534	8.73901	21.8196	2.54275	100.077	25.7081	72.3005	6.97285	0.0490839	0.363596	46.5093	22.5969	5.60862	0.429434	117.308	149.273	14.8774	4.26606	1.39527	37.9982	28.2067	96.8995	0.992128	0.475367	7.08703	8.21075	143.985	68.3694	0.127748	15.6552	1.40711	348.496	4.29247	12.6311	11.1979	78.2724	198.315
0.242949	18.7829	36.8371	120.78	13.9537	37.7625	0.00452071	0.705847	2.72407	1.30022	22.2256	18.3578	1.57239	105.146	18.9303	73.9981	6.00827	0.245859	0.516172	59.6283	26.5102	5.79174	0.43257	98.5044	121.765	7.66648	3.53853	2.30013	32.1612	28.3379	99.1956	1.24564	0.452314	9.78892	8.72719	145.204	42.7928	0.234792	16.7513	1.16574	231.807	4.22811	15.4367	5.99282	60.2961	258.555
4.42835	17.3389	48.3652	73.311	35.9992	23.6648	0.00301654	0.0511963	5.01301	1.2576	6.02635	6.36377	4.01582	105.815	22.6228	116.803	1.63138	0.201612	0.390237	14.0641	21.7269	4.79844	0.400883	114.296	147.004	8.28208	3.94673	1.82333	43.7265	27.6196	96.7143	0.895155	0.115576	9.20034	7.96183	139.933	43.6944	0.154057	17.2015	1.19299	305.271	3.96584	15.2767	17.7409	60.881	245.249
1.02879	12.9354	53.2018	84.2972	1.2152	17.5394	0.00218965	0.888407	3.29905	1.12039	30.1678	5.65121	0.745883	108.798	29.7881	49.0032	2.73159	0.0969877	0.0800522	49.4887	24.5005	5.21735	0.37881	9.16911	112.274	7.62548	4.49097	1.44321	25.1082	28.8627	85.3305	1.1129	0.401484	5.94871	7.53547	139.496	43.8116	0.194983	16.1563	1.07198	286.391	4.4038	13.9906	4.8761	79.3072	243.182
3.27836	22.5812	38.0807	101.419	35.7293	14.8806	0.0231823	0.405586	5.80387	1.19237	9.52247	11.7157	3.50779	106.573	22.7383	64.9179	5.45501	0.263569	0.038412	69.7224	34.7911	5.17546	0.391726	33.3085	133.029	13.4771	5.01416	2.39927	42.7721	28.2545	95.7586	1.18076	0.355509	8.98225	12.173	139.458	61.0002	0.236829	16.1083	0.88301	273.926	5.24903	10.7444	9.87213	75.2106	301.84
3.63133	27.8406	50.1045	31.4948	19.8768	22.8628	0.0402563	0.226423	2.44087	1.25964	8.56478	27.9309	0.848384	99.6847	25.1384	87.8265	4.2947	0.449559	0.445351	23.6599	27.2054	5.7227	0.374114	135.154	134.784	13.9206	4.97509	2.20224	42.9401	28.6634	89.4869	0.830938	0.472013	7.97491	10.9981	142.052	69.0877	0.163023	15.7303	0.71113	301.67	4.10225	14.7141	11.6088	65.7187	419
3.97193	21.8483	53.5305	32.3528	43.8671	13.9177	0.0178567	0.499669	6.62461	1.29542	19.3369	32.9253	2.99252	103.024	21.5537	75.4977	2.34664	0.289189	0.230849	55.6279	35.916	5.12436	0.354576	78.1936	120.186	8.66049	4.6849	2.75347	47.5256	32.2911	84.7292	0.766799	0.453283	6.28084	12.2377	137.34	67.2427	0.210511	16.3461	1.12162	207.884	3.86104	11.6445	6.53956	60.734	143.907
0.588831	13.9119	37.3364	125.36	25.047	34.7329	0.0485375	0.494583	2.47755	1.28723	28.3382	32.1411	0.599827	108.632	19.4589	117.905	6.46452	0.104781	0.0667304	19.829	29.21	4.56488	0.405675	105.948	127.418	12.5945	4.49634	2.05067	48.0601	32.4537	97.1731	0.85444	0.363179	4.91918	9.59362	146.117	68.0492	0.167688	17.0384	1.30476	218.188	4.61401	12.6587	16.5115	65.8928	333.931
2.79218	21.3617	37.4157	36.3478	3.9201	35.7324	0.0219073	0.91975	3.7058	1.22217	18.1174	2.49888	1.96023	108.648	21.1805	108.741	6.78974	0.412508	0.21233	45.156	28.6663	5.06789	0.381629	109.719	127.575	2.18735	4.30521	2.92106	46.62	27.7373	86.0241	0.835261	0.317843	4.66563	8.98653	139.7	61.3356	0.213835	15.9216	1.42919	304.913	3.76478	11.728	11.436	81.2712	94.6299
0.0514859	25.0187	47.5406	32.9656	35.7611	27.8873	0.000656695	0.924131	2.57659	1.14815	28.5951	36.4345	2.56154	105.507	25.0222	94.1873	6.14804	0.372279	0.48419	57.0586	39.3234	5.17605	0.430523	75.4698	125.624	14.8455	4.65204	2.76482	21.1345	30.8257	82.3293	0.800274	0.318249	3.45399	11.4359	137.876	41.766	0.178891	17.8817	1.05118	289.533	3.62954	15.0722	10.6768	72.9391	368.326
6.21736	23.8068	40.0714	38.0496	32.3501	10.5083	0.00488412	0.257115	4.06374	1.22751	9.00827	27.945	2.3457	106.28	29.7784	95.0891	6.00337	0.0550909	0.342257	17.0497	25.6714	5.10575	0.377548	45.5127	119.153	4.69108	5.07901	2.48951	35.0829	29.3547	92.9628	0.948409	0.214327	7.02697	8.21978	145.161	53.4728	0.154056	17.5065	1.35074	318.367	4.37807	13.5275	5.00476	60.6861	384.472
4.16667	27.5328	43.9847	121.926	31.592	10.8178	0.00615654	0.685823	3.8898	1.21869	18.6443	17.5915	0.560314	104.809	18.6761	86.3206	4.74056	0.0664742	0.460894	16.2605	30.2234	5.43732	0.370005	139.513	120.232	2.69011	4.52678	2.5741	48.2302	28.8002	88.6136	0.85061	0.436728	7.50215	11.9944	142.959	44.0319	0.199903	17.1431	1.20386	180.434	4.37946	12.645	12.6862	72.3169	187.55
3.67735	19.1084	54.2779	27.4841	7.98151	27.0441	0.0522982	0.33277	2.00424	1.29896	3.05833	13.0726	3.46048	101.187	29.9622	49.3237	2.5867	0.411577	0.203508	45.5224	37.6909	5.95838	0.3847	129.375	115.908	10.9237	5.29313	1.18636	35.12	33.8703	95.5053	0.929202	0.39753	6.34381	10.5606	140.956	47.8183	0.161985	15.8905	0.70166	242.346	3.51829	11.4811	13.8366	75.223	415.176
5.70047	22.4935	40.3423	54.5929	29.7676	10.6905	0.0581308	0.909173	2.88251	1.16865	30.704	30.4873	2.62047	104.692	27.1771	76.1831	2.89797	0.193225	0.233136	53.9359	30.5954	4.48688	0.413746	38.5819	144.292	6.90944	3.52016	2.96285	34.6065	27.2046	93.3908	1.04358	0.403333	4.23466	7.92362	141.229	55.2761	0.178202	17.7644	0.891424	304.909	3.92406	13.8577	17.3258	66.6649	93.6391
1.00609	16.4407	40.7345	55.6234	10.3095	13.9779	0.0118683	0.437097	5.4953	1.29863	27.2579	18.646	3.26712	102.333	18.623	71.0181	4.91316	0.490435	0.0248517	6.64623	26.9874	4.97452	0.436725	72.4853	138.556	10.2578	4.4879	2.68493	41.6301	32.2993	86.9336	0.957657	0.477669	6.02912	11.8707	139.16	69.3667	0.257989	16.5563	0.765761	172.123	4.60836	10.7834	4.3085	77.8127	355.644
1.04512	18.686	35.4308	75.1472	1.24213	35.65	0.0544536	0.822306	4.5883	1.2863	20.4104	20.13	2.91296	109.226	24.2628	112.367	2.70765	0.399511	0.0669297	59.6342	24.4395	4.29184	0.4224	5.89966	122.315	2.25464	4.89111	1.3507	21.5951	33.4193	89.1639	1.00631	0.586338	6.25602	8.916	146.676	43.7921	0.223531	18.0268	1.13471	257.12	5.16092	15.0849	9.31611	68.6741	98.9562
4.3221	10.9451	46.8069	99.1027	39.8667	31.5072	0.0155739	0.360946	3.13155	1.29564	6.92006	31.8724	0.714066	107.884	23.4486	50.8126	2.31173	0.4322	0.304008	59.2281	25.8138	4.34749	0.416046	36.5026	115.58	13.2819	4.05196	1.46372	40.716	31.1587	89.6002	0.978557	0.159576	3.13409	10.9251	142.177	54.7274	0.168741	16.659	1.14782	248.686	5.37662	15.4679	15.8399	61.1033	265.734
4.44757	13.402	44.7025	75.0788	28.2793	30.1039	0.0047062	0.0100805	2.50682	1.18866	2.55793	5.39712	0.677086	100.788	21.7606	108.38	2.11872	0.0950958	0.0928584	18.0989	24.707	5.17913	0.396283	30.0776	147.062	9.75168	4.55493	1.81342	32.385	28.1691	88.7671	1.20619	0.545775	3.99676	9.49336	140.342	65.1641	0.184091	15.6194	0.809382	272.277	5.29423	12.3944	13.857	62.8111	261.505
4.52694	9.27029	54.3322	35.0502	31.395	16.4312	0.0469322	0.759663	5.97328	1.31169	2.60475	26.7849	0.280725	108.531	18.8021	130.382	6.85662	0.1661	0.217341	14.3206	26.2134	4.40427	0.445379	85.0874	130.755	6.63294	4.23593	2.84308	44.367	27.0456	97.902	0.930678	0.384873	7.48143	10.2242	145.104	48.601	0.238202	18.0244	1.418	210.739	5.01028	11.2115	13.1589	75.7664	405.269
6.11504	27.7544	38.4313	66.5666	19.4912	35.7948	0.0339395	0.863617	6.22709	1.23576	17.5465	6.94677	3.01137	101.696	27.3201	142.931	5.07759	0.325684	0.188969	44.0751	35.3637	4.30108	0.418588	136.163	144.626	5.21102	5.01025	2.82876	24.9953	33.8014	88.2533	1.23806	0.194264	7.65387	10.1285	140.48	40.0454	0.158462	16.7228	1.11996	215.837	4.33545	11.0207	5.43694	60.8849	275.537
2.08433	17.5119	41.0606	36.295	14.4625	17.8039	0.0158584	0.0142537	2.93189	1.29686	4.61527	10.5899	0.291072	106.317	21.9744	91.0906	6.07817	0.137787	0.283597	32.9151	36.5954	3.9584	0.352985	89.3271	148.131	12.1804	4.75962	1.31251	29.686	27.555	92.3309	1.17148	0.291588	5.0807	9.04541	141.205	47.7193	0.210517	17.9579	1.14762	267.515	3.75249	13.4877	7.19014	73.5571	321.6
6.80023	27.3357	49.0154	76.2062	15.2308	26.3244	0.0284425	0.264496	4.49985	1.24235	3.02238	15.708	0.43042	109.679	18.7002	55.0161	2.33149	0.485754	0.494526	54.3495	37.2011	5.8174	0.371371	33.3433	145.137	2.84266	3.82332	2.75217	47.8971	31.1482	84.0873	0.776079	0.348437	7.52791	9.7684	140.611	64.1189	0.18749	16.3223	1.08149	131.46	5.24485	10.8048	12.7978	64.5341	303.936
3.48134	24.8155	51.4116	68.1801	7.10792	30.0169	0.00357116	0.793759	7.22927	1.28963	9.60596	12.5397	2.63387	107.12	26.9223	128.205	3.031	0.1592	0.0404371	13.1444	29.9511	5.63337	0.435811	119.939	122.924	8.75023	4.76526	1.55513	41.59	33.6238	87.0523	1.14174	0.160385	7.19251	10.4335	139.109	73.4717	0.133456	17.9961	1.57458	274.616	4.66625	14.7925	17.7442	71.5511	232.19
1.72593	15.5691	39.9348	68.8463	9.66723	31.7568	0.0385367	0.962531	7.12268	1.24048	8.74045	20.5889	2.03792	104.493	19.9381	102.25	3.49605	0.27842	0.143488	55.2249	21.2685	5.37533	0.376251	48.1509	114.654	14.8201	5.2652	2.78993	41.3528	28.3833	85.4298	1.0913	0.241307	8.53931	11.2846	142.626	74.0462	0.139052	17.6042	0.857736	259.04	5.48406	11.0212	4.33747	81.4166	100.433
3.25396	22.9405	41.2807	111.582	2.45607	34.6132	0.0543298	0.759819	2.54746	1.30776	11.0577	33.2826	3.84153	108.908	28.4788	137.377	5.8404	0.488336	0.494564	26.1089	22.1936	6.01503	0.371189	75.7906	111.172	10.716	4.6896	2.08858	24.2039	31.7046	92.0943	1.11483	0.404924	3.63372	10.3328	144.774	56.4726	0.272475	16.3142	1.47681	279.639	5.27084	10.7483	7.73857	80.9557	411.532
3.20335	28.7693	42.8148	101.247	18.6061	11.1425	0.058608	0.259366	2.42139	1.14848	22.2424	8.84165	3.45648	103.431	28.867	127.038	6.07852	0.271921	0.340121	5.55779	25.6523	4.86057	0.364025	44.8723	123.267	3.82491	3.85592	1.53695	48.9854	28.6925	89.0371	0.889943	0.25256	5.81282	7.52408	138.053	55.3305	0.195182	16.7175	0.853484	136.784	5.11964	14.0234	14.1975	71.8708	205.233
2.26834	26.0299	45.7644	33.3905	10.2012	37.0095	0.00408351	0.682738	5.0117	1.17644	5.21229	23.2942	0.217849	106.266	29.3951	127.304	3.68319	0.424752	0.138516	26.4883	34.1033	5.11066	0.414883	94.1449	110.118	2.62145	4.62086	2.31557	40.2713	27.7823	98.8201	1.14907	0.30492	7.82182	11.1755	142.503	53.8997	0.276849	16.4492	1.40712	326.764	5.01207	13.6472	17.2635	61.3508	425.764
2.40183	22.6807	37.2645	50.1791	22.8428	34.6445	0.026326	0.939911	3.982	1.20838	9.08443	16.9524	1.29324	101.438	20.3906	72.1294	5.54049	0.5079	0.4917	53.8021	35.8837	5.33375	0.401814	13.4255	136.253	12.666	4.20452	2.63209	35.6567	30.2413	93.2892	0.86725	0.353744	9.23693	11.8016	139.831	42.1361	0.21797	15.8403	1.02055	349.084	5.07229	12.5586	7.04467	70.8638	304.136
1.02161	21.5023	43.8073	77.6773	24.8566	34.282	0.0179759	0.224846	6.89401	1.23804	16.3592	10.6128	2.25936	101.043	27.02	58.056	4.43506	0.464426	0.472437	14.6707	25.5427	4.59654	0.402199	68.3564	130.621	5.57325	5.22749	1.67738	39.0225	27.4978	91.4113	1.28351	0.132938	9.73028	10.3261	137.032	70.8257	0.279791	15.8303	1.29058	347.424	3.72041	12.3767	18.8342	60.2766	137.557
6.30448	11.5271	44.5662	76.2818	1.95471	6.76673	0.0375694	0.631649	3.18825	1.29096	23.675	0.359145	0.979792	105.304	25.7037	104.946	1.80738	0.260915	0.496345	68.9687	35.6994	4.58942	0.431945	63.1399	141.804	2.78166	4.82902	2.09281	46.4478	32.5709	88.3825	0.916878	0.187128	8.44344	11.3646	143.501	50.3547	0.129223	17.2567	1.03035	177.284	4.23772	13.6056	6.39117	73.4238	345.815
1.71693	15.8402	48.466	111.074	22.5335	34.6489	0.0253533	0.743044	4.19484	1.19389	1.57347	18.5906	1.19166	99.1312	23.8173	84.1053	5.556	0.347348	0.198453	40.2649	34.2314	5.49578	0.398364	69.6274	139.869	5.79442	4.68031	1.63927	27.0884	33.7124	98.5957	0.981894	0.21409	4.42196	11.1681	145.758	65.3865	0.274212	16.3763	1.44732	267.817	4.09975	10.8161	9.42656	75.6462	145.355
4.80171	12.8098	47.2734	30.9504	20.3789	37.1403	0.00449305	0.687857	4.69953	1.19183	30.2647	7.96753	1.23358	106.497	20.9045	105.361	1.91828	0.346318	0.120749	8.59493	24.6768	5.62246	0.359543	122.094	123.63	6.20247	4.95596	1.2723	24.3421	27.5084	87.2596	1.17312	0.364099	9.42347	8.008	137.945	53.1093	0.190253	17.3356	1.16497	330.642	3.79889	13.1622	4.06336	79.0788	267.617
4.24217	11.5649	54.7608	92.8252	24.1411	32.5731	0.0220279	0.497477	7.56386	1.26202	7.36959	0.785613	2.43148	104.612	18.611	104.017	1.58393	0.293247	0.412005	6.83716	25.6893	5.75981	0.440378	137.293	138.722	2.97686	5.13165	2.97735	21.339	27.5381	97.0539	0.790767	0.480463	4.47516	9.7535	146.537	43.511	0.225442	17.132	1.50127	222.35	4.39013	11.413	10.7634	67.7991	343.49
1.08108	14.9593	39.8929	61.55	34.4143	26.9179	0.0419983	0.204	6.92448	1.20199	34.1575	35.9093	0.341486	105.583	25.2957	53.0855	1.73122	0.248269	0.393076	37.6533	37.4319	4.76005	0.401863	98.5194	129.448	13.9362	5.23611	2.9595	46.2913	32.1183	91.678	1.11299	0.215573	3.69457	8.47499	145.132	67.7193	0.274664	18.0832	1.58124	158.537	3.71782	12.0264	4.74875	74.6793	304.549
0.414358	8.83225	36.6565	111.713	19.3346	8.80483	0.0400679	0.266581	6.69861	1.21035	27.0528	17.6277	2.74812	109.146	27.2768	51.8626	2.47508	0.217004	0.251343	22.0828	24.7408	4.52998	0.442261	92.7011	132.289	3.10346	4.63711	1.30851	42.9296	28.5346	86.078	1.09935	0.317482	7.08017	11.4216	146.665	61.4916	0.179352	16.3278	0.942822	134.231	5.39943	13.2572	9.31676	75.4043	437.504
1.94511	22.9446	46.0632	52.3703	3.74908	28.404	0.000694397	0.975926	1.79233	1.29962	13.1245	10.7439	4.93482	102.302	27.2584	118.013	2.49833	0.0325115	0.0621182	50.4193	28.5455	5.68158	0.427173	105.575	122.64	9.08326	3.63981	2.21494	21.6729	33.2538	97.5526	1.14894	0.376358	8.25335	7.52208	140.663	67.9769	0.232765	17.8106	0.898135	152.013	5.00651	14.2297	17.7746	78.6175	153.141
4.54622	29.7985	35.0049	39.8406	3.34508	12.6163	0.0128444	0.409243	7.79405	1.17145	3.26594	25.2026	4.81111	103.328	20.923	130.865	5.40271	0.337948	0.0999726	27.7223	39.8999	5.40958	0.410531	24.1612	125.323	10.9762	4.08565	2.24223	39.1249	29.6236	98.5042	0.979138	0.141922	9.01388	10.4401	140.858	55.3992	0.202317	16.0124	1.15469	154.047	4.31211	12.4215	9.9096	66.3262	95.3174
4.56888	16.6633	36.4573	106.832	7.65469	20.4667	0.0291876	0.17957	4.33879	1.13021	15.7628	28.0105	3.54342	106.609	21.1581	115.416	1.81848	0.209736	0.100638	31.9972	29.9515	4.4802	0.426355	19.0537	133.14	5.96715	5.1793	1.34733	30.8169	28.6438	85.3308	1.04307	0.175159	5.81887	9.75301	145.831	50.9494	0.163746	15.8787	1.05907	347.747	3.84735	12.539	17.4944	67.6776	245.035
6.72764	26.0578	50.1825	91.027	13.1314	11.3445	0.0354919	0.202086	3.10183	1.2616	4.74612	6.558	0.963106	107.047	19.7855	134.214	3.00517	0.140705	0.33812	5.74176	29.8474	6.00701	0.433711	88.156	147.225	2.02362	5.27611	1.59271	20.6324	31.3546	87.4996	1.12161	0.313381	5.708	9.57828	138.759	54.2122	0.150538	17.6552	1.28955	211.763	5.38661	11.5871	11.2178	81.465	101.449
4.17666	22.2969	44.1959	103.421	35.5245	25.7136	0.0530031	0.311531	1.92475	1.21814	22.239	3.40297	3.87346	106.888	28.3894	119.401	2.32893	0.130196	0.499348	68.5041	33.4712	4.29888	0.44858	53.3537	116.823	12.306	4.635	1.75071	28.5962	31.1423	97.2376	1.08768	0.228694	4.14056	10.7045	139.694	59.6678	0.127936	17.3167	1.33105	141.184	3.96339	12.254	12.3625	77.7231	276.373
5.79747	19.9481	53.4268	93.919	29.6743	31.4175	0.0138089	0.207384	2.8033	1.23226	20.8835	29.1341	4.39722	101.182	27.0618	136.26	1.87949	0.0929743	0.0852667	62.0788	31.6008	5.03477	0.394198	34.5198	118.515	11.1931	3.93395	1.55906	31.9783	28.7524	90.2366	1.1379	0.128078	5.26095	9.81558	144.87	58.1563	0.227195	17.4343	1.48432	273.943	4.82899	13.4302	7.648	76.654	400.011
3.77861	20.0441	38.9901	39.6467	2.6509	22.0793	0.0060261	0.0152292	6.70971	1.13503	0.352713	34.762	0.109742	100.76	29.5539	54.0053	5.045	0.223928	0.291144	14.1876	33.8707	5.78356	0.405059	46.3776	118.283	5.77698	3.93592	1.12551	24.4152	27.9919	90.3905	1.28993	0.344846	5.75403	7.60644	145.961	72.5778	0.114543	16.9386	1.44546	217.025	5.30522	11.9544	16.4681	78.4718	225.74
4.06522	29.6829	46.4669	79.276	42.0598	32.8234	0.00896578	0.530165	3.78199	1.19149	12.3689	24.5724	4.71999	105.848	20.4214	140.652	2.82591	0.026542	0.109211	26.125	39.7341	5.1216	0.414119	132.032	120.356	9.54225	4.7263	1.30708	28.257	30.771	87.2782	0.907301	0.369921	5.31942	9.22919	145.315	70.1744	0.268334	18.0376	1.08909	200.141	5.28287	15.3896	11.8503	80.2118	266.643
2.17387	9.94765	43.022	59.2359	40.5352	39.3628	0.0290292	0.245045	3.97445	1.16447	21.1292	29.9316	0.935605	99.6949	22.8121	46.7467	6.26054	0.276101	0.360506	70.2488	29.6624	4.31804	0.398444	36.3909	148.032	8.94918	4.60062	2.60866	26.2433	28.885	98.3712	0.98753	0.115407	9.68686	9.08845	140.628	42.368	0.162336	15.5561	1.36926	342.773	4.3105	11.1033	17.3889	64.2196	444.966
5.35865	26.177	41.0608	66.7606	16.8299	7.91053	0.0293893	0.475521	5.89635	1.17668	4.26627	12.4736	4.3016	107.81	25.9588	120.195	5.2257	0.360363	0.409531	18.2631	23.9832	5.02327	0.406673	17.3338	138.054	10.1308	5.1214	2.26768	43.5098	30.6889	96.457	0.874119	0.586366	9.42464	8.09849	144.121	64.0486	0.267461	17.1742	1.59002	223.027	3.71155	13.4541	15.181	74.854	410.134
5.0344	9.42459	51.2528	46.4902	37.6625	24.7935	0.00543848	0.700646	6.50205	1.24465	29.8206	22.1864	1.68589	99.05	23.3899	111.883	2.6772	0.509305	0.378285	23.9814	26.7999	5.16222	0.412533	57.2785	128.424	4.93736	3.59639	1.37235	22.5324	28.3649	87.0452	0.923166	0.343646	9.26946	11.3174	139.322	44.8386	0.172502	17.1856	1.2648	153.744	4.69923	12.2799	18.4163	76.9844	92.7732
5.4524	23.8102	38.0699	72.3718	30.5466	11.279	0.00526745	0.0248964	4.1901	1.1591	30.9634	9.12954	0.312372	108.372	19.5123	142.732	5.59062	0.129368	0.435479	17.1882	38.3093	5.18264	0.415483	21.1721	145.503	11.3766	4.8457	1.64173	40.2431	27.3534	98.0938	0.899726	0.481856	4.79865	9.95569	145.629	59.643	0.169271	16.9506	1.0061	346.966	4.61454	14.5413	15.3699	61.4536	386.99
0.0601921	9.55429	50.4566	26.6534	25.6099	33.7085	0.0404402	0.376443	3.40029	1.29806	31.9486	12.4476	2.98148	107.953	24.1908	123.377	1.67159	0.515697	0.248715	44.9046	27.5665	5.04147	0.431903	81.2353	137.752	12.5314	4.41968	1.44539	39.7889	28.317	88.1973	1.09659	0.136379	6.11534	12.404	144.536	69.9618	0.25222	18.0309	1.31867	195.09	4.35764	10.87	5.43841	74.5802	203.323
3.03191	15.3464	43.6361	64.6678	44.7793	11.7532	0.0199667	0.397202	5.63097	1.20091	34.9262	26.3559	4.3255	102.846	29.3349	111.194	2.20336	0.379905	0.121799	65.3228	38.9972	4.54526	0.3702	126.308	135.646	2.86743	4.81581	1.29701	42.5979	32.7056	83.8524	1.21807	0.214245	7.70853	8.13468	137.03	64.0668	0.218981	16.7271	0.945886	261.996	5.13713	14.167	17.7194	73.1713	147.831
3.8268	12.1743	47.4757	66.0858	43.1696	35.6505	0.00999178	0.550808	5.34995	1.19583	10.0461	5.82407	2.63442	103.603	24.5692	57.9058	6.8414	0.257422	0.298995	30.4755	36.2573	5.94081	0.447048	51.4279	127.924	8.63109	4.49417	2.97493	41.9586	28.8942	89.5845	1.04601	0.266007	3.48396	9.45962	138.249	57.1368	0.266802	16.9607	0.994423	322.035	3.6066	15.0775	9.65003	60.5609	136.006
5.62553	25.9702	49.1898	48.4159	25.2298	32.2355	0.0390354	0.72289	2.25279	1.13501	34.9703	19.8339	3.07553	103.088	21.7468	108.05	2.23624	0.499347	0.490549	14.705	30.9994	4.12808	0.404973	107.935	118.541	7.04134	4.70225	2.90767	33.727	28.3686	90.6098	0.843988	0.421595	6.27247	10.5351	144.1	64.3588	0.196475	16.886	1.0641	308.14	5.41141	13.5525	9.4889	63.8429	282.721
5.36365	29.6492	43.7107	32.649	21.4828	38.0435	0.0107999	0.250765	3.87271	1.27429	27.3612	29.5991	4.86671	101.135	20.3577	103.976	3.72477	0.0336745	0.366825	53.0397	28.8169	4.56057	0.436814	91.7251	128.24	12.5429	3.55451	2.58018	31.8052	29.5229	98.1639	0.914151	0.578829	8.28331	11.3279	145.523	40.504	0.280636	17.9956	1.58197	151.175	3.88318	15.2404	9.14505	69.1656	103.952
0.987646	11.0208	44.8705	75.559	34.4235	7.11102	0.0211571	0.713144	4.10824	1.24392	23.2344	19.4391	2.43863	104.524	21.8974	72.0009	4.52935	0.206743	0.099609	52.6507	31.7419	5.66749	0.390527	84.1245	127.814	13.0163	4.12169	2.3667	39.4844	30.7565	97.5064	1.10511	0.430185	6.50703	12.1151	141.034	69.4519	0.278146	16.3785	1.47186	144.633	3.92787	11.6009	13.5899	75.6854	319.505
5.76326	12.9128	36.7918	49.0624	23.3755	13.0414	0.0408412	0.995508	7.20127	1.31654	33.0214	32.7976	1.58851	105.736	20.1884	73.4993	2.19805	0.504623	0.410064	53.8989	21.438	5.49259	0.39199	80.3334	137.015	2.77123	3.78085	3.07812	28.1691	30.7788	86.965	1.28573	0.197948	3.30712	8.3495	145.801	43.1912	0.125022	16.7596	1.18022	236.661	3.57955	11.1913	4.9047	73.8461	290.049
1.98727	18.6009	38.1334	102.408	5.52416	37.9783	0.0354696	0.905915	6.43516	1.26356	6.46579	32.0613	2.67341	108.553	26.8845	135.362	3.28123	0.376119	0.311631	48.1305	35.3388	5.08277	0.361325	37.5059	110.376	6.92291	4.25842	2.15514	20.5534	27.5425	90.7621	0.990502	0.403618	3.41481	8.72428	142.771	53.4171	0.237377	17.1467	0.859976	177.996	3.88628	13.7752	6.52928	74.4382	173.791
0.689637	29.194	45.3019	80.5467	43.6416	22.1124	0.0141685	0.748722	5.32367	1.2188	11.6769	7.28195	3.787	100.873	24.8856	66.4852	4.82048	0.251818	0.0746332	34.5131	31.2711	6.0303	0.363125	105.922	112.505	7.43279	5.20077	1.41608	31.3586	30.1272	87.847	0.790723	0.124705	5.13744	10.0401	142.61	51.6364	0.194973	17.9616	1.3915	178.485	5.30811	11.8816	12.6526	70.2662	129.699
3.88124	10.5432	54.9515	84.4369	4.35871	11.2906	0.0212364	0.821338	7.86937	1.19268	5.61719	26.9477	2.39419	99.8729	19.1193	117.638	2.53739	0.515934	0.397244	47.2965	39.9099	5.40979	0.405284	54.0828	125.141	3.52039	4.11687	1.80566	32.3339	32.3282	84.8618	0.92214	0.380977	4.56594	10.9746	146.926	59.181	0.121592	15.7041	1.37238	300.901	4.17228	14.5274	16.7988	71.1761	300.138
2.80557	26.4909	41.5464	56.1268	15.3562	26.8572	0.0325599	0.590139	8.17763	1.15621	27.2073	24.2221	3.93314	99.8225	27.8381	130.05	1.87282	0.30199	0.140203	51.4736	26.9643	5.57953	0.407124	16.8267	143.15	11.4414	4.74365	1.94999	36.7294	29.9406	95.301	1.0447	0.172662	6.77928	10.0879	142.552	62.3559	0.264694	17.8136	0.867024	224.262	5.16029	15.1876	12.8364	80.733	164.809
5.67333	16.1898	53.509	93.3225	11.2431	19.9782	0.0212085	0.908555	6.50252	1.23148	22.7436	11.2615	0.752463	102.829	20.5532	130.639	6.91439	0.215602	0.38308	62.8649	29.1588	4.84968	0.388894	34.9194	120.5	13.8175	5.15793	1.87922	48.2963	28.8937	88.222	1.29182	0.372394	6.26978	11.4309	140.455	50.3206	0.143639	15.9657	1.44418	214.651	3.80689	10.8964	7.63063	79.7684	307.481
2.09179	10.7915	44.2587	50.2383	37.3231	23.5264	0.00158996	0.426843	5.65902	1.22268	20.075	11.2131	3.96411	107.185	20.7138	72.4556	2.88315	0.238233	0.0343725	65.8997	25.481	4.93846	0.427248	31.0434	113.271	3.15045	4.67406	2.89493	30.3343	32.707	82.2508	0.804846	0.288546	3.07619	8.77326	138.378	58.8513	0.240485	16.863	1.12756	184.596	4.31352	11.4905	4.52414	61.4769	181.835
0.230907	22.6432	43.8045	34.4035	24.0485	34.6477	0.00653805	0.784012	4.53804	1.21974	18.6616	30.7992	3.46931	106.714	24.8309	101.878	3.94285	0.209124	0.257956	19.6733	30.3975	4.01931	0.3928	79.8547	114.79	13.7325	4.25845	1.49633	48.2621	28.9107	95.2915	0.773611	0.410689	8.07948	8.0661	137.669	71.8349	0.179322	16.0357	1.2773	139.319	4.49879	15.3895	4.52267	71.1923	399.498
1.73901	8.37726	54.5813	115.53	37.3141	22.7536	0.0594502	0.973282	8.2114	1.27533	18.7763	18.9677	3.80304	100.483	19.1131	125.465	4.46432	0.488845	0.315239	36.2359	22.4319	4.4793	0.375701	50.7742	122.253	6.81663	5.18372	1.75344	47.1292	33.1855	92.8996	0.735012	0.281037	4.77338	11.4582	142.341	51.763	0.25079	17.166	1.23188	145.821	3.57728	13.0383	7.82336	61.0923	146.217
6.47134	17.4596	42.1347	73.3094	15.688	19.4522	0.0587898	0.484282	5.98361	1.14738	30.6454	27.5277	0.857842	104.145	25.2284	135.664	4.94484	0.216008	0.496761	35.4203	33.1643	5.25951	0.427791	80.54	135.113	4.48517	4.07616	2.21776	32.3885	27.6874	86.4365	1.01589	0.174573	4.44716	10.1386	146.93	70.3167	0.213615	17.5788	1.26126	280.934	4.45117	13.4485	18.9202	61.779	318.39
5.9094	21.0665	42.1572	126.488	41.6684	9.11492	0.00648286	0.193912	1.75221	1.23438	34.2201	7.19809	4.47024	102.06	23.686	55.9809	3.25308	0.257229	0.321604	53.0649	29.2594	4.45258	0.39265	75.0139	145.98	9.53468	4.64733	2.79151	31.8938	29.2203	89.4742	0.903745	0.587619	3.80329	8.3181	137.185	61.4593	0.132567	16.9604	0.746667	171.922	5.46679	10.9788	7.66885	62.1136	318.776
6.80077	18.6765	37.7502	100.317	8.8653	19.0981	0.0207105	0.602138	3.9969	1.15812	0.258092	11.4892	0.0920204	108.844	28.9947	107.966	4.33175	0.333273	0.0685214	32.752	33.1877	5.00709	0.449136	25.4152	117.921	8.15366	4.17749	1.1773	27.8274	33.4414	86.391	1.2095	0.333941	8.6242	8.06011	138.288	57.1078	0.277363	16.4332	1.34019	253.042	4.36982	15.3915	14.5688	69.3119	321.978
2.60716	20.0038	49.6223	76.2006	14.4869	7.1697	0.00369162	0.382511	7.86322	1.20799	5.17889	17.8809	3.86436	99.5328	21.291	45.4232	6.14059	0.197654	0.517974	31.0992	29.6462	4.64377	0.4119	103.484	144.152	8.23582	4.20687	1.28252	34.1676	27.981	87.7473	0.966541	0.585021	6.07499	11.0812	146.496	43.4191	0.153682	16.1729	1.25346	284.524	5.48341	13.0685	16.6843	79.1892	388.244
6.75273	26.7429	52.3024	57.2334	29.5297	36.0964	0.0104265	0.444347	4.22422	1.21944	1.48805	19.9656	1.1398	105.878	20.218	81.856	4.8059	0.463929	0.248456	69.1753	36.9236	5.22983	0.391889	86.9505	139.983	13.7107	4.60611	2.42468	24.1168	32.619	87.2009	1.00633	0.165698	9.02482	11.9335	141.305	69.7286	0.174318	17.1016	1.3276	194.319	3.93508	10.6525	15.2844	73.644	120.768
6.28897	26.1511	43.8204	128.61	28.8631	23.5146	0.0311642	0.109416	5.66187	1.29555	11.1519	1.37682	0.579115	103.633	19.9318	54.05	3.04285	0.272411	0.115841	27.4929	37.8874	5.61489	0.435647	48.9384	113.14	10.3187	4.04104	1.7363	21.8293	27.9481	97.8228	0.855245	0.514825	6.94443	8.29363	144.774	55.8852	0.254959	16.7058	0.783769	131.973	4.34699	13.2849	9.0049	74.5203	221.805
2.61849	15.0593	54.2682	60.3504	29.7949	33.3773	0.0326308	0.968761	2.42737	1.13168	33.9593	0.792132	1.23848	101.101	26.4483	91.9944	3.62507	0.118824	0.29847	66.9027	36.6765	3.92049	0.441985	124.003	114.862	6.71577	4.31249	2.48145	30.7828	29.6655	88.5339	0.960251	0.191283	4.13235	9.70719	137.453	54.2645	0.248044	16.1951	1.2454	309.348	3.51802	11.6343	16.8754	72.2126	396.936
0.758977	25.079	47.4434	99.8771	39.107	30.9871	0.010231	0.986347	3.7262	1.30583	16.6474	15.2143	3.26343	105.988	20.2371	118.49	5.6184	0.148072	0.231838	52.2078	37.9139	4.65668	0.358775	134.417	129.451	5.19282	4.69746	1.27825	25.5261	30.3529	83.7023	1.03677	0.444244	8.50867	11.3495	137.211	45.3662	0.237986	16.2162	0.745787	267.799	4.13798	13.4527	9.38417	74.4136	324.139
4.54026	8.48486	41.3519	72.3978	6.3126	21.4132	0.00633423	0.863689	3.93538	1.24115	2.84891	17.1799	4.06442	102.544	21.8671	79.763	5.15324	0.49387	0.484674	49.0167	39.5112	4.99277	0.373993	11.4968	147.664	7.77706	4.08959	1.79655	38.5456	32.63	96.3168	0.747286	0.212472	4.33397	8.68077	142.151	70.2696	0.197367	16.8095	1.23193	236.217	5.1297	12.2432	6.06185	72.5632	227.256
6.89793	22.2848	43.8142	51.3542	18.7359	6.52004	0.0490131	0.507211	3.60967	1.30979	33.1387	18.6667	4.52737	99.7574	26.4204	62.5105	4.57724	0.373825	0.457072	19.7994	32.3977	4.4931	0.351599	89.7742	149.368	5.63857	3.99533	1.58689	26.3782	27.4121	89.3506	0.85671	0.119831	8.92525	8.36882	140.097	59.8135	0.214386	17.8368	0.799562	166.964	4.79091	13.6395	10.3266	81.9763	209.198
1.10807	11.9725	47.1478	38.3935	15.9457	33.7021	0.0513891	0.413932	7.49873	1.19985	25.8844	19.7686	0.926484	107.071	20.1897	93.9152	4.53993	0.339049	0.503543	42.8881	30.8664	5.90975	0.393099	85.0184	115.877	9.6987	5.24925	1.39029	32.2538	29.0751	93.9055	1.05724	0.516969	7.18239	10.114	139.399	66.9587	0.198016	15.5061	0.750531	273.321	5.39922	14.1703	14.0504	64.9768	272.93
1.99261	22.7749	47.4791	98.9245	37.6991	26.8537	0.0519803	0.620864	2.05776	1.15164	11.5988	6.21133	4.25878	102.688	26.2504	121.581	4.7378	0.20056	0.514258	16.9778	24.3085	5.55593	0.369162	103.921	139.149	11.2691	3.69781	2.91222	35.9696	30.5802	87.1741	0.917602	0.257686	8.63948	10.5683	144.541	41.2978	0.237541	16.8524	1.11168	283.935	4.85997	12.7014	8.61403	66.798	287.87
6.68613	29.9435	54.1631	55.4141	21.8007	28.3739	0.00362147	0.219142	4.21644	1.21827	32.8982	36.0756	1.17215	99.1798	27.8461	143.908	2.42261	0.101972	0.379813	27.3648	26.0512	5.46504	0.382618	10.6966	110.278	13.1204	4.35762	2.47607	46.3867	33.687	91.3542	0.760807	0.483563	9.76145	10.1936	139.41	69.5522	0.145781	15.5411	0.980362	308.565	3.50116	10.8243	10.4073	77.1465	430.379
1.03665	18.5097	38.6061	105.275	22.6127	27.5676	0.0254993	0.628381	7.69144	1.24866	26.2245	14.2181	3.88939	106.206	25.042	54.3857	5.56296	0.0638431	0.21618	40.276	25.4526	5.09801	0.372612	17.8545	122.143	8.7105	5.11178	1.86475	26.2293	28.0966	90.2898	1.00083	0.352319	8.14909	7.51065	141.195	72.888	0.203973	15.6227	1.41133	172.566	5.17137	13.4962	9.88573	63.119	351.694
6.82336	25.0564	35.8251	92.3692	43.361	15.9066	0.0378038	0.168504	3.9943	1.17161	17.2886	28.2258	2.21664	102.394	19.5426	61.7496	6.66015	0.466272	0.360926	24.4415	21.09	4.42026	0.362437	17.1558	118.214	11.8286	4.31258	2.92193	35.4413	32.7433	94.2962	1.10715	0.102514	9.09952	9.0916	143.704	64.9899	0.16716	16.6343	1.25051	187.535	3.90643	10.9861	14.6835	74.7559	178.653
4.7496	13.4758	36.1529	38.2409	20.0115	6.06212	0.0314213	0.556895	4.19642	1.27272	34.1008	8.29197	0.433299	103.088	21.3955	115.488	2.46735	0.37251	0.055824	40.7085	30.4599	3.91999	0.382925	10.1697	129.597	2.51467	4.80151	1.69251	42.5536	31.0648	98.7948	1.25582	0.158878	4.1197	7.90019	145.32	58.9222	0.148638	16.0291	1.60603	135.518	4.03714	13.4313	4.22729	73.5723	95.1376
5.80355	11.9784	49.1527	117.531	32.7041	27.27	0.00353675	0.0500326	8.2382	1.19953	6.50101	20.5702	3.68327	107.529	27.1372	75.9135	2.09052	0.416001	0.177955	22.6468	21.6301	5.90635	0.404147	136.074	137.043	6.81554	3.95312	1.38355	27.7189	30.1959	97.0124	0.865269	0.573933	4.70322	9.82134	144.045	46.6302	0.269749	16.6096	1.02374	192.993	3.905	12.1412	10.9524	74.6563	141.833
3.25047	10.6392	49.4993	118.364	37.8544	9.00387	0.0341332	0.859015	6.42455	1.31001	16.8055	15.4638	2.71324	107.495	28.4499	84.2699	4.64817	0.109943	0.450455	31.7033	30.709	5.87943	0.37992	22.1366	115.939	9.09755	4.14031	2.51091	30.0384	27.1218	94.8186	1.11079	0.274025	9.62944	8.94527	137.789	64.3651	0.178359	16.279	1.225	231.89	4.30656	11.4847	7.44353	64.8304	272.859
3.75837	28.0539	42.1111	120.757	22.7394	9.34167	0.0131941	0.991739	5.4066	1.31944	8.12457	24.2126	1.84318	105.892	23.4397	137.444	2.59207	0.186988	0.125326	27.2952	25.1247	4.84827	0.372519	61.8065	114.157	2.142	4.67315	1.83347	43.7872	29.6506	83.4514	1.08927	0.553376	5.02593	10.4169	146.432	42.0962	0.216929	16.4564	1.58064	152.149	4.21262	14.978	13.5564	81.4119	335.517
4.02548	29.3304	42.5791	53.5796	24.7367	33.6769	0.023916	0.106284	1.70652	1.27733	15.3157	31.541	4.21009	104.413	25.6835	81.9029	3.5983	0.258198	0.410973	71.9761	38.2868	4.62644	0.44919	85.9127	135.779	7.04846	5.16534	1.1562	49.4563	30.1134	88.5107	0.936022	0.133221	9.0736	11.5343	140.847	47.5641	0.245384	15.7746	1.40299	297.357	4.93568	15.2695	8.15484	66.6167	261.59
2.37094	29.2003	47.6276	25.6352	30.641	36.9637	0.0357575	0.384994	4.45667	1.23098	12.4875	25.9318	3.99331	101.556	25.741	63.614	2.08464	0.4124	0.467706	18.1378	35.7491	5.30423	0.408443	84.7486	138.81	3.2164	5.06525	1.48407	38.9059	31.0894	98.0933	0.863046	0.58036	6.98718	10.6444	138.513	44.8806	0.264257	16.2964	0.908329	210.153	4.74069	10.6033	13.4096	63.3166	182.178
0.290924	17.5413	39.8745	64.3713	3.01852	34.4142	0.00282294	0.931701	2.00295	1.1405	10.9861	2.06924	4.40834	107.104	24.2064	127.231	3.10243	0.305026	0.484847	46.5967	29.2357	5.44212	0.406496	123.661	111.018	2.19663	4.08868	2.672	33.3991	33.6309	82.9067	0.957155	0.141694	5.39994	11.4025	140.476	41.3814	0.150208	17.5088	0.945313	201.368	4.48035	15.2113	13.1162	71.6038	270.554
6.65027	26.5859	42.2299	70.3967	21.4924	20.5122	0.0544367	0.0678407	3.21021	1.18457	14.8608	36.568	1.02373	102.69	24.2134	102.843	5.02148	0.456841	0.293819	14.6506	20.1745	5.80326	0.398223	76.7079	139.361	8.84609	3.84235	2.66162	45.7207	28.9654	95.7164	1.12561	0.378842	3.84924	11.8628	144.289	60.0898	0.277876	16.0958	0.735693	333.232	4.80955	11.905	14.3888	75.5462	113.745
0.651706	24.8628	42.2032	48.4186	13.3553	27.5519	0.0342025	0.762273	5.87705	1.2178	13.2955	9.47819	2.81305	101.308	22.8955	111.087	2.09171	0.405724	0.318711	47.5773	36.0417	5.22957	0.363965	74.863	147.515	6.76229	4.61369	2.55074	40.5092	33.464	97.1968	1.24472	0.277959	6.07888	7.93186	139.622	49.3317	0.18689	17.8758	1.54615	205.45	3.93953	11.097	14.1141	75.9858	430.331
5.36609	24.6881	41.3133	97.5148	31.0023	29.1832	0.0179245	0.956272	5.26841	1.29438	19.3578	0.374923	1.51507	108.797	22.3278	73.4072	2.09628	0.507891	0.248528	6.07981	29.4409	5.60885	0.428461	102.104	110.757	2.04371	3.5621	1.74109	31.1954	33.2727	83.321	0.82915	0.530898	3.30586	7.50429	141.788	43.1061	0.127815	17.7219	0.907888	136.752	4.41734	12.7146	5.4757	71.1397	366.666
3.46216	26.622	44.9685	115.562	36.2692	16.6289	0.0173186	0.304269	5.35793	1.27875	29.713	16.3515	1.07365	109.322	24.5255	83.733	4.88101	0.338128	0.0982874	4.64143	21.5566	4.58519	0.355597	87.7679	134.296	5.81755	4.492	2.79881	30.8964	33.4352	84.4861	0.871293	0.196443	7.02	9.86076	140.075	53.9589	0.277212	16.5012	0.885732	346.112	5.1725	10.9471	17.9987	70.8911	409.597
4.52746	27.4708	50.5051	91.8321	20.6749	25.8411	0.0154565	0.666275	8.12361	1.23732	3.40573	32.0944	4.34436	108.691	27.5357	91.4981	6.19022	0.42765	0.393771	60.9127	34.2571	4.6395	0.435087	99.3127	116.503	3.90282	5.23425	1.46277	34.0507	31.5762	86.8938	1.16206	0.344034	3.53299	10.5782	140.689	68.5958	0.208348	16.2854	0.958226	221.711	5.45677	15.1241	11.2632	61.5056	122.734
1.6447	22.1022	52.845	125.285	24.7045	28.323	0.0430995	0.33406	5.57708	1.29886	0.0519373	21.1214	1.39148	102.212	28.0691	134.077	4.94993	0.271323	0.437668	3.2979	36.0278	5.23194	0.42252	37.1769	114.91	8.67522	3.97029	1.75806	49.011	30.6456	85.7218	0.74327	0.325337	4.49708	9.82298	140.095	68.4093	0.167699	17.0268	1.22459	267.853	4.42952	13.5928	7.66073	81.4528	191.234
1.16725	22.5972	48.7314	72.342	44.4873	8.15697	0.000185756	0.521195	4.91323	1.22233	32.6426	32.2396	4.9296	101.27	27.6876	51.6038	1.80792	0.115987	0.267481	58.3664	39.7102	5.45109	0.408882	23.2726	135.001	8.69605	4.54238	1.99126	23.0132	27.8087	96.1355	0.98628	0.168682	4.79116	10.1303	143.993	50.6766	0.228391	16.5352	1.4461	266.991	4.36243	10.7489	10.8663	71.2364	261.482
1.25178	11.1803	53.949	62.4879	28.7985	20.5807	0.0231336	0.872724	4.75122	1.29741	0.875052	25.6432	4.15272	107.357	27.9067	88.0938	6.30134	0.234972	0.3045	72.877	27.5506	5.62122	0.40151	104.177	114.828	11.3078	4.90503	2.03659	37.8421	27.1275	93.4978	0.909772	0.155875	3.39272	7.42894	138.722	54.299	0.239336	15.6226	1.34275	175.255	4.32987	13.6679	16.149	78.4073	434.08
1.53975	29.203	54.3335	119.62	31.941	38.6753	0.0580472	0.396096	6.00082	1.30331	7.54906	6.17673	3.01893	109.798	21.1285	129.096	6.6398	0.0317626	0.517083	62.24	22.3399	4.2412	0.387001	54.3247	118.382	7.53462	4.71624	2.39192	25.6432	28.0642	83.6132	1.14191	0.368861	8.23859	7.6856	137.619	43.7009	0.271406	17.9623	1.02016	235.194	4.84088	15.14	6.00696	60.2293	93.3204
1.8457	18.0763	49.4662	38.4026	22.8104	10.1336	0.0273217	0.0410158	2.38759	1.14431	14.2483	11.8667	2.79872	106.933	20.5456	135.252	3.69456	0.419335	0.241299	66.188	32.5531	4.92971	0.42422	84.0986	128.256	6.80225	5.06016	1.13849	29.7863	27.8287	99.5834	0.969703	0.123888	8.01207	7.88308	145.162	42.9438	0.196396	15.5248	1.19092	144.982	5.27562	15.4342	14.9253	80.1455	306.703
2.12161	26.7512	44.0232	83.1446	23.4245	38.775	0.00424937	0.152293	3.10596	1.14398	34.5678	0.132152	3.14435	105.339	28.6232	132.72	4.60884	0.100706	0.283916	44.3703	25.4374	3.9336	0.367626	72.986	134.699	9.54414	4.64123	2.98405	36.683	30.6009	85.4559	1.29995	0.470598	6.68273	7.80275	145.363	44.9113	0.281709	17.004	0.895799	163.23	3.58706	10.9146	8.07966	76.5675	202.903
3.77244	26.5243	48.7686	28.991	10.5052	24.7983	0.0083412	0.490825	6.10776	1.26485	24.65	34.5447	0.500398	101.548	29.3071	59.7654	1.98801	0.150605	0.209592	19.0845	27.2408	6.01561	0.374645	51.0018	132.333	3.83089	3.51673	1.71183	35.7671	33.4102	96.4565	0.970718	0.345638	4.57729	9.48522	140.55	64.0399	0.257626	15.8359	0.812794	127.157	5.36384	12.4648	7.28233	75.3149	251.992
3.99353	18.5508	45.6487	104.129	32.375	17.9485	0.0304929	0.641359	5.94307	1.20919	28.4088	22.3851	0.756687	107.013	18.2339	95.0724	2.57367	0.0831857	0.452491	46.7755	30.8806	6.08099	0.449553	68.2645	117.861	8.06252	5.17873	1.61614	49.3807	33.1745	94.9842	1.08548	0.514964	3.82808	7.46772	142.721	67.8656	0.124951	15.9685	1.00796	281.896	4.8376	11.3695	17.1171	69.3233	347.317
6.32198	12.0433	45.4148	63.7041	10.0712	11.7634	0.00927637	0.995819	5.32045	1.19724	13.363	7.36429	2.85734	103.594	21.5263	102.738	5.40463	0.293367	0.233719	24.4201	24.8344	5.00648	0.446572	108.287	127.344	10.6258	3.68271	1.87294	38.23	33.8737	91.7269	1.13984	0.5764	7.67677	11.8311	143.767	55.2915	0.180726	15.7443	1.19869	245.717	3.78894	11.5976	12.1442	67.4761	214.337
2.86831	14.1998	49.3651	61.3721	26.5877	17.4173	0.0255964	0.353813	2.71017	1.26727	33.1319	30.4535	0.0849449	104.394	20.1061	112.815	2.14332	0.431902	0.400487	41.0022	26.7781	3.92367	0.435923	96.7529	128.222	2.74969	4.11648	1.77768	30.9039	31.8654	87.9096	1.01948	0.143886	6.01165	10.478	145.526	61.4614	0.159748	16.6948	1.36954	217.577	4.33565	14.026	8.20974	79.4939	260.319
3.76867	9.70074	36.3468	77.1576	10.5708	15.1167	0.00229165	0.961207	8.13424	1.26662	7.19705	31.0489	2.22393	99.8203	21.092	131.813	5.38166	0.282448	0.285398	25.8143	26.1183	4.41899	0.350865	83.8572	138.524	5.48158	3.63769	2.62989	29.08	31.4143	84.7411	1.143	0.591645	8.45272	10.6009	141.471	67.775	0.137289	16.6686	1.16871	295.917	3.54164	14.9326	5.91312	66.5297	341.289
1.82	28.5533	49.2804	53.6797	21.1835	17.5558	0.00583557	0.191615	8.19316	1.19714	7.90548	33.8507	4.29266	100.057	26.0535	65.9617	3.972	0.0801112	0.344482	30.4382	27.7764	5.25248	0.360272	65.7922	141.951	14.7603	5.10333	2.10557	30.2379	27.0183	91.916	1.21031	0.114837	8.32947	10.4845	139.108	50.0462	0.260412	15.6938	1.01907	245.215	4.41477	10.7021	13.6844	62.7601	280.155
5.16846	19.3725	50.4855	104.347	33.1585	28.7673	0.0206878	0.091134	3.60534	1.19506	11.0495	8.3575	0.292164	109.997	23.5679	134.796	1.74494	0.228194	0.505097	50.935	22.9035	4.92632	0.434147	87.1713	119.713	7.95313	5.14301	2.97787	20.3003	28.2185	90.6646	0.802002	0.331499	5.90213	10.8196	140.553	74.432	0.128815	17.2758	1.02021	185.287	4.41988	12.1596	15.3633	66.676	253.618
2.85787	24.032	38.1887	72.002	7.02436	25.8403	0.0358718	0.543659	3.46183	1.1942	7.18401	35.996	4.56552	105.353	22.0761	47.2661	1.93255	0.503977	0.306992	24.8594	35.6925	4.6417	0.433942	112.444	148.758	3.09726	5.25315	2.22206	28.3912	33.4938	96.3786	0.763114	0.130051	6.52462	7.70312	141.707	52.1361	0.253181	17.8147	1.08668	263.211	5.08483	13.3623	18.968	61.949	290.95
3.93508	15.7624	52.212	84.4491	43.5984	35.6057	0.047753	0.970909	1.86958	1.26081	6.07655	5.85321	3.33315	104.19	26.8575	102.269	4.19538	0.430854	0.147117	31.3729	22.5455	4.54305	0.356074	23.9417	118.974	10.622	4.5536	2.66271	31.1021	28.0838	85.4863	0.891239	0.187515	8.60793	8.17298	141.594	67.3704	0.270476	16.6363	1.52061	328.713	3.87925	15.0817	12.0115	64.6365	379.33
