# Supplementary material for: Monitoring and early warning of ovarian cancer using high-dimensional non-parametric EWMA control chart based on sliding window
Source: Sci Rep. 2025 Mar 17;15:9046. doi: 10.1038/s41598-025-86576-w (PMC11911426; doi:10.1038/s41598-025-86576-w)
Supplement: Supplementary file 1 — Supplementary Material 1 [file 41598_2025_86576_MOESM1_ESM.zip › supplementary data /Supplementary data 1.xlsx]

## Sheet: All Raw Data
SUBJECT_ID	AFP	AG	Age	ALB	ALP	ALT	AST	BASO#	BASO%	BUN	Ca	CA125	CA19-9	CA72-4	CEA	CL	CO2CP	CREA	TYPE	DBIL	EO#	EO%	GGT	GLO	GLU.	HCT	HE4	HGB	IBIL	K	LYM#	LYM%	MCH	MCV	Menopause	Mg	MONO#	MONO%	MPV	Na	NEU	PCT	PDW	PHOS	PLT	RBC	RDW	TBIL	TP
1	3.58	19.36	47	45.4	56	11	24	0.01	0.3	5.35	2.48	15.36	36.48	6.42	1.4	107.4	19.9	103	0	2	0.04	1	16	28.5	4.67	0.273		89	3.5	5.36	0.65	16.8	33.7	103.4	0	0.78	0.22	5.7	11.7	141.3	76.2	0.09	13.4	1.46	74	2.64	13.7	5.5	73.9
2	34.24	23.98	61	39.9	95	9	13	0.02	0.3	3.21	2.62	2444.00	19.98		2.46	100.1	22.3	45	0	2.6	0.04	0.5	13	32.1	10.5	0.417	934.1	128	4.2	4.38	1.27	17.2	26.2	85.3	1	0.82	0.41	5.5	10	142	76.5	0.3	11.2	1.09	304	4.89	12.7	6.8	72
3	1.50	18.4	39	45.4	77	9	18	0.03	0.6	3.8	2.57	56.08	12.18		0.77	102.6	22.2	48	0	4.7	0.03	0.6	10	32.5	4.64	0.391	47.56	131	10.1	4.3	1.1	23.7	28.4	84.6	0	1	0.25	5.4	11.4	138.9	69.7	0.13	15.2	0.97	112	4.62	12	14.8	77.9
4	2.75	16.6	45	39.2	26	16	17	0.05	0.74	5.27	2.35	2555	18.41	131.6	0.82	103.2	24	65.7	0	2.9	0	0.07	17	26.9	4.76	0.372	853.5	123	8	4.7	1.73	27.2	30.6	92.6	1	1.11	0.42	6.55	7.38	139.1	65.5	0.25	17.4	1.25	339	4.01	14.6	10.9	66.1
5	2.36	19.97	45	35	47	21	27	0.01	0.1	4.89	2.48	1391	11.15		0.42	99.6	26.2	70.3	0	2.2	0.11	1.6	24	31.5	4.07	0.383	404.9	122	3.1	4.77	1.98	28.8	27.7	87	0	1.08	0.69	10	10.4	141	59.5	0.28	11.9	0.94	272	4.4	13.4	5.3	66.5
6	3.79	17.39	44	32.9	118	51	32	0.02	0.42	4.47	2.49	55.97	22.57	0.74	1.33	99.3	20.1	80.7	0	5.9	0.01	0.19	75	39.4	7.52	0.306	49.95	96.5	2.2	4.89	0.52	11.1	21.8	69	0	0.93	0.07	1.51	9.49	131.9	86.8	0.265	19.1	0.68	279	4.44	21.7	8.1	72.3
7		21.87	53					0.02	0.5	2.6	2.24					103.2	21.3	44	0		0.06	1.5			7.1	0.421		138		4.2	1.28	32.7	29.7	90.7	0	0.65	0.19	4.8	12.1	137.7	60.5	0.18	16.8	1.5	148	4.64	12.1
8	3.03	24.05	76	50.4	76	16	23	0.04	0.5	5.05	2.68	39.83	1.97		3.45	103.5	21.9	68	0	2.3	0.34	3.9	17	26.6	5.67	0.437	535.9	140	5.1	4.75	1.79	20.5	30.4	94.8	1	0.86	0.37	4.2	12	144.7	70.9	0.24	15.1	1.17	205	4.61	12.8	7.4	77
9	1.01	23.63	38	36.3	64	62	47	0	0.4	2.5	2.42	48.14	18.79		0.64	98.3	22.6	41.3	0	2.4	0	0.8	18	43.3	4.91	0.307	51.38	90	3.1	4.43	1.4	38.3	18.1	61.8	0	0.94	0.2	4.1	9.1	140.1	56.4	0.25	17.4	1.01	277	4.96	19.3	5.5	79.6
10	4.7	16.86	30	40.8	77	16	12	0.08	1.23	5.78	2.43	21.46	11.68	10.07	0.66	100.7	25.9	64.1	0	2	0.01	0.23	16	31.1	4.09	0.456	43.8	147	6.4	4.86	3.2	49.7	29.1	90.2	0	0.89	0.35	5.43	6.55	138.6	43.4	0.228	16.9	1.46	348	5.05	14	8.4	71.9
11	1.93	23.04	34	51.5	68	7	21	0.01	0.2	3.82	2.8				0.38	105.7	20.5	63	0	2.1	0	0	12	29.2	3.71	0.348		105	3.5	4.74	0.82	14.5	24.9	82.7	0	1	0.22	3.9	11.6	144.5	81.4	0.26	13.4	1.16	224	4.21	15.5	5.6	80.7
12	4.00	23.29	63	44.6	71	14	23	0.01	0.2	4.9	2.35	16.65	79.08		2.19	104	23	74	0	1.9	0.01	0.2	18	25.2	5.5	0.377	96.47	119	4.2	4.33	0.89	18.2	30.1	95.4	1	0.88	0.36	7.4	8.9	141.6	74	0.19	8.8	1.38	215	3.95	14.9	6.1	69.8
13		16.06	65	45.6	130	32	16	0.04	0.7	2.25	2.63	3271.00				106.6	28.5	49	0	1.4	0.02	0.3	39	34	4.94	0.396	1352	123	3	4.26	1.3	22.2	28.4	91.5	1	1.01	0.35	6	9.7	146.9	70.8	0.3	10.4	1.04	306	4.33	12.3	4.4	79.6
14	2.13	20.68	61	38.9	71	16	17	0.01	0.17	4.49	2.43	123.1	8.85	1.09	0.53	102.7	22.3	72.4	0	1.9	0.01	0.26	32	29.6	7.68	0.343	383.6	116	1.9	4.48	0.52	9.85	29.8	88	1	1.05	0.14	2.55	7.43	141.2	87.2	0.189	16.8	1.14	254	3.89	13.7	3.8	68.5
15	4.34	24.98	60	32.8	70	35	41	0.04	0.48	5.64	2.22	3499	424	17.01	2	95	21.6	66.2	0	1.7	0.03	0.31	17	27.8	5.03	0.32	1026	106	3.3	4.78	0.53	6.13	31.4	94.7	1	1.05	0.47	5.43	9.94	136.8	87.7	0.223	20.2	1.02	224	3.38	12.6	5	60.6
16	2.54	24.61	70	44.2	135	11	19	0.05	0.6	3.12	2.47	4468.00	566.10		1.18	96.3	24.3	50	0	2.1	0.05	0.6	33	30.9	9.29	0.445	118	146	4.8	4.11	1.92	23.9	28.9	87.9	1	1.03	0.29	3.6	9.8	141.1	71.3	0.29	11	0.7	299	5.06	12.3	6.9	75.1
17	2.15	19.77	72	22	69	16	16	0.08	0.82	4.4	1.68	359.7	3.74	2.15	1.57	97	23.6	57	0	2.1	0.05	0.5	32	26.7	11.7	0.275	157.8	88.3	2.9	3.5	0.55	5.84	26.1	81.5	1	0.8	0.62	6.55	7.83	133	86.3	0.293	16.5	0.88	374	3.38	15.3	5	48.7
18		15.57	42	35.4	83	10	16	0.04	0.6	2.75	2.49	259.30				103.2	27.9	51	0	1.7	0.05	0.7	11	32.1	4.52	0.481	59.17	150	4	4.57	1.16	16.2	29.7	95.2	0	0.89	0.44	6.2	10.2	142.1	76.3	0.33	11.8	0.82	321	5.05	12	5.7	67.5
19		19.49	36	27.7	109	41	33	0	0	4.96	2.32	202.1	39.62			84.6	31	63.7	0	2.4	0	0.1	81	32	6.32	0.405	109.1	136	6.3	3.69	1	8.5	29	86.4	1	1.06	0.8	6.1	9	131.4	85.3	0.35	16.1	1.36	390	4.69	13.3	8.7	59.7
20	4.64	16.94	47	39.6	135	16	16	0.03	0.3	3.88	2.53	450.00	20.93		0.63	99.7	30.2	60	0	2.5	0.14	1.6	20	27.6	4.47	0.421	334.6	137	3.9	4.14	2.22	25.4	27.9	85.7	0	0.87	0.52	5.9	10.7	142.7	66.8	0.28	12.7	1.06	265	4.91	11.9	6.4	67.2
21		21.5	61	46	61	15	18	0.02	0.3	2.36	2.63					102	23.5	53	0	5	0.05	0.8	18	34.3	4.28	0.413		136	12.8	4	1.28	20.3	29.8	90.4	1	0.88	0.31	4.9	10.9	143	73.7	0.22	13.7	1.2	204	4.57	12.5	17.8	80.3
22	1.17	19.75	48	40.9	59	13	18	0.02	0.2	5.98	2.48	57.94	8.71		1.44	98.1	27.4	67.6	0	2.8	0.05	0.5	14	36	6.07	0.394	53.95	128	6.6	4.25	1.57	15.42	30.3	93.1	0	1.16	0.3	2.9	9.7	141	81.01	0.3	10.6	1.09	306	4.23	12.7	9.4	76.9
23	17.52	16.76	27	44.5	63	12	14	0.06	1.21	3.81	2.27	18.16	8.41	12.18	0.44	99.8	28.2	72.7	0	3.4	0.09	1.69	15	21.5	5.52	0.368	29.49	122	5.5	4.06	1.41	27.2	28.7	86.6	0	0.93	0.35	6.69	7.78	140.7	63.2	0.131	17.3	0.93	168	4.25	13.9	8.9	66
24		14.08	51	23.5	44	18	15	0.08	1.3	2.29	1.86					100.6	29.2	55	0	1.9	0.13	2.1	16	24.6	8.92	0.437		143	3.4	3.78	1.6	25.5	30.5	93.2	0	0.81	0.34	5.4	10.6	140.1	65.7	0.28	12.1	0.65	261	4.69	12	5.3	48.1
25	2.70	21.11	24	47.9	60	9	20	0	0	3.37	2.6	27.80	54.92		0.51	98.8	27.6	79	0	4.1	0.06	1	11	24.8	4.85	0.432	71.52	133	10.1	4.61	1.54	25.5	27.5	89.3	0	0.9	0.31	5.1	10.5	142.9	68.4	0.29	11.4	1.2	281	4.84	12.3	14.2	72.7
26	1.60	21.44	77	45.5	75	12	21	0.03	0.6	7.02	2.74	71.80	0.60		1.84	107.8	23.1	64	0	3.4	0.1	1.9	10	24.3	4.18	0.31	113	109	5.3	4.44	1.53	28.6	31.1	98.4	1	0.99	0.43	8	12.4	147.9	60.9	0.18	15.5	1.09	148	3.83	12.6	8.7	69.8
27	1.54	15.63	47	43.2	63	14	12	0.06	0.96	5.28	2.32	34.01	243	9.84	2.66	102.8	25.2	71.8	0	3.3	0.12	1.96	16	31	4.81	0.372	53.35	127	5.4	4.53	1.88	31.2	31.6	92.5	0	0.96	0.46	7.64	8.01	139.1	58.2	0.189	16.8	0.91	236	4.02	14	8.7	74.2
28	1.75	21.77	58	36.7	133	40	29	0.03	0.5	3.58	2.32	38.59	18.36		2.04	99.9	22.1	54.3	0	1.7	0.04	0.6	30	37.3	5.2	0.404	92.65	136	4.8	3.77	1.67	26.5	31.3	93.1	1	1.29	0.42	6.7	10.1	140	65.7	0.27	11	1.05	271	4.34	13	6.5	74
29	3.18	19.47	50	42.4	107	41	39	0.01	0.2	3.29	2.44	121.10	5.41		1.15	98.5	28.7	47	0	2.6	0.07	1.6	62	33.5	7.21	0.403	207.6	127	7.6	4.17	1.11	25.1	27.4	86.9	1	0.88	0.24	5.4	10.6	142.5	67.7	0.3	12.1	1.1	284	4.64	12.1	10.2	75.9
30	1.70	21.81	56	38	98	11	19	0.03	0.4	3.16	2.63	389.30	64.05		1.59	99.3	28.1	49	0	1.6	0.01	0.1	13	29	6.25	0.386	219.1	123	3.1	4.21	0.75	9	30.6	96	1	1.04	0.47	5.6	11.9	145	84.9	0.4	15.4	1.07	339	4.02	12	4.7	67
31	1.38	21.3	39	38	118	86	30	0.05	1.05	2.99	2.43	21.29	10.16		1.19	99.2	22.5	53.9	0	1	0.23	5.1	114	35.7	6.23	0.224	62.63	61.8	1.5	4.6	1.43	31.27	18.13	65.6	0	1.29	0.3	6.57	6.33	138.4	56.01	0.328	18.65	1	518	3.41	20.35	2.5	73.7
32	1.6	25.09	61	38.8	116	10	15	0.01	0.1	4.77	2.5	279.8	16.6		3.24	97	21.3	49.5	0	2.9	0	0.02	17	36	6.79	0.46	310.9	153	7.5	4.19	1.65	13.72	28.9	86.8	1	1.28	0.71	5.9	12.8	139.2	80.31	0.35	17.9	1.32	271	5.3	13.1	10.4	74.8
33	1.42	18.78	57	31.8	61	10	14	0.02	0.4	2.18	2.36	196.90	25.84		0.27	102.8	26.3	50	0	2.5	0.05	0.9	7	31.9	4.51	0.337	125.5	113	3.3	4.68	1.11	20	31.3	93.4	1	0.87	0.23	4.1	11.6	143.2	74.6	0.32	14.1	1.25	273	3.61	11.7	5.8	63.7
34	2.88	14.24	74	39	89	11	18	0.06	0.6	3.8	2.43	446.20	10.29		1.11	101.9	31	54	0	2.3	0.19	1.8	12	32.1	5.44	0.354	773.6	113	4.2	4.94	1.81	17.5	28	87.8	1	0.97	0.53	5.1	10.3	142.2	75	0.4	11.7	1.04	394	4.03	12.6	6.5	71.1
35	2.00	22.67	51	47.6	61	25	22	0.02	0.4	1.89	2.53	237.40	100.40	2.51	19.12	101.8	22.2	59	0	2.5	0.06	1.1	13	28.4	5.75	0.398	56.88	129	5.3	4.37	1.35	23.9	29.8	91.9	1	1.02	0.27	4.8	12.2	142.3	69.8	0.23	16.8	1.12	185	4.33	11.9	7.8	76
36	2.7	15.93	41	35.1	48	10	11	0.05	1.2	5.6	2.28	51.35	0.6	2.81	4.74	104.8	22.3	79.5	0	1.7	0.01	0.37	12	25.9	3.95	0.346	47.2	119	2.6	4.23	1.33	35.1	30.4	88.5	0	0.98	0.36	9.59	8.27	138.8	53.7	0.202	17.3	1.19	244	3.91	14.3	4.3	61
37	7.07	21.49	47	44	88	19	13	0.04	0.8	2.86	2.53	473.3	1.24	5.42	2.24	102.5	23.8	64	0	2.4	0	0	21	36	5.22	0.376	583.6	122	6.5	4.59	1.81	33.4	27	83.4	0	1.1	0.32	5.82	8.34	143.2	59.9	0.266	17.2	1.21	318	4.5	16.4	8.9	80
38	2.02	22.46	75	38.5	58	8	17	0.02	0.3	4.84	2.58	1280.00	1.25		2.29	106.2	19.4	91	0	1.7	0.13	2.1	9	28.4	4.04	0.39	991.5	137	3.3	4.46	2.1	33.4	29.2	93.4	1	1	0.43	6.8	13.1	143.6	57.4	0.13	18.8	0.98	98	4.42	14.1	5	66.9
39	2.85	21.81	74	33	108	26	19	0.04	0.6	10.19	2.34	2252	14.81	10.22	4.2	98.6	24	94.4	0	2.8	0	0	42	31.9	12.44	0.288	3537.6	96.7	2.5	5.31	0.35	5.39	27	80.5	1	0.92	0.31	4.67	8.08	139.1	89.3	0.245	17	1.09	303	3.57	15.5	5.3	64.9
40	8.06	16.21	51	27.8	86	14	20	0.04	0.6	2.21	2.23	516.50				105.3	25.1	54	0	3	0.03	0.4	91	30.8	5.06	0.352	81.52	112	5.4	4.21	1.89	28	27.1	85.2	0	1.17	0.46	6.8	9	142.4	64.2	0.33	8.8	1.12	362	4.13	12.8	8.4	58.6
41	3.46	18.04	53	44.9	126	21	20	0.04	0.6	4.51	2.82	386.70	15.52	41.55	2	102.5	30.5	88	0	2.5	0.02	0.3	20	33.5	5.83	0.364	154.8	120	5.9	4.14	0.94	13.7	29.1	88.1	1	1.2	0.29	4.2	11.8	146.9	81.2	0.31	14.3	1.29	260	4.13	12.9	8.4	78.4
42		20.96	61	45.2	87	15	19	0.02	0.4	3.1	2.71					101.7	25.6	72	0	3.4	0.03	0.5	36	36.9	4.96	0.386		124	6.5	4.36	1.49	27.1	29.5	91.9	1	0.92	0.26	4.7	9.4	143.9	67.3	0.29	10.2	1.2	311	4.2	12	9.9	82.1
43	2.49	23.12	64	36.9	133	7	18	0.02	0.3	4.12	2.53	24.51	13.41		2.95	97.1	25.4	70.9	0	1.6	0.04	0.6	24	43.2	5.41	0.395	125	125	4.7	4.22	2.12	32.2	26.5	83.9	1	1.17	0.39	5.9	9.1	141.4	61	0.32	9.9	1.11	356	4.71	14	6.3	80.1
44	2.75	20.1	60	45.3	97	14	20	0.02	0.6	6.79	2.65	396.80	191.70		2.47	102.8	28	73	0	3.2	0.05	1.5	18	34.1	6.06	0.434	128.7	136	6.3	4.6	1.65	48.2	28.6	91.2	1	0.96	0.2	5.8	10.7	146.3	43.9	0.29	11.4	1.15	269	4.76	13.1	9.5	79.4
45	0.71	25.63	53	29.6	69	10	22	0.05	0.52	7	2.28	675.7			0.85	104.2	19.9	65	0	1.9	0.01	0.14	14	31.3	6.4	0.429	980.6	140.5	4.1	4.3	1.05	11.92	32.88	100.3	1	0.91	0.64	7.28	9.2	138.6	80.14	0.284	20.47	1.11	308	4.27	11.37	6	60.9
46	0.77	10.31	71	36.6	97	12	16	0.02	0.3	2.55	2.16	22.84	465.80		9.15	104.3	32.2	52	0	2.5	0.03	0.5	15	35.9	4.44	0.355	56.4	116	5.2	4.11	1.66	25.5	31.4	95.9	1	1.09	0.5	7.7	9.1	142.7	66	0.22	8.9	0.88	236	3.7	12.6	7.7	72.5
47	2.16	22.41	45	34.7	88	8	18	0.02	0.2	2.21	2.4	106.30	5.76		0.31	101	22.4	55	0	2.9	0.04	0.5	23	26.9	5.24	0.371	219.1	117	5.9	4.21	2.06	25.1	28.7	91.2	0	0.92	0.51	6.2	10.2	141.6	68	0.42	11	1.12	411	4.07	13.3	8.8	61.6
48	3.01	20.05	69	34.7	87	23	24	0.12	0.98	3.45	2.33	4159	4.95	33.71	3.95	93.9	25.6	102.6	0	3.5	0.01	0.08	23	35.5	4.73	0.569	656.2	189	5.1	4.85	1.07	8.44	28	84.4	1	1.08	0.25	1.94	6.51	134.7	88.6	0.565	18.2	0.97	868	6.74	22.2	8.6	70.2
49	1.74	18.97	18	38.7	186	14	13	0.04	1.15	4.46	2.28	270.6	0.6	64.88	138.8	104.2	23.5	73.6	0	5.3	0.04	1.15	14	24.8	5.48	0.338	47.92	112	8.6	3.97	1.13	32.1	28.5	85.8	0	1.03	0.29	8.23	7.64	142.7	57.4	0.155	16.3	1.3	203	3.93	14.6	13.9	63.5
50	2.02	23.7	47	49	75	8	17	0	0	3.63	2.8	2193.00	170.60		1.9	100.6	24.4	63	0	5.6	0.01	0.2	12	31.3	4.69	0.414	166.2	119	8.8	4.3	0.99	23.6	24.8	86.3	0	0.94	0.15	3.6	11	144.4	72.6	0.32	12.1	1.19	292	4.8	16.1	14.4	80.3
51	4.25	22.3	46	27.7	110	13	11	0.05	0.77	3.2	2.31	865.7	>1000.00	1.44	85.99	90	19.5	41	0	9.2	0.08	1.27	36	36.4	6.3	0.365	102.6	119	5.7	3.9	0.58	9.63	28	85.6	0	0.79	0.51	8.41	7.15	125.1	79.9	0.149	17.3	1.2	208	4.27	13.7	14.9	32.9
52	2.58	15.82	72	33.7	55	16	13	0.05	0.71	4.68	2.34	107.6	55.01	5.07	0.8	104.7	24	78.1	0	2.5	0.12	1.85	16	34	4.78	0.4	89.81	127	4.4	4.32	2.44	37.7	27.9	87.7	1	0.84	0.62	9.52	11	140.2	50.2	0.185	20.6	0.99	169	4.56	15.5	6.9	67.7
53	2.20	19.33	60	46.8	74	10	24	0.01	0.2	2.4	2.49	48.84	1.57		24.1	103.9	24.5	55	0	3.9	0.03	0.6	29	27.7	4.8	0.33	52.25	116	7.9	4.43	1.32	27.4	30.7	97.8	1	0.94	0.18	3.7	10.5	143.3	68.1	0.21	13.1	0.77	199	4.17	12.4	11.8	74.5
54	2.8	21.35	25	46.2	28	20	13	0.03	0.42	4.59	2.47	42.66	227.4	2.8	1.39	99.6	20.1	54.2	0	4.2	0	0.03	28	34	5.52	0.387	37.87	135	8.2	4.45	1.97	28.1	31.1	89.1	0	0.89	0.46	6.55	6.53	136.6	64.9	0.108	17.1	1.33	165	4.34	14.4	12.4	80.2
55	2.76	23.42	59	39.6	98	16	17	0.04	0.75	4.08	2.51	3967	2.47	10.58	0.84	99.6	23.3	69.6	0	2.1	0.08	1.33	32	35.4	5.76	0.413	776.9	136	2.8	4.42	1.52	26	29.7	90.2	1	1	0.35	5.95	6.13	141.9	66	0.233	16.7	1.29	380	4.58	14.3	4.9	75
56		19.54	40	27	54	10	19	0.01	0.1	3.35	2.24					99.2	23.7	49	0	2	0	0	11	27.8	4.7	0.297		93	3.6	4.3	0.83	11.9	24.4	78	0	0.85	0.48	6.9	10.5	133.3	81.1	0.44	10.1	0.91	414	3.81	14.7	5.6	40.4
57	2.03	19.42	58	34.7	106	13	10	0.05	0.74	3.6	2.47	64.88	4.4	4.15	1.37	102	26.1	65.6	0	2.2	0.04	0.63	27	28.2	5.65	0.375	329.4	126	6.2	4.62	1.59	25	30	89.1	1	1.19	0.44	6.87	7.59	142.9	66.7	0.133	18	0.96	175	4.21	15.5	8.4	62.9
58	5.70	22.74	60	41.3	71	12	19	0.04	0.5	3.14	2.42	476.00	6.99	2.76	0.87	99.5	21.9	58	0	3.5	0.1	1.3	17	25.2	5.32	0.42		130	5.6	5.04	1.48	19.9	27	87.3	1	0.95	0.43	5.8	11.2	139.1	72.5	0.31	13.4	0.93	278	4.81	13.4	9.1	66.5
59	1.92	26.07	74	28.5	81	23	34	0.02	0.4	3.38	2.55	886.50	0.88		2.05	97	26.4	64	0	2.8	0.04	0.7	15	26.2	5.04	0.373	1036	122	3	4.11	0.62	11	30.7	94	1	0.76	0.42	7.5	11.1	138.2	80.4	0.27	13.3	1.12	247	3.97	12.8	5.8	54.7
60	2.60	19.82	50	34.2	63	15	18	0.04	0.5	4.29	2.35	21.95	85.09		0.71	102.4	21.6	50.1	0	2.7	0.03	0.4	17	38.9	4.8	0.395	55.76	131	7.6	4.32	3.05	41.9	29.6	89.4	0	1.24	0.51	7	12.9	139.5	50.2	0.26	17.4	1.07	199	4.42	14	10.3	73.1
61	2.98	18.13	83	44.7	125	7	21	0.03	0.5	5.68	2.69	14.81	52.17		3.04	98.5	27.6	76	0	6.7	0.06	1	23	34.2	4.87	0.388	130.6	126	16	5.33	2.06	34.9	33.3	102.6	1	1.2	0.43	7.3	10.4	138.9	56.3	0.3	11.9	1.19	289	3.78	17.4	22.7	78.9
62	1.78	26.38	63	40.1	82	14	14	0	0	5.48	2.31	67.14	8.79	1.71	0.65	94	24.6	96.9	0	3.3	0.05	0.35	23	32.8	3.82	0.402	124.2	133.9	5.6	4.28	2	13.94	32.22	96.8	1	1.21	0.76	5.27	8.58	140.7	80.44	0.305	16.08	1.02	355	4.15	11.89	8.9	72.9
63	2.25	18.78	43	27.9	70	16	14	0.07	0.69	5.33	2.25	2233	17.44	4.58	0.59	100.2	24.6	62.8	0	1.6	0.12	1.15	16	28.5	4.99	0.354	1994.4	111	3.2	4.78	2.55	23.7	24.7	78.7	0	1.05	0.74	6.9	7.28	138.8	67.5	0.299	17.4	1.11	410	4.5	15.9	4.8	56.4
64	4.87	18.86	71	43.7	70	13	22	0.02	0.3	6	2.33	675.70	1.96		1.9	101.6	22.8	72	0	3.2	0.17	2.7	17	28.9	8.1	0.394	397.8	133	7	4.16	1.49	24	30.5	90.4	1	0.94	0.32	5.2	10.9	138.6	67.8	0.23	12.7	1.5	210	4.36	12.1	10.2	72.6
65	2.22	21.13	45	36.9	66	53	36	0.01	0.1	4.83	2.28	38.82	78.85		47.77	101.6	21.8	59.8	0	2.6	0.09	1.2	63	32.1	5.46	0.385	62.96	127	5	4.43	1.86	25.6	28.5	86.5	0	1.08	0.45	6.2	11.1	140.1	66.9	0.23	13.5	1.16	210	4.45	13.5	7.6	69
66	3.58	22.01	52	47.7	62	9	13	0.04	0.6	5.27	2.61	42.63	23.75		1.02	102.6	23.9	52	0	2.2	0.13	2	10	22.1	4.64	0.431	136.1	135	4.3	4.51	2.3	35.3	28.2	90.2	1	1.16	0.43	6.6	11.4	144	55.5	0.28	14.2	1.18	243	4.78	13.2	6.5	69.8
67		24.58	67	37.7	43	10	20	0.01	0	5.85	2.44					102	21	70	0	3.4	0.01	0	27	14.1	6.9	0.332	161.9	103	5.2	4.48	0.81	4	28.6	90.3	1	0.85	0.82	4	9.7	143.1	92	0.17	10.9	1.42	171	3.6	13.4	8.6	51.8
68	4.50	18.79	69	31.6	63	7	15	0.03	0.4	5.1	2.15	2741.00	8.50		0.55	101.4	26.6	56	0	1.8	0.03	0.4	15	32.4	11	0.389		125	3.4	4.36	1.22	16.1	28.5	88.6	1	0.88	0.48	6.3	10.3	145.2	76.8	0.32	11.5	1.67	309	4.39	12.3	5.2	64
69	3.28	17.75	66	37.3	73	39	39	0.01	0.1	6.61	2.32	7.33	29.23		2.63	104.5	24.1	56	0	3.7	0.06	0.9	11	34.8	4.41	0.351		117	5.2	4.15	1.33	19.8	30.4	91.2	1	0.93	0.29	4.3	12.4	142.2	74.9	0.19	15.2	0.88	154	3.85	12	8.9	72.1
70	2.44	18.32	59	45.7	109	22	30	0.01	0.3	3.43	2.53	224.20	11.57		1.87	100.9	27.4	61	0	1.8	0.04	1.4	27	29	4.44	0.389	374.5	124	4.1	4.42	1.05	35.6	28.8	90.3	1	0.96	0.17	5.8	9.7	142.2	56.9	0.22	10.2	1.14	225	4.31	12.1	5.9	74.7
71	2.30	24.63	52	45.7	106	32	23	0	0	2.92	2.53	377.10	9.57		1.65	102.8	21.6	42	0	2.7	0.06	1.3	22	27.5	4.79	0.42	179.6	133	7.7	4.63	1.7	37.5	30.2	95.2	1	0.94	0.23	5.1	12.3	144.4	56.1	0.26	15.7	1.06	208	4.41	12.1	10.4	73.2
72	1.80	20.73	53	29.3	83	10	23	0.05	0.5	2.51	2.34	1777.00	2.46		0.2	101.1	25.7	57	0	1.4	0.04	0.4	15	36	5.1	0.406	403.4	123	2.5	5.13	1.45	15.7	25.7	84.8	1	0.88	0.53	5.7	9.5	142.4	77.7	0.64	10.3	1.27	680	4.79	14	3.9	65.3
73	1.77	20.33	51	41.5	54	24	22	0.01	0.2	2.58	2.32	73.11	11.39		0.85	100.8	24.9	53.2	0	2.4	0.07	1.3	19	36.8	5.61	0.354	186.5	110	8.4	4.63	1.07	20	26.3	84.5	0	1.27	0.23	4.3	11	141.4	74.2	0.27	14.6	1.14	245	4.19	16.7	10.8	78.3
74	2.43	21.35	46	34.3	112	14	11	0.02	0.5	2.64	2.42	1214	>1000.00	49.83	72.06	96.6	24.4	54.8	0	2.5	0.3	2.9	30	43.2	5.29	0.339	105.2	116.1	2.9	5.05	1.66	17.8	28.4	82.9	0	0.99	0.58	6.2	7.55	137.3	72.6	0.2	11.5	1.06	263	4.09	10.92	5.4	77.5
75		22.75	52	46	127	36	26	0	0	4.37	2.66	77.32				97.8	25.1	59	0	2.8	0.07	1.3	50	33.6	5.29	0.439	160.2	140	5.4	4.45	1.34	24.9	28.9	90.5	1	1.01	0.24	4.5	10.5	141.2	69.3	0.23	12.3	1.14	224	4.85	11.8	8.2	79.6
76	3.69	23.52	59	46.3	75	18	20	0.01	0.3	3.26	2.54	275.70	11.22		1.25	99.5	24.5	57	0	3.2	0.03	0.9	12	23.9	5.85	0.382	105	122	5.6	4.12	0.91	28.7	27.7	86.6	1	1.04	0.17	5.4	12	143.4	64.7	0.18	15.7	1.34	148	4.41	13	8.8	70.2
77		23.88	58	24.9	80	23	35	0.01	0.2	1.12	2.29					95.5	24.3	48	0	1.7	0.02	0.3	37	26.5	7.46	0.336		103	1.9	3.78	1.79	27.8	27.6	90.1	1	0.78	0.31	4.8	10.9	139.9	66.9	0.26	13.3	1.12	241	3.73	12.6	3.6	51.4
78	2.31	21.92	40	34.2	77	10	9	0.05	0.94	3.61	2.59	165.8	14.99	17.25	0.87	102.4	21.7	68.8	0	1.5	0.07	1.27	20	32	5.56	0.36	208.7	120	3.9	4.92	1.59	27.9	28.4	84.8	0	1	0.42	7.34	6.43	141.1	62.5	0.172	17.5	0.9	268	4.24	13.6	5.4	66.2
79	2.20	26.04	53	40.4	75	22	22	0.01	0.1	3.47	2.76	124.30	30.19		1.63	102.5	20.9	66	0	2.5	0.02	0.2	20	31.7	5.81	0.41	168.4	135	4.5	4.34	1.3	15.8	30	91.1	1	0.96	0.21	2.5	8.8	145.1	81.4	0.23	8.9	0.84	266	4.5	11.4	7	72.1
80	>1210.00	21.79	34	35.6	59	12	11	0.03	0.48	3.11	2.17	738.4	20.76	10.33	0.53	101.4	21.8	57.6	0	3.5	0.01	0.08	17	30	4.74	0.384	107.3	132	6	4.69	0.74	11	31.4	91.7	0	1.05	0.39	5.78	9.08	140.3	82.7	0.195	17.4	0.99	214	4.2	14.7	9.5	65.6
81	1.76	25.71	64	38.9	77	15	23	0.02	0.2	5.12	2.55	3950.00	7.04		2.26	104.7	19.3	77	0	2.5	0.08	0.8	22	20.9	11.19	0.38	517.4	133	4	4.41	1.15	12.1	25.5	80.4	1	0.83	0.5	5.3	11.9	145.3	81.6	0.25	15.4	1.02	210	4.74	13.3	6.5	59.8
82	3.41	18.76	45	39.5	64	68	48	0.05	0.91	4.87	2.38	23.96	27.92	6.05	3.23	100.5	23	56.8	0	2.9	0	0.04	58	32.4	5.3	0.466	45.26	153	6.2	4.66	1.96	33.5	30.5	93	0	0.84	0.37	6.34	6.78	137.6	59.3	0.133	16.5	0.98	196	5.01	15	9.1	71.9
83	1.2	21.79	23	40.2	97	16	14	0	0.3	3.48	2.28	11.83	4.47	1.85	0.21	98.8	22.5	56.5	0	6.3	0	0.1	22	39.3	4.94	0.389	34.69	128	10.8	4.09	0.8	10.3	29.9	90.8	0	1.03	0.4	5.8	9.1	139	83.5	0.186	16.4	1.15	205	4.28	11.5	17.1	79.5
84	2.19	18.33	35	38.4	57	13	9	0.02	0.45	3.08	2.61	14.88	7.14	11.63	1.08	102.7	21.9	59.9	0	2.4	0.02	0.46	9	32.5	4.93	0.395	35.67	128.8	3.4	4.33	1.29	26.69	29.3	89.9	0	1.18	0.25	5.23	10.33	138.6	67.17	0.165	16.22	0.79	160	4.4	13.59	5.8	70.9
85	0.95	24.51	41	28.1	61	15	13	0.05	0.5	5.46	2.17	461.2	48.66	1.47	0.54	98.8	20.9	59.9	0	1.6	0.01	0.1	14	22.9	4.23	0.285	261.9	92.3	2.9	4.41	0.91	9.43	26.9	82.9	1	0.91	0.53	5.55	8.71	139.8	84.4	0.308	17.4	1.09	354	3.43	13.4	4.5	51
86	1.49	23.55	57	31.4	89	23	26	0.01	0.1	5.56	2.33	328	20.51		2.63	94.5	24.4	80.2	0	7.3	0.04	0.5	31	37.8	6.96	0.383	487	125	12.2	4.45	1.95	26.6	29.1	89.3	1	0.84	0.43	5.9	14.5	138	66.9	0.31	22.5	1.02	213	4.29	14.9	19.5	69.2
87	2.73	21.47	42	45.1	88	15	15	0.02	0.4	2.98	2.54	255.50	9.53		1.5	103.2	23.6	58	0	2.3	0.05	0.9	9	28.8	4.52	0.387	140.9	123	5.1	4.67	1.65	30.4	29.1	91.7	0	0.96	0.28	5.2	12	143.6	63.1	0.27	15.4	1.03	228	4.22	12.3	7.4	73.9
88	1.86	17.37	60	39.1	72	12	28	0.01	0.2	4.18	2.57	>5000.00	6.00		2.01	102.3	28	53	0	2.2	0	0	16	35.5	4.99	0.446	421.1	142	5.2	4.37	2.36	42.5	30.7	96.3	1	0.94	0.31	5.6	10.8	143.3	51.7	0.24	11.9	0.91	220	4.63	13.4	7.4	74.6
89	508	19.28	24	36.5	71	12	12	0.05	0.58	4.27	2.36	124.6	17.09	0.63	0.51	99.1	24.3	59.9	0	2.4	0.01	0.07	14	31	4.73	0.341	46.34	114	4.1	4.48	1.65	18.7	30.5	91	0	0.98	0.67	7.59	6.76	138.2	73.1	0.192	16.9	0.87	284	3.75	13.5	6.5	67.5
90	7.87	23.78	46	26.9	57	30	23	0.03	0.4	2.67	2.5	1466	7.81		1.01	94.9	27	62.4	0	2.8	0.08	1	24	30.9	5.21	0.43	860.5	136	3.8	3.68	1.2	14.42	27.6	85	0	0.9	0.49	5.9	8.7	142	78.31	0.31	8.9	1	357	4.92	13.8	6.6	57.8
91	1.67	20.09	75	41.4	87	32	45	0	0	3.1	2.57	31.99	93.39		1.56	99.4	29.6	67.1	0	2.5	0	0	31	35.4	6.12	0.39	134.8	114	5.1	4.69	1.17	25	22.1	71.6	1	1.22	0.22	4.7	9.5	144.4	70.3	0.21	10.7	1.4	219	5.17	14.4	7.6	76.8
92	1.68	23.34	54	40.6	70	6	13	0.02	0.3	2.3	2.5	294.80	47.39		7.76	98.2	22.4	68	0	2.7	0.03	0.5	15	38.7	4.44	0.335	63.8	97	5.1	4.14	1.24	18.8	22.9	79	0	0.89	0.21	3.2	10.4	139.8	77.2	0.34	11.9	1	328	4.24	17	7.8	79.3
93	2.42	22.36	66	41.2	64	18	14	0.01	0.1	3.11	2.71	169.80	66.29		1.55	98.9	27	58	0	1.5	0.13	1.9	31	29.4	6.33	0.38	114.2	133	2.9	4.26	1.11	15.9	26.7	82.7	1	0.92	0.35	5	9.3	144	77.1	0.31	9.3	1	331	4.5	13.1	4.4	70.6
94	2.71	13.24	29	40.7	58	9	19	0.01	0.3	2.82	2.5	228.90	14.10		1.17	108.1	25.4	68	0	1.6	0.03	0.9	12	31.8	5.04	0.366	115.1	116	4	4.34	1.51	45.2	27.7	87.4	0	1.2	0.15	4.5	14	142.4	49.1	0.24	22.8	1	170	4.19	14.4	5.6	72.5
95	1.51	18.58	52	34.7	64	12	21	0.01	0.2	3.36	2.14	740.20	61.89		2.06	102.8	27.7	64	0	2	0.05	1	10	30.9	4.68	0.427	138	130	5.7	4.18	1.19	23.6	26.9	88.2	0	0.92	0.52	10.3	11.8	144.9	64.9	0.22	15.4	0.9	187	4.84	18	7.7	65.6
96	13.02	22.43	25	33.9	75	9	14	0.02	0.2	5.09	2.37	913.90	>1000		45.58	98.8	22.6	47	0	2.5	0.01	0.1	12	28.5	4.27	0.389	106	123	4.6	4.43	0.84	9.9	27	85.5	0	0.93	0.59	6.9	10	139.4	82.9	0.43	10.6	1.29	429	4.55	12.3	7.1	62.4
97	1.53	18.61	21	44.2	47	21	22	0.02	0.3	3.91	2.52	21.24	41.20		1.26	103.9	22.4	64	0	3	0.11	1.9	11	35.6	4.5	0.368		119	4	4.71	3.05	51.6	29.2	90.2	0	0.92	0.34	5.8	10	140.2	40.4	0.32	10.7	1.08	323	4.08	12.1	7	79.8
98	0.70	17.75	68	41.9	130	15	20	0.03	0.6	4.09	2.48	428.00	5.11		1.72	103.3	28	71	0	2.3	0.05	1	17	36.1	4.56	0.409	366.4	132	3.9	4.55	1.36	26.6	28.3	87.8	1	1	0.43	8.4	10.1	144.5	63.4	0.29	11	1.14	291	4.66	12.5	6.2	78
99	1.50	21.64	48	42.7	64	11	15	0.01	0.2	5.28	2.23	1717.00	5.55		2.04	103.4	23.1	55	0	2.4	0.06	0.9	11	30.2	4.46	0.329	146.7	107	3.7	4.34	1.67	26.4	29.2	89.6	0	0.96	0.34	5.4	11.2	143.8	67.1	0.25	13.4	0.99	221	3.67	12.6	6.1	72.9
100	2.94	21.51	30	39.3	84	20	18	0.02	0.2	3.29	2.3	554.80	14.20		1.62	99.3	24.2	38.2	0	1.5	0.12	1.4	29	33.2	4.31	0.401	564.5	132	2.8	4.61	1.61	19.22	29.9	90.9	0	0.95	0.57	6.8	9.9	140.4	72.4	0.23	11.4	0.97	236	4.41	13.3	4.3	72.5
101	3.77	19.74	62	33.5	73	13	15	0.02	0.21	1.68	2.44	2489	412.4	110.5	0.95	98.4	25.5	49.5	0	1.2	0	0.03	26	47.6	6.08	0.379	321.8	121.7	2.9	4.24	0.98	11.81	29.42	91.5	1	0.94	0.51	6.12	8.5	139.4	81.83	0.365	16.08	1.04	430	4.14	13.04	4.1	81.1
102	3.20	25.49	53	49.9	123	20	26	0.01	0.2	4.75	2.76	448.40	9.85		0.89	100.8	21.5	64	0	2.9	0.01	0.2	22	26.9	4.74	0.386	63.1	124	5.4	4.69	0.97	15.8	30.7	95.5	1	1.11	0.34	5.6	13.8	143.1	78.2	0.21	22	1.22	154	4.04	12.2	8.3	76.8
103	1.96	19.15	65	32.5	91	8	13	0.03	0.5	4.17	2.41	1823.00	36.36		0.5	100.9	27.4	47	0	1.7	0.05	0.8	15	43.8	5.24	0.36	498.1	126	2.1	4.65	1.14	17.6	25.6	86.6	1	0.87	0.31	4.8	9	142.8	76.3	0.42	8.9	1.15	465	4.26	13.8	3.8	76.3
104	3.12	17.25	31	38.8	65	16	14	0.06	1.04	2.72	2.45	14.26	16.12	1.92	2.72	101.6	24.6	62.7	0	2.1	0.14	2.25	15	24.5	4.59	0.404	44.54	135	3.7	4.85	2.05	33.8	31.8	95	0	0.99	0.25	4.1	7.71	138.6	58.8	0.14	17.1	1.16	181	4.25	15.5	5.8	63.3
105		25.2	34	45.7	53	10	12	0.02	0.2	3.25	2.67	99.86				98.4	22.6	67	0	2.2	0.01	0.1	20	38.1	5.6	0.397	43.71	129	3.5	4.8	1.58	14.12	29.7	91.3	0	1.09	0.82	7.3	10.1	141.4	78.31	0.23	11	1.17	225	4.35	13.2	5.7	83.8
106	1.74	8.5	57	45.8	87	6	15	0.02	0.3	6.14	1.01	431.50	9.41		0.9	105.3	22	70	0	2	0.05	0.8	15	27.4	5.38	0.404	339.1	128	4.8	3.69	1.38	21.3	27.4	86.5	1	0.91	0.29	4.5	9.6	136.5	73.1	0.35	10.7	1.22	364	4.67	13.1	6.8	73.2
107	1.63	22.05	38	40.3	84	18	18	0.02	0.3	2.54	2.44	321.7	11.91		2.81	100.4	23.2	69.7	0	2.1	0.01	0.12	9	37.2	5.87	0.374	264.7	123	5.5	4.35	1.23	16.12	28.7	87.4	0	1.15	0.32	4.2	9.8	141.3	79.31	0.26	11.2	0.85	269	4.28	13.1	7.6	77.5
108	1.85	25.88	54	33.1	84	21	17	0.02	0.3	5.52	2.33	35.56	6.97		0.36	102.4	22.9	78	0	2.2	0.11	1.6	35	33.6	6.96	0.38		121	3.8	3.98	3.19	47.3	27	84.8	1	1.01	0.3	4.5	11.2	147.2	46.3	0.34	12.7	1.2	300	4.48	13.3	6	66.7
109		22.06	60	32	66	7	13	0	0.2	4.04	2.28					101.7	23.4	62.5	0	2.7	0.1	0.7	15	28.7	4.75	0.23	50.73	62	1.9	5.06	1.8	23.4	17.7	61	1	1.13	0.7	8.7	7.2	142.1	67	0.356	16.2	1.42	496	3.51	17	4.6	60.7
110	2.08	20.29	75	42	136	59	46	0.01	0.2	6.8	2.46	41.94	220.5		47.37	99.1	28.2	70.3	0	3.5	0.05	1.2	24	32.1	7.42	0.4	124.5	141	6.2	4.39	1.21	27.9	29.9	88.8	1	1.19	0.3	6.9	10.9	143.2	63.8	0.22	13.3	1.2	204	4.72	12.6	9.7	74.1
111	3.27	14.77	39	36.9	52	15	10	0.04	0.97	4.25	2.35	58.89	4.07	11.55	0.96	101.7	24.1	69	0	1.9	0.05	1.02	11	37.2	4.93	0.327	46.68	110	3.7	4.77	1.32	29.1	27.1	81	0	0.9	0.24	5.3	5.89	135.8	63.6	0.14	16.8	1.08	238	4.04	16	5.6	74.1
112		15.36	55	27.7	70	11	12	0.03	0.4	1.25	2.04					105	26.9	44	0	2.1	0.21	2.5	14	24.4	5.87	0.376		129	3	3.56	1.55	18.4	30.3	88.3	0	1.12	0.35	4.2	9.9	143.7	74.5	0.25	10.6	1.05	250	4.26	11.7	5.1	52.1
113	4.16	19.3	40	45.5	52	11	17	0.05	0.8	4.54	2.68	13.54	61.66		3.15	101.9	23.4	68	0	3.4	0.02	0.3	14	28.6	5.39	0.426	38.65	140	6.4	4.2	0.86	13.1	28.9	88	0	0.89	0.21	3.2	11.4	140.4	82.6	0.23	15.1	1.15	205	4.84	12.3	9.8	74.1
114	1.53	12.14	73	38.6	99	15	24	0.03	0.4	6.07	2.29	172.60	6.92		1.04	107.2	26.5	81	0	2.1	0.11	1.4	18	27.1	5.7	0.405	409.8	135	3.7	3.64	3.15	39.3	29.4	88.2	1	1.18	0.55	6.9	10	142.2	52	0.26	11.2	1.21	257	4.59	12.6	5.8	65.7
115	1.83	24.49	63	39.4	62	12	17	0.01	0.2	3.56	2.44	245.60	8.24		0.52	102.9	21.8	67	0	3.1	0.09	1.9	17	24.5	4.26	0.378	209.4	123	4.5	4.49	1.04	21.5	27.9	85.7	1	1	0.3	6.2	11.2	144.7	70.2	0.31	13.7	1.38	278	4.41	12.1	7.6	63.9
116		23.28	45	34.4	84	9	24	0.02	0.3	4.84	2.62					95.2	24.3	53	0	0.9	0.19	3.2	11	40.9	4.56	0.376		116	2.5	3.78	1.17	19.7	26.9	87	0	0.8	0.67	11.3	9.5	139	65.5	0.69	10.2	1.21	724	4.32	13.1	3.4	75.3
117	1.22	6.6	61	38	66	8	13	0.03	0.5	3.26	1.05	59.01	174.20		22.16	106	20.9	59	0	3.5	0.07	1.3	9	27.2	4.55	0.443	58.76	119	6.1	3.53	1.28	23.3	28.7	88.9	1	0.95	0.28	5.1	11.1	134.9	69.8	0.29	12.7	1.14	258	4.15	13.3	9.6	65.2
118	3.73	16	54	41.4	89	33	34	0.02	0.42	4.28	2.54	143.6	8.44	2.37	1.39	99.4	27.4	64.5	0	2.8	0.11	2.06	32	31.7	5.03	0.39	91.85	131.7	6.3	4.2	1.69	31.72	30.95	91.7	0	1	0.23	4.31	9.84	138.6	61.49	0.165	16.52	1.18	168	4.26	11.7	9.1	73.1
119	2.42	28.36	49	48.5	69	21	23	0.02	0.3	3.34	2.47	236.80	44.24		0.29	97.3	21.8	73	0	1.6	0.04	0.6	19	31.1	4.52	0.403	56.62	131	2.4	3.86	1.21	18.4	28	86.1	0	1.11	0.36	5.5	10.8	143.6	75.2	0.41	13.1	1.24	383	4.68	12.5	4	79.6
120	4.4	17.3	33	39.5	71	13	10	0.05	1.13	3.55	2.36	16.37	8.74	1.84	0.47	102.6	23.3	60.2	0	1.7	0.17	3.69	15	32.4	5.36	0.362	55.89	117	2.6	4.7	1.23	26.9	27.3	84.5	0	0.89	0.32	6.98	6.14	138.5	61.3	0.181	16.3	1.04	295	4.29	13.6	4.3	71.9
121	1.49	10.59	46	48.4	82	37	41	0.03	0.6	3.33	2.74	14.56	9.39		1.95	102.5	34.3	61	0	2.8	0.05	1	20	28.7	5.62	0.383	41.26	124	5.4	4.39	1.5	31.4	30	92.7	0	1	0.24	5	11	143	62	0.24	12.8	1.24	214	4.13	14.5	8.2	77.1
122		15.32	69	45	50	23	25	0.03	0.7	4.32	2.29					104.9	27.4	50	0	1.9	0.12	2.9	17	27.6	6.9	0.4		128	3.8	4.42	1.2	29.2	28.4	88.7	1	0.97	0.26	6.3	11.9	143.2	60.9	0.24	14.9	0.92	201	4.51	12.6	5.7	72.6
123	3.86	19.43	63	43.1	67	16	26	0.05	1.1	3.41	2.5	20.81	171.60		4.48	108.2	21.5	65	0	1.6	0.15	3.3	19	25.3	7.49	0.39	70.83	128	2.8	4.43	1.51	32.8	29.2	89	1	0.87	0.32	6.9	11.5	144.7	55.9	0.22	14.7	0.73	189	4.38	12.8	4.4	68.4
124	4.03	18.58	61	50.6	88	7	17	0.01	0.1	2.2	2.61	16.54	4.09		1.12	103	27.3	49	0	2.9	0.01	0.1	13	26.4	5.16	0.447	57.52	141	8.3	4.98	1.09	12.7	28.2	89.4	1	0.91	0.19	2.2	11.4	143.9	84.9	0.51	14.5	1.12	450	5	12	11.2	77
125	2.64	20.5	58	44.2	95	17	19	0.02	0.3	5.24	2.59	150.70	0.60	1.06	1.87	103.8	22.8	56	0	4.2	0.12	1.9	15	32.8	4.33	0.406	147.4	128	4.8	4.2	1.27	19.7	28.2	89.4	1	1	0.25	3.9	10	142.9	74.2	0.26	10.7	1.13	257	4.54	13	9	77
126		20.43	43					0	0	2.08	2.42					100	23.3	70	0		0	0			6.25	0.377		130		3.83	0.99	7	29.4	85.3	0	0.84	0.45	3.2	11.2	139.9	89.8	0.24	13.5	0.99	214	4.42	12
127	2.57	20.43	61	42.6	111	18	11	0.04	0.74	4.82	2.46	21.47	25.65	0.97	1.41	96.7	24.3	54.3	0	3	0.06	1.09	13	33.2	4.78	0.394	59.36	132	8.6	3.93	1.47	28.8	30.2	89.7	1	1.04	0.3	5.91	8.22	137.5	63.5	0.154	17.5	1.18	188	4.39	12.9	11.6	75.8
128		8.9	52	32.1	55	16	12	0.02	0.1	6	1.08					106.9	21.4	92	0	3.2	0	0	16	19	7.04	0.436		119	4.7	3.47	1.18	8.8	28.9	88.8	0	0.86	0.63	4.7	13.1	136.4	86.4	0.28	19.6	1.45	213	4.12	13.7	7.9	51.1
129	0.61	24.48	23	39	49	7	11	0.02	0.4	3.03	2.5	195.5	40.84		1.08	99.1	21.5	65.1	0	2.6	0.06	1.1	6	39.9	5.23	0.366	67.42	120	3.1	4.58	1.53	28.4	28.3	86.3	0	1.03	0.37	6.9	10	140.5	63.2	0.2	11.4	1.12	204	4.24	13.1	5.7	78.9
130	2.99	19.81	44	29.7	61	20	16	0.03	0.5	2.99	2.3	478.30	6.82		0.32	104.3	22	46.4	0	3	0.2	3.22	72	27.3	5.1	0.346	1265	115.2	7.1	4.21	1.38	22.72	28.13	84.4	0	1.25	0.29	4.78	6.56	141.9	68.78	0.165	18.67	1.09	251	4.1	11.39	10.1	43.3
131	2.1	19.67	50	31.9	114	16	16	0.02	0.31	3.4	2.22	1760	31.43	109.6	0.97	93.9	27.9	82.7	0	4	0.05	0.92	13	29.1	5.6	0.358	2331.3	121	4.7	4.77	0.62	11.8	29.6	87.2	1	1.11	0.58	11	6.47	136.7	75.9	0.176	17.1	0.94	272	4.11	13.5	8.7	61
132	4.1	23.1	63	40.8	154	11	20	0.03	0.4	2.7	2.44	25.4	16.71		1.19	101.7	21.7	51.9	0	3.1	0.12	1.6	10	36.6	5.27	0.412	52.81	133	8.1	5.1	1.75	23.5	28.5	88.2	1	1.2	0.4	5.4	9.4	141.4	69.1	0.35	10.7	1.03	376	4.67	13	11.2	77.4
133	4.28	23.29	50	34.4	88	14	15	0.01	0.2	4.1	2.33	21.21	31.83		6.76	107.7	20.4	49	0	1.8	0.07	1.1	20	25	4.61	0.372	39.72	109	2.7	4.19	1.26	20.1	22.6	77.2	0	0.91	0.33	5.3	10.4	147.2	73.3	0.3	11	1.08	291	4.82	17.6	4.5	59.4
134		15.45	45	42.4	72	9	22	0.01	0.2	2.65	2.46					102.3	27.2	60	0	2.4	0.12	2.5	10	26.6	4.68	0.387		127	5.3	4.35	1.19	24.5	29.8	90.8	0	0.97	0.31	6.4	10.1	140.6	66.4	0.26	11.3	0.96	261	4.26	12.7	7.7	69
135	1.21	19.18	37	41.4	75	16	13	0.04	0.87	3.47	2.39	100.9	263.2	2.75	8.17	101	21.7	87.6	0	2.2	0.09	1.7	14	30.4	5.12	0.375	65.05	123	3.9	4.18	1.53	30	28.5	86.8	0	0.88	0.36	6.99	7.53	137.7	60.4	0.151	17.2	1.22	201	4.32	13.4	6.1	71.8
136	1.69	21.43	49	35.3	72	7	11	0.02	0.2	4.42	2.5	326.80	64.40		0.28	101.6	26.1	53	0	2.6	0.06	0.7	19	30.7	5.47	0.351	115.1	109	3.7	4.23	1.16	13	26.6	85.6	1	0.98	0.52	5.8	9.5	144.9	80.3	0.36	10.1	1.3	383	4.1	12.1	6.3	66
137	2.33	21.17	57	42.3	80	20	19	0.03	0.7	5.73	2.58	332	22.84		2.22	103.3	23.8	71	0	2.8	0.06	1.4	13	30.4	4.55	0.374	55.08	124	5	4.97	2.16	49.3	29	87.6	1	1.16	0.22	5	11.6	143.3	43.6	0.23	14.2	1.25	203	4.27	13.1	7.8	72.7
138		24.55	48					0.05	0.8	2.08	2.36					100	20.8	52	0		0.05	0.8			5.39	0.397		130		3.55	1.5	23.5	28.4	86.9	0	0.74	0.29	4.5	11	141.8	70.4	0.19	12.1	0.79	172	4.57	18.4
139	1.89	9.6	73	35.2	66	13	24	0.01	0.1	7.55	0.97	463.00	43.48		0.86	109.4	23	91	0	6.5	0.01	0.1	8	25.6	5.92	0.305	263.4	108	8.8	3.08	0.38	3.9	29.4	89.1	1	0.72	0.72	7.5	10.2	134.2	88.4	0.38	10.7	1.2	375	3.67	12.5	15.3	60.8
140	3.76	17.21	31	38.3	48	32	16	0.08	1.58	3.83	2.24	7.26	7.81	2.04	0.41	99.4	26.1	71.3	0	3.3	0	0	22	32.1	4.39	0.312	46.35	98.7	6.1	4.11	1.67	35.2	21.4	67.7	0	1.3	0.34	7.2	10.2	138.6	56	0.158	18.2	1.24	155	4.61	20.7	9.4	70.4
141		13.21	54					0.03	0.4	2	1.75					106.7	27	56	0		0.04	0.5			7.07	0.331	49.63	99		4.01	2.04	24.2	22.7	75.9	0	0.78	0.34	4	9.8	142.9	70.9	0.34	10.5	0.72	345	4.36	16
142	4	18.92	66	32.6	87	27	17	0.03	0.36	3.51	2.34	>5000.00	34.12	158.5	1.06	98.1	26.4	65	0	1.7	0.04	0.47	20	30.2	6.24	0.332	828.1	109	4	4.72	1.36	15.3	27.2	82.8	1	1.05	0.43	4.78	6.46	138.7	79.1	0.211	17.5	1.23	326	4.01	15.4	5.7	62.8
143	2.98	20.58	62	45.9	112	16	16	0.05	1.31	5.79	2.57	1143	14.07		1.48	100.7	27.1	67.6	0	3.9	0.14	3.6	48	29.2	5.79	0.395	131.4	126	2.9	4.68	1.24	31.64	29.7	93.2	1	1.18	0.19	4.84	14.1	143.7	58.74	0.21	21.6	1.3	146	4.24	12.5	6.8	75.1
144	2.65	18.14	67	22.9	64	28	51	0.04	0.49	8.1	2.27	614.7	0.6	2.88	0.98	100.8	25.3	56	0	1.1	0.01	0.07	15	27	5.5	0.264	3060.8	86.8	2.3	4.9	0.54	6.05	28.3	86.1	1	0.94	0.6	6.75	5.06	137	86.6	0.402	16.1	1.43	794	3.07	14.7	3.4	49.9
145	1.32	16.89	67	29.9	100	10	17	0.03	0.5	2.34	2.08	62.93	6.48		0.29	101.7	29.4	45	0	2	0.04	0.6	19	32.9	5.48	0.35	571.6	123	4	4.39	0.96	15	27.4	90.8	1	0.98	0.31	4.9	9.6	143.6	79	0.42	9.9	0.88	440	3.79	13.2	6	62.8
146	1.88	24.75	38	47.3	71	14	17	0.04	0.5	2.99	2.64	32.07	12.66		0.53	99	21.4	59	0	2	0.02	0.3	13	31.3	4.25	0.386	41.85	117	4	4.35	2.21	28.6	24.8	81.8	0	0.83	0.35	4.5	11	140.8	66.1	0.3	13.1	1.48	274	4.72	15.3	6	78.6
147	2.78	22.23	36	45.7	53	27	12	0.07	1.2	4.05	2.35	20.94	14.68	1.94	0.77	102	21.3	71.9	1	2.4	0.09	1.55	23	28.1	4.99	0.375	33.25	125	5.9	4.53	2.35	42.5	30	89.8	0	1.04	0.37	6.65	11	141	48.1	0.259	19.3	1.06	234	4.18	15	8.3	73.8
148	1.14	21.19	23	42	62	9	14	0.03	0.6	3.19	2.67	9.47	19.28		2.07	99.9	26.9	67.6	1	2.5	0.09	1.7	12	31	5.49	0.408	69.85	136	2.9	3.99	1.83	34	28.3	84.8	0	0.86	0.25	4.6	10.5	144	59.1	0.22	13.3	1.31	207	4.81	14.9	5.4	73
149	1.73	16.55	23	46.5	51	12	14	0.04	0.63	3.98	2.34	18.77	6.54	5.91	0.31	96.9	23.6	65.8	1	3.8	0.04	0.63	16	27	5.71	0.402	37.92	138	6.6	4.05	1.89	31.2	29.6	85.9	0	0.97	0.24	3.91	7.79	133	63.6	0.149	17.6	1.04	191	4.67	13.8	10.4	73.5
150	1.72	23.14	40	35.7	60	9	11	0.03	0.4	3.79	2.44	152	62.79		1.17	100.5	24	61.2	1	2	0.07	0.9	7	28	5.24	0.415	53.61	138	4.3	4.94	1.96	26.5	30	90.2	0	1.21	0.25	3.4	10.7	142.7	68.8	0.31	12.4	1.35	293	4.6	12.8	6.3	63.7
151	1.36	15.13	20	38.6	61	11	10	0.05	1.08	3.94	2.17	20.32	10.02	19.37	0.83	108	22.8	72.4	1	2.9	0	0.02	15	25.7	4.67	0.355	35.57	121	4.9	4.63	2.15	43.2	29.3	85.8	0	1.08	0.47	9.35	7.62	141.3	46.4	0.188	16.9	1.28	247	4.14	14.7	7.8	64.3
152	2.66	18.62	59	41.9	89	18	17	0.06	1.08	5.51	2.54	7.96	10.38	1.5	1.92	104.1	24.5	80.4	1	2	0.1	1.83	14	33.1	5.36	0.369	50.04	121	2.8	4.82	2.27	40	28.6	87.1	1	0.98	0.25	4.37	12.7	142.4	52.7	0.155	20.4	1.13	122	4.24	15.5	4.8	75
153	0.61	33.33	34	41.7	50	11	13	0.04	0.8	3.41	2.63	18.76	22.19		1.11	96	25.9	59.8	1	2.6	0.05	1	16	26.2	5.42	0.361	39.84	120	5	4.53	2.02	40.6	30.6	92.1	0	1.03	0.24	4.8	10.9	150.7	52.8	0.31	12.6	0.87	284	3.92	12.1	7.6	67.9
154	3.24	20.17	48	43.7	72	24	18	0.05	1.01	2.79	2.54	10.94	8.19	1.83	2.35	103.2	23.9	86.1	1	3.2	0.06	1.34	24	25.8	5.13	0.423	37.8	139	5.8	4.57	1.95	41	31	94.8	0	1.02	0.26	5.55	10.9	142.7	51.1	0.238	20.2	0.77	219	4.47	15	9	69.5
155	3.67	20	50	43.4	66	14	19	0.03	0.6	3.8	2.52	9.99	7.57		1.46	98.6	27.6	80.4	1	2	0.04	0.9	23	32.4	5.67	0.435	63.49	144	4.8	4.3	1.54	32.8	28.3	85.6	0	1.17	0.29	6.2	13	141.9	59.5	0.23	18.1	1.39	174	5.08	14.3	6.8	75.8
156	2.91	19.39	34	40.8	60	16	12	0.04	0.73	4.72	2.55	28.19	20.15	2.55	1.22	99.6	23.4	80.7	1	1.8	0.06	1.2	19	33.5	4.5	0.378	40.77	124	3.5	5.39	1.59	32.8	28.1	85.5	0	0.99	0.53	11	7.41	137	54.3	0.177	16.4	1.22	239	4.42	13.8	5.3	74.3
157	1.38	19.88	42	40.6	69	17	14	0.02	0.3	4	2.29	71.47	9.1	9.41	1.32	102.1	23.3	71.9	1	3.5	0.02	0.38	11	29.2	5.42	0.407	49.47	131.1	9	5.28	1.41	27.65	27.19	84.5	0	0.97	0.2	3.96	9.77	140	67.71	0.192	16.06	1.15	197	4.82	15.36	12.5	69.8
158	4.25	21.38	49	42.9	62	18	17	0.03	0.52	4.13	2.47	45.02	8.31	3.75	1.34	99.2	22.8	77	1	1.4	0	0	14	34.8	4.89	0.355	68.97	114	2.9	4.28	1.46	27.5	27	83.7	0	1.21	0.39	7.26	9.29	139.1	64.7	0.213	18.9	1.21	229	4.25	17.1	4.3	77.7
159	2.65	21.95	20	45.9	44	14	14	0.06	0.98	2.43	2.32	204.9	30.29	0.39	1.16	99.2	21	51.6	1	4	0.17	2.76	10	26.5	4.73	0.375	44.04	130	6.2	4.15	2.13	35.1	30	86.8	0	1.11	0.3	4.94	9.17	138	56.2	0.245	17.6	1.1	267	4.32	13.7	10.2	72.4
160	2.13	20.24	21	44.7	42	12	10	0.06	1.4	2.66	2.4	11.1	14.57	0.89	0.92	101.6	24.7	72.4	1	3.1	0.15	3.7	10	23.3	4.77	0.373	40.25	124	6.6	4.54	1.68	42.7	31	93.5	0	1.08	0.23	5.78	8.45	142	46.4	0.128	17.7	1.04	151	3.99	14.9	9.7	68
161	1.89	17.98	39	39.5	74	25	17	0.12	1.94	3.95	2.61	43.23	25.52	0.2	1.47	102	24.7	72.1	1	1.7	0.18	2.91	15	31.9	5.17	0.372	42.99	123	2.8	4.18	1.49	24.8	28.4	86.2	0	0.91	0.32	5.26	7.85	140.5	65.1	0.194	18.4	0.82	247	4.31	14	4.5	71.4
162	2.31	17.03	51	33.1	105	28	10	0.04	0.32	3.55	2.29	15.24	5.61	9.42	1.08	98.8	24.6	60.2	1	2.1	0	0.03	46	30.8	5.63	0.345	90.62	115	3.2	4.13	1.31	10.6	30.5	91.3	0	1.07	0.91	7.36	5.98	136.3	81.7	0.133	17	0.85	223	3.78	13.5	5.3	63.9
163	1.89	20.7	47	44.9	77	19	17	0.01	0.2	5.36	2.79	4.48	5.29	1.37	0.24	98.8	24.2	55	1	2.1	0.01	0.2	17	31.9	5.03	0.415	32.18	138	6.1	4.8	1.27	29.9	30.5	91.6	1	0.95	0.18	4.2	11.2	138.9	65.5	0.21	13.8	0.99	189	4.53	11.8	8.2	76.8
164	1.66	22.58	19	47.7	80	17	17	0.02	0.4	6.13	2.56	16.62	8.78		0.37	99.1	22.9	73.5	1	3.7	0.06	1.2	19	26.5	5.04	0.389	53.32	129	6.3	4.78	2.07	39.7	28.6	86.3	0	1.25	0.37	7.1	11	139.8	51.6	0.15	12.2	1.46	134	4.51	12.6	10	74.2
165	0.81	20.6	24	44.6	49	27	15	0	0.1	3.16	2.53	53.36	37.27	0.43	0.7	99.2	25	74.1	1	1.6	0.2	3.7	19	32.6	5.16	0.406	40.99	130	4	4.8	2.5	38.1	28	87.4	0	0.99	0.07	0.3	9.7	140	57.8	0.251	16.2	1.25	260	4.64	13.2	5.6	77.2
166	1.57	14.98	24	34.5	45	11	9	0.07	1.22	3.88	2.25	65.98	24.98	0.79	1.4	104.2	25.4	54.2	1	1.8	0	0.08	12	28.1	4.5	0.361	30.26	123	2.9	4.38	1.69	30	28.1	82.4	0	1.26	0.36	6.4	7.09	140.2	62.3	0.176	18	1.24	249	4.38	16	4.7	62.6
167	0.9	20.38	26	43.1	55	13	14	0.02	0.4	4.72	2.46	13.96	35.77		0.8	100.1	23.6	65.1	1	5	0.12	2.2	9	32.1	4.75	0.407	68.28	136	7.6	4.68	1.61	29.7	28.5	85.1	0	0.98	0.22	4.1	11.4	139.4	63.6	0.23	14.4	1.11	198	4.78	12.4	12.6	75.2
168	2.28	18.57	30	41.6	62	15	13	0.03	0.29	3.9	2.29	29.85	18.45	1.56	1.54	103.6	24.6	70.2	1	4.5	0.12	1.24	20	24.6	5.12	0.363	36.81	118	7.7	4.47	1.56	16.3	29.1	89.9	0	1.06	0.6	6.24	6.75	142.3	76	0.184	16.5	0.79	272	4.04	15.8	12.2	66.2
169	4.09	16.23	64	42	98	36	18	0.04	0.53	4.37	2.66	10.64	16.13	1.08	1.82	100.8	27.8	72.8	1	2.7	0.01	0.08	27	32	5.18	0.402	54.46	136	4.9	5.13	1.98	29	31	91.4	1	0.89	0.52	7.62	6.44	139.7	62.7	0.183	16.7	1.28	283	4.4	15.6	7.6	74
170	0.88	16.8	44	41.6	78	12	13	0.09	1.29	3.83	2.35	9.51	4.24	0.2	1.62	99.3	25.5	71	1	3.8	0.09	1.25	22	28.5	3.6	0.313	41.54	98.5	8.6	5.3	2	28.4	20.5	65.2	0	0.95	0.19	2.68	7.88	136.3	66.4	0.24	16.4	1.1	305	4.8	17.9	12.4	70.1
171		27.52	44	42.2	68	15	10	0.02	0.3	3.4	2.37	19.61	6.05		0.83	97.6	20.4	75.5	1	2.3	0.09	1.4	30	35.8	5.48	0.42	39.25	137	6	4.92	2.3	36.7	28.8	88.4	0	1.22	0.2	3.2	11.4	140.6	58.4	0.36	13.7	1.27	317	4.75	13.2	8.3	78
172	1.42	15.39	43	39.4	79	10	12	0.03	0.73	2.54	2.41	59.29	28.56	1.91	2.09	102.3	27.5	69.6	1	2.4	0.04	1.04	23	33.6	5.53	0.344	42.75	113	4.1	4.29	1.22	34.8	29.7	90.3	0	1	0.14	3.94	9.28	140.9	59.5	0.192	18.2	0.88	207	3.81	14.4	6.5	73
173	3.67	20.16	28	43.1	29	15	12	0.05	0.81	5.07	2.42	40.48	16.22	0.2	1.65	102.7	23.6	86.1	1	2.9	0.05	0.83	11	27	5	0.371	62.28	121	5.4	4.36	1.67	27.9	30.6	93.5	0	1.07	0.4	6.64	9.97	142.1	63.9	0.206	17.9	0.88	170	3.96	13.7	8.3	70.1
174	2.2	14.35	23	39.8	38	11	11	0.05	0.45	2.73	2.31	11.16	10.06	1.53	1.07	102.1	25.1	79.3	1	3.1	0.06	0.6	12	24.2	4.75	0.351	52.23	120	4.1	4.25	2.46	24.1	29.6	86.8	0	1	0.59	5.75	6.72	137.3	69.1	0.135	16.9	1.19	200	4.04	15.2	7.2	64
175	2.41	18.39	32	42.4	50	12	10	0.02	0.3	1.92	2.42	10.29	10.55	4.98	1.04	96.4	25.3	62.2	1	2.7	0.01	0.18	13	34	5	0.422	43.43	137.1	7.6	4.39	1.78	26.53	31.12	95.7	0	0.98	0.26	3.86	8.96	135.7	69.13	0.184	16.65	0.95	206	4.41	12.94	10.3	76.4
176	0.61	19.36	46	41.9	66	71	30	0.09	1.07	4.17	2.29	8.17	8.34	2.07	1.81	100	24.1	47.5	1	2.9	0.17	1.98	41	29.3	5.27	0.377	31.55	125	8.7	4.86	3.49	40.5	28	84.2	0	0.95	0.35	4.02	12.3	138.6	52.5	0.212	19.4	1.02	172	4.47	14.8	11.6	71.2
177	0.84	20.12	20	32.6	66	6	10	0.01	0.2	5.44	2.27	43.41	37.89		0.59	100	23.7	62.3	1	1.7	0.31	5.1	5	31.1	4.03	0.356	56.91	109	1	4.72	2.27	37.5	24	78.2	0	1.2	0.49	8.1	10.5	139.1	49.1	0.36	12.3	1.4	340	4.55	13.3	2.7	63.7
178	1.4	17.45	64	37.8	50	14	13	0.03	0.8	6.88	2.3	16.11	8.39	0.98	0.61	102.3	23.4	89.8	1	2.5	0	0.06	20	29.2	4.74	0.343	48.04	120	5.5	4.15	1.39	36.7	31.6	90.7	1	0.95	0.32	8.33	7.26	139	54.1	0.133	17	0.99	183	3.79	14.7	8	67
179	1.85	20.43	44	40.9	42	16	16	0.07	1.63	7.84	2.33	24.29	0.6	0.64	6.95	99.5	23.2	85.5	1	2.7	0.06	1.32	21	30.1	4.81	0.301	42.53	94.6	4.8	5.03	1.69	39.1	22.8	72.3	0	1	0.36	8.33	10.3	138.1	49.6	0.27	18.7	1.38	262	4.16	18.5	7.5	71
180	1.12	25.02	27	50.9	84	16	15	0.01	0.16	3.8	2.42	89.56	125.2	16.54	0.81	102.9	21.1	52.8	1	3.7	0.02	0.33	16	29.1	5.51	0.406	35.83	132.9	5.5	4.82	1.34	19.08	30.83	94.1	0	1.02	0.28	3.96	9.24	144.2	76.47	0.178	16.37	0.92	193	4.31	12.58	9.2	80
181	2.11	13.78	43	39.6	39	13	12	0.04	0.91	3.99	2.36	32.2	41.97	0.69	1.18	99.5	27.7	75.8	1	3.9	0.05	1.17	13	27.4	5.02	0.375	44.43	126	10.4	4.78	1.24	32.1	26	77.5	0	1.13	0.23	5.81	8.01	136.2	60	0.117	15.8	1.01	146	4.84	16.9	14.3	67
182	3.5	23.3	39	47.1	55	16	10	0.01	0.14	1.97	2.5	41.45	10.76	3.23	2.34	99.1	23.4	67.9	1	2.2	0.01	0.14	11	23.5	4.89	0.397	58.37	130	5.1	4.8	1.72	35	30.1	92.1	0	0.94	0.37	7.44	7.81	141	57.2	0.196	16.6	1.04	251	4.31	14.5	7.3	70.6
183	2.03	13.93	41	38	68	14	7	0.07	1.24	3.14	2.4	74.62	15.49	0.2	1.76	100.2	26.6	49.7	1	2.9	0.05	0.85	11	31.2	3.57	0.389	41.25	130	5.4	4.73	1.57	27.1	29.5	88.3	0	0.87	0.41	7.14	8.59	136	63.7	0.236	19.1	0.97	274	4.41	15.8	8.3	69.2
184	1.4	21.17	33	44.4	71	12	13	0.05	1.15	3.33	2.19	78.8	17.61	0.79	0.62	99	21.7	56.5	1	3.3	0.06	1.32	12	28.2	4.72	0.408	41.41	133	7	4.47	1.62	37.3	28	86.2	0	0.98	0.32	7.34	9.69	137.4	52.9	0.198	18.3	1.05	204	4.74	15.4	10.3	72.6
185	1.54	22.94	23	43.1	63	16	17	0.03	0.8	3.84	2.67	14.57	10.04		1.56	98	25.9	49.8	1	2.1	0.03	0.8	17	33.7	4.8	0.398	65.85	131	3	4.54	1.51	38.5	27.6	83.8	0	0.96	0.31	7.9	9	142.3	52	0.28	9.4	1.23	311	4.75	12.7	5.1	76.8
186	0.73	20.99	28	32.2	52	10	9	0.03	0.4	4.04	2.53	511.1	13.86	0.52	1.79	98.6	24.6	58.7	1	1.7	0.15	1.9	12	33.7	5.24	0.333	62.48	109	1.6	4.79	1.75	22.3	29.7	90.7	0	1.08	0.58	7.4	10.1	139.4	68	0.38	11.4	1.37	375	3.67	11.3	3.3	65.9
187	2.95	20.59	47	39.2	79	18	12	0.06	0.79	2.45	2.2	10.02	4.39	3.52	0.7	102.4	20.8	67.3	1	2.2	0.07	0.99	33	28.1	4.99	0.383	41.46	128	6	4.39	1.63	22.3	30.5	91.1	1	0.99	0.38	5.16	6.81	139.4	70.8	0.235	16.7	0.89	345	4.2	13.4	8.2	67.3
188	5.67	17.81	57	44.7	102	31	17	0.05	0.8	4.62	2.63	11.46	33.99	0.83	2.81	99.4	25.7	80.1	1	3.4	0.03	0.57	89	35.2	6.24	0.397	67.35	134	7.8	4.11	0.89	15.5	30.3	89.7	0	0.87	0.31	5.43	6.09	138.8	77.7	0.134	16.3	1.08	220	4.42	13.7	11.2	79.9
189	1.31	20.47	23	44.3	64	25	22	0.04	0.83	3.51	2.52	47.49	127.8	0.75	0.53	101.3	22.6	77	1	1.6	0.16	3.44	20	31.9	4.85	0.356	36.61	118	3.5	4.67	2.2	46.5	30.7	92.3	0	0.97	0.27	5.79	8.65	139.7	43.5	0.201	18.5	0.98	233	3.86	14.7	5.1	76.2
190	4.09	17.8	15	40.7	143	14	11	0.04	0.84	4.33	2.49	13.83	22.1	0.92	1.09	98.7	25.2	65.1	1	3	0.13	2.53	20	30.6	4.55	0.42	36.47	142	5.4	4.9	2.36	47.2	30.1	89	0	0.98	0.31	6.27	6.66	136.8	43.1	0.178	16.5	1.19	268	4.72	12.2	8.4	71.3
191	1.87	20.17	39	43.6	79	18	13	0.04	0.52	4.78	2.36	93.06	16.01	0.36	0.69	102.2	25.7	83.2	1	2.2	0.07	0.85	25	27.2	4.53	0.394	41.4	130	4.8	4.27	2.05	25.1	29.4	89.3	0	1.02	0.45	5.53	8.14	143.8	68	0.176	17.4	1.1	216	4.42	14	7	70.8
192	0.72	22.74	40	38.5	29	22	16	0.04	0.7	3.59	2.54	165	42.84		0.45	98.9	22.8	48.9	1	2	0.04	0.7	17	31.2	4.98	0.314	70.63	96	2.8	4.44	1.77	29.8	24.1	78.9	0	1.05	0.24	4	12.3	140	64.8	0.35	15.2	1.43	281	3.98	17.7	4.8	69.7
193	2.44	22.04	45	43	58	18	12	0	0	3.71	2.37	40.23	8.55	14.89	1.11	103.5	21.8	77	1	1.9	0.1	1.2	29	29.7	4.46	0.441	36.26	140	4.2	4.74	1.9	28.6	30.2	94.9	0	1.08	0.5	7	10.8	142.6	63.2	0.224	15.5	0.8	207	4.64	12.5	6.1	72.7
194	2.1	21.64	28	44.1	72	14	13	0.04	0.75	4.02	2.42	21.91	14.57	1.74	1.35	103.7	22.8	79.8	1	3.2	0.19	3.28	15	24.5	3.92	0.377	33.96	125	7.4	5.04	2.35	40.5	30.8	93.1	0	1.12	0.36	6.21	8.63	143.1	49.2	0.183	17.4	1.01	212	4.05	14.9	10.6	68.6
195	3.19	20.7	56	45.3	55	18	16	0.03	0.54	8.31	2.44	9.02	15.02	2.41	1.19	100.4	25.3	60.8	1	3.3	0.01	0.1	20	26.7	4.86	0.406	35.39	138	8.5	5.1	1.66	31.1	32.6	95.7	1	0.95	0.31	5.85	7.81	141.3	62.4	0.107	17.6	1.21	137	4.24	12.6	11.8	72
196	4.97	16.21	30	42.4	54	20	12	0	0.7	5.18	2.3	6.99	7.5	2.04	0.65	99.3	25.4	82.7	1	3	0.1	1.5	31	25.1	4.94	0.364	40.1	121	4.1	4.61	2	34.4	29.9	90	0	1.04	0.4	7.6	8.6	136.3	55.8	0.23	15.8	1.02	269	4.04	12.2	7.1	67.5
197	2.04	21.78	33	44.6	71	13	15	0.07	1.33	3.81	2.5	15.07	41.23	2.79	0.72	99.7	20.7	83.8	1	6.5	0.02	0.4	12	32.8	4.08	0.417	48.01	139	11.9	3.98	2.59	49.6	30.5	91.5	0	0.98	0.31	5.89	8.61	138.2	42.8	0.168	17.1	0.9	195	4.55	14.5	18.4	77.4
198	3.2	20.32	38	36.1	88	30	18	0.04	0.4	2.77	2.37	54.67	35.1		1.75	98.2	25.3	61.7	1	2.3	0.11	1.1	24	34.2	4.41	0.427	43.95	144	5.5	3.92	2.82	29.4	30.3	89.9	0	1.18	0.33	3.4	11.8	139.9	65.7	0.32	15.1	1.03	270	4.75	12.4	7.8	70.3
199	9.1	18.9	36	38.5	65	13	14	0.02	0.29	3.5	2.34	278.8	54.42	12.06	0.79	98.1	24.8	63.3	1	2	0.04	0.63	21	40.5	4.83	0.33	43.59	110.6	2.4	4.4	1.85	26.21	27.98	83.5	0	0.86	0.43	6.03	7.5	137.4	66.84	0.255	16.58	1.08	340	3.95	16.27	4.4	79
200	1.15	25.07	34	45.3	69	8	18	0.05	0.8	4.01	2.64	39.34	6.61		0.54	96.9	20.3	64.2	1	1.7	0.25	4.2	13	38.1	4.43	0.384	68.71	116	3.9	4.57	1.5	25.3	22.9	75.9	0	1	0.35	5.9		137.7	63.8			1.29	218	5.06	17.2	5.6	83.4
201	5.15	20.66	24	46.3	79	23	13	0.02	0.3	4.04	2.83	51.27	12.5	0.7	0.83	97.4	24.6	52.6	1	3.9	0.03	0.5	16	28.4	4.73	0.412	42.58	140	5.2	5.06	2.49	38.6	30	88.4	0	1.04	0.39	6	9.7	137.6	54.6	0.26	10.6	1.05	274	4.66	12.3	9.1	74.7
202	5.53	19.21	46	41.5	61	17	15	0.07	1.31	3.23	2.44	49.28	14.19	10.56	1.22	101.7	23.1	48.4	1	4.5	0.08	1.43	18	30.2	4.07	0.356	37	119	9.8	4.31	1.6	30.3	29.4	88	0	0.88	0.57	10.8	8.2	139.7	56.1	0.152	17.6	1.16	185	4.05	13.2	14.3	71.7
203	3.98	18.31	49	42.9	100	11	11	0.03	0.91	4.58	2.52	9.53	3.63	0.94	2.01	104	22.3	82.1	1	3.2	0.04	1.22	14	31	4.23	0.329	47.94	103	7	4.61	1.18	33.6	24.9	79.8	0	1.08	0.31	8.84	8.55	140	55.4	0.204	17.1	0.9	238	4.13	15.8	10.2	73.9
204	1.58	26.82	23	42.8	89	22	20	0.04	0.55	3.57	2.64	22.96	119.6		1.33	94.1	27.1	62	1	1	0.03	0.41	27	34.2	6.07	0.331	51.57	117.1	2.9	4.82	2.95	46.39	30.05	85	0	0.96	0.45	7.02	7.75	143.2	45.63	0.147	18.11	1.29	190	3.9	11.48	3.9	77
205	2.23	19.38	22	48.3	63	19	17	0.04	0.63	4.63	2.59	515.4	118.1	6.93	0.27	102.1	25.1	57	1	4.6	0.06	0.92	23	31.7	4.62	0.446	42.93	155	11.4	4.88	1.87	29.3	31.4	90.5	0	1.14	0.36	5.54	10.1	141.7	63.6	0.237	18.8	0.89	235	4.93	12.9	16	80
206	1.8	20.74	36	39.5	101	21	16	0	0.2	2.23	2.5	86.78	27.14		2.5	98.3	25.8	49.8	1	3.7	0	0.2	22	27.1	5.33	0.412	41.06	141	4.8	4.34	1	15.9	31.1	91.2	0	1	0.3	4.9	7.6	140.5	78.8	0.202	16.6	0.96	266	4.52	12.5	8.5	66.6
207	3.12	25.93	66	43.4	99	14	12	0.03	0.5	4.93	2.61	8.31	11.24		0.32	99.1	23.4	69.7	1	2.6	0.06	1.1	30	34.7	6.44	0.403	44.03	132	14.5	4.23	1.54	27.2	28.1	85.7	1	1.25	0.26	4.6	10.2	144.2	66.6	0.24	12.1	1.29	234	4.7	12.9	17.1	78.1
208	3.24	17.82	49	36.1	71	16	11	0.02	0.68	3.07	2.48	13.93	16.93	4.32	1.41	102	23.3	52.6	1	2.4	0.06	1.58	37	30.6	4.37	0.311	43.45	106	5	4.72	0.77	22.1	32.5	95.5	0	1.05	0.16	4.66	7.28	138.4	71	0.07	17.3	1.2	96	3.25	14.7	7.4	66.7
209	4.06	24.83	22	45.6	67	24	21	0.01	0.2	3.82	2.64	13.62	18.79		1.63	98.3	23.5	59.6	1	2.5	0.04	0.7	16	32.7	6.12	0.424	36.89	143	11	4.43	1.98	32.7	30.5	90.4	0	1.3	0.41	6.8	11.8	142.2	59.6	0.28	14.1	0.97	234	4.69	12	13.5	78.3
210	2.03	15.41	57	38.5	76	22	17	0.05	1.41	5.55	2.27	15.58	0.6	1.23	2.83	101.4	24.6	81	1	3.9	0.15	3.93	13	21.2	4.87	0.352	55.52	116	6.5	4.51	1.13	30.4	30.7	93.1	1	1.02	0.36	9.61	7.13	136.9	54.7	0.157	17.1	1.6	221	3.78	13.6	10.4	59.7
211	1.25	17.3	52	43	41	17	17	0.05	0.81	3.57	2.42	37.65	22.89	5.43	2.74	99.3	23.7	49.2	1	2.4	0.11	1.72	11	29.5	5.2	0.368	53.27	123	4.7	4.9	1.9	30.4	30	89.6	0	0.92	0.46	7.33	6.89	135.4	59.8	0.147	16	1.1	213	4.11	13.2	7.1	72.5
212	4.63	21.03	57	48	76	38	24	0	0	3.42	2.57	8.74	25.18	0.86	2.3	102.3	24.5	76.4	1	3.4	0.1	1.3	41	33	5.33	0.447	54.15	144	9.2	4.53	2.1	30.4	29.6	92.2	1	1.12	0.4	6	7.4	143.3	62.3	0.192	17	0.9	261	4.85	12	12.6	81
213	3.47	22.5	27	47.8	49	35	15	0.1	0.94	3.41	2.41	316	4.16	1.91	0.91	99.2	22.6	83.6	1	3	0.03	0.28	93	30.4	4.75	0.458	38.8	156	7.4	4.5	2.48	23.4	29	84.9	0	1.37	0.6	5.63	7.05	139.8	69.7	0.159	18.8	1.42	226	5.39	15.9	10.4	78.2
214	20.53	20.93	34	41	73	20	18	0.03	0.7	2.26	2.34	6.76	7.31	2.2	0.76	103.1	23.9	58	1	2.1	0.03	0.65	23	33.6	4.5	0.385	16.71	126	4.5	5.03	1.69	36.3	30.1	91.8	0	1.11	0.27	5.74	6.91	142.9	56.6	0.248	17	1.16	358	4.19	15.2	6.6	74.6
215	3.48	22.77	26	38.3	67	29	25	0.02	0.4	4.44	2.51	13.4	8.31		1.14	99.4	25.1	50.9	1	6	0.12	2.3	29	33.5	4.57	0.396	53.73	131	7.8	4.37	2.4	46.5	28.2	85.2	0	1	0.34	6.6	10.9	142.9	44.2	0.26	12.9	1.58	244	4.65	12.4	13.8	71.8
216	1.58	19.68	32	40.2	47	29	19	0.02	0.61	3.29	2.32	22.24	2.63	2.63	1.09	100.7	25.8	86.1	1	2.8	0.04	1.03	21	24	5.69	0.336	38.79	107	5.1	4.68	1.27	36.9	25.5	80.4	0	1.12	0.28	8.06	8.66	141.5	53.4	0.152	18.8	1.17	176	4.19	17.8	7.9	64.2
217	1.77	23.83	64	41.5	112	38	20	0.04	0.5	5.58	2.64	21.66	9.63		1.98	95.5	25.7	69.2	1	3.2	0	0.02	50	35.6	8.67	0.429	56.71	140	7.3	4.23	1.74	21.3	28	85.8	1	1	0.36	4.4	13	140.8	73.8	0.27	19.4	1.26	209	5	13	10.5	77.1
218	1.93	22.46	36	37.2	100	26	24	0.04	0.6	3.94	2.57	36.18	14.71		0.78	97.3	23.8	59.8	1	2.7	0.4	6.1	20	35.8	6.85	0.398	48.85	130	6.5	4.36	1.77	27.1	29.9	91.5	0	0.99	0.32	4.9	13.8	139.2	61.3	0.32	20.9	0.95	233	4.35	12.9	9.2	73
219	4.2	19.5	43	34	74	13	14	0.06	0.8	3.38	2.34	71.84	20.06		1.6	102.2	23.8	61.2	1	1.1	0.03	0.4	4	33.1	4.79	0.414	42.52	138	5.4	4.4	1.48	20.5	30.5	91.4	0	1.29	0.28	3.9	12.1	141.1	74.4	0.27	16.4	1.11	224	4.53	12.9	6.5	67.1
220	2.42	20.32	45	42	62	32	22	0.01	0.1	3.64	2.34	41.39	11	0.29	2.15	100.3	26	75.8	1	3.2	0	0.5	14	31.7	5.14	0.361	45.7	120.9	7.4	4.92	1.38	44.5	32	95.5	0	1.01	0.1	3.1	8.83	141.7	51.8	0.08	16.75	1.16	88	3.78	11.47	10.6	73.7
221	5.27	15.51	36	48.4	41	12	11	0.02	0.94	3.89	2.57	113	22.94	2.03	0.83	101.9	25.2	63.1	1	3.5	0.02	0.84	17	28.3	5.56	0.367	39.15	126	5.4	4.21	0.97	43.8	31	90	0	1.04	0.15	6.68	8.79	138.4	47.8	0.13	18.2	1.16	148	4.08	14.8	8.9	76.7
222	2.47	19.66	26	44.9	84	14	13	0.03	0.43	4.22	2.48	193.1	20.24	4.4	1.48	101.6	26.2	94.1	1	2.5	0.03	0.47	25	28.9	4.36	0.413	57.05	135	3.9	5.16	1.74	28.8	30.7	93.8	0	1.09	0.38	6.28	7.4	142.3	64.1	0.14	17.2	0.91	189	4.4	14.3	6.4	73.8
223	1.59	19.89	36	40.4	70	21	12	0.02	0.4	3.16	2.73	32.8	90.08	0.41	0.2	100.4	24.5	61.5	1	3.2	0.11	2	27	31.8	5.08	0.295	34.74	90	6.5	4.69	1.84	34.2	24.6	80.6	0	1.18	0.28	5.2	12.9	140.1	58.2	0.28	17.2	1.17	214	3.66	15.3	9.7	72.2
224	2.58	16.58	51					0	0	4.01	2.22	18.27	5.86	3.35	0.68	99.2	23.9	64.5	1		0.1	0.8			5.73	0.403	88.18	132		4.28	2.1	28.9	30.4	92.6	0	1.04	0.5	6.4	10.9	135.4	63.9	0.199	16.1	0.7	182	4.35	12.3
225	1.17	20.01	25	46	61	18	17	0.02	0.33	3.93	2.42	126.3	13.83	3.4	0.84	99.5	22.7	79.3	1	2.1	0.11	1.71	14	29.6	4.62	0.411	43.2	137.5	4.2	4.51	2.39	36.43	30.24	90.3	0	1.02	0.42	6.41	9.18	137.7	55.12	0.147	15.87	0.91	160	4.55	13.17	6.3	75.6
226	1.01	19.31	30	42.4	39	16	13	0.04	0.58	3.24	2.43	19.29	17.73	0.2	0.8	101.9	22.6	66	1	2.8	0.04	0.58	12	30.8	5.55	0.353	39.03	117	5.7	4.51	1.98	32.1	30.5	91.5	0	0.9	0.46	7.52	7.12	139.3	59.2	0.23	16.2	0.91	323	3.85	14.3	8.5	73.2
227	0.76	17.57	45	33.5	62	17	14	0.01	0.2	3.52	2.47	14.41	17.99		3.09	100.2	24.9	67.6	1	2.4	0.07	1.1	22	32.3	5.07	0.396	47.71	132	5.3	4.57	1.76	28.5	29.5	88.6	0	1.15	0.27	4.4	9.8	138.1	65.8	0.27	11.7	1.33	282	4.47	13.1	7.7	65.8
228	0.61	22.63	30	48.3	76	28	24	0.01	0.2	5.31	2.43	69.13	11.66		1.9	97.4	24.7	74.5	1	2.5	0.06	1	20	28.7	5.8	0.457	47.61	151	4.1	4.33	2.13	36	29.4	89.1	0	1.21	0.37	6.3	9.4	140.4	56.5	0.21	10.4	1.2	227	5.13	12.3	6.6	77
229	4.16	17.09	26	41.2	33	13	10	0.06	0.72	3.18	2.56	35.98	12.44	0.94	1.29	99.3	24.5	60.3	1	2.5	0	0	11	27.8	4.71	0.388	38.79	128	3.2	4.59	1.33	17.2	30.1	91	0	0.98	0.3	3.83	6.76	136.3	78.2	0.148	16.5	1.14	219	4.27	14	5.7	69
230	0.61	23.76	28	44	67	11	12	0	0.6	3.75	2.47	17.8	9.65		0.9	96.5	22.7	49.2	1	2.9	0	0.4	11	35.5	4.46	0.374	42.2	129	5.7	4.06	1.8	39.6	31.2	90.4	0	1.05	0.3	6.1	11.4	138.9	53.3	0.243	16.3	1.01	213	4.14	13	8.6	79.5
231	0.77	20.75	32	34.8	51	18	19	0.02	0.7	4.3	2.45	13.99	14.22		1.38	100.2	22.2	58	1	3.2	0.04	1.3	18	37.8	4.46	0.386	40.94	129	6.3	4.05	1.33	43.54	28.6	85.6	0	1.11	0.37	12.14	10.6	139.1	42.44	0.18	11.5	1.42	173	4.51	12.5	9.5	72.6
232	1.92	20.69	44	43.1	78	17	24	0.07	0.9	2.6	2.39	21.94	15.11		1.2	99.8	25.2	66	1	4.2	0.39	4.9	15	29.3	5.13	0.403	46.58	128	13.5	3.99	3.11	39	28.1	88.6	0	1.27	0.39	4.9	11.2	141.7	50.3	0.34	13.5	1.16	299	4.55	13.2	17.7	72.4
233	2.44	22.04	52	43.7	63	16	13	0.05	0.85	4.07	2.61	4.67	14.14	1.47	2.57	102.4	23.8	91.8	1	2.7	0.09	1.61	14	33.9	5.34	0.372	49.61	121	6.5	4.74	2.52	45.9	28	85.8	1	0.98	0.36	6.55	8.34	143.5	45.1	0.175	18	1	210	4.33	13.4	9.2	77.6
234	10.31	17.67	27	43.6	66	20	16	0.07	1.34	2.92	2.47	128	279.5	3.02	3.75	98.7	25.3	68.8	1	3.9	0.11	2.2	33	28.4	5.01	0.37	47.74	126	9	4.27	2.18	43.8	30.5	89.1	0	0.93	0.5	10	8.68	137.4	42.7	0.144	19.7	1.59	166	4.15	12.7	12.9	72
235	4.3	21.34	40	35.8	57	19	10	0.01	0.1	2.18	2.29	11.93	7.58		0.86	101.4	22.1	64.4	1	3.5	0	0.02	26	25.9	5.92	0.365	44.44	124	5.8	3.94	2.2	24.7	30.6	90.1	0	1.2	0.41	4.6	11.8	140.9	70.6	0.18	14.6	1.06	150	4.05	12.4	9.3	61.7
301	2.26	23	56	35.1	105	12	20	0.04	0.4	2.64	2.48	1319	4.83	20.21	0.58	96.8	23.3	69	0	2.5	0.03	0.3	61	38.7	5.83	0.391	1500	119	7	5.4	1.72	16.2	24.4	80.1	1	1.22	0.78	7.4	9.5	137.7	75.7	0.62	9.8	1.4	652	4.88	13.2	9.5	73.8
302	3.11	12	72	44.8	128	13	24	0	0	3.39	1.06	105.4	33.37		3.77	101.9	21.9	76	0	8.9	0.03	0.5	14	27.4	4.35	0.414	103.7	137	12.8	4.3	0.46	7.6	31.1	94.6	1	0.97	0.25	4.1	10.4	139.6	87.8	0.16	11.9	1.41	155	4.41	12.2	21.7	72.2
303	5.02	17.05	57	41.1	89	18	22	0.01	0.3	3.75	2.63	515.1	17.82		4.57	102.1	28.5	67	0	4.5	0.06	1.8	12	30.3	5.26	0.397	162.9	134	10.5	3.85	1.05	31.2	28.9	85.6	1	0.94	0.19	5.6	10.3	143.8	61.1	0.15	11.3	1.19	144	4.64	12.3	15	71.4
304	1.63	16.26	43	35.2	68	5	13	0	0	3.2	2.53	42.17	9.91		1.22	103.7	25.1	63	0	4.2	0.05	0.7	4	23.8	5.46	0.298	145.5	94	5.7	5.04	0.7	10	25.6	81.2	0	0.98	0.36	5.1	11.2	143.5	84.2	0.26	12.8	0.99	230	3.67	14.1	9.9	59
305	4.76	12.6	65	40.2	81	6	14	0.04	0.5	7.09	1.08	1065	>1000		2.13	99.2	31.7	66	0	3.1	0.08	1	48	30.4	6.28	0.38	269.5	126	5.1	4.31	1.88	23.7	30.9	93.1	1	1	0.33	4.2	9.6	139.8	70.6	0.36	10.7	0.78	375	4.08	12.5	8.2	70.6
306	3.13	21.14	49	39.2	61	24	27	0.04	1	3.75	2.48	339.1	12.73		0.98	103.7	22.2	60	0	4.6	0.12	3	13	21.6	4.73	0.386	250.4	131	8.6	4.24	0.79	19.7	29.6	87.3	0	0.97	0.2	5	12.6	142.8	71.3	0.2	16	1.05	162	4.42	11.7	13.2	60.8
307	4.66	25.42	43	42.6	120	15	13	0.03	0.4	2.9	2.7	112.6	269.30		27.97	99.3	22.2	54	0	1.9	0.05	0.6	38	40.6	5.55	0.395	47.13	125	3.2	4.62	1.65	19.3	27.4	86.4	0	0.96	0.47	5.5	9.3	142.3	74.2	0.39	9.6	1.14	420	4.57	11.5	5.1	83.2
308	2.88	20.09	54	42.9	86	24	20	0.02	0.4	2.75	2.56	201.6	21.10		3.25	100.7	22.9	62	0	4.3	0.06	1.1	11	27.5	4.61	0.415	167.1	138	7.7	4.09	1.38	26.3	31	93.3	1	0.96	0.23	4.4	11.4	139.6	67.8	0.23	13.6	1.21	203	4.45	13.2	12	70.4
309	>1210	7.4	48	28.8	86	24	64	0.05	0.4	2.59	0.92	1319	37.14		10.72	88.8	25.4	59	0	5.7	0.02	0.2	22	29.1	7.09	0.365	393.1	122	7.6	3.94	0.82	7.2	29.3	87.5	0	0.94	0.38	3.4	9.8	131.9	88.8	0.52	10.5	1.14	537	4.17	15.7	13.3	57.9
310	1.88	18.84	50	32.4	117	10	9	0.02	0.2	2.28	2.11	931	25.36		34.04	98.4	26.4	62	0	3.8	0.07	0.8	33	38	5.3	0.252	45.57	80	5	4.04	1.11	13.2	28.4	89.4	0	1.06	0.8	9.5	10.6	139.6	76.3	0.41	11.2	1.27	387	2.82	13.9	8.8	70.4
311	1.75	25.1	72	31	63	12	23	0.02	0.3	2.84	2.39	2642	0.76	1.98	3.12	98.7	22.7	66	0	3.6	0.03	0.5	11	27.5	4.41	0.335	609.4	105	5	4.6	0.92	15.4	28.9	92.3	1	0.8	0.48	8.1	9.3	141.9	75.7	0.3	9.5	1.17	321	3.63	13.1	8.6	58.5
312	2.27	7.2	53	40.5	102	20	40	0	0	3.63	1.06	949.2			0.74	99.4	23.7	67	0	3.9	0.06	1.1	22	30.4	4.37	0.314	517	78	6.8	4.86	1.13	21	20.5	71.4	0	1.15	0.35	6.5	11.4	139.2	71.4	0.36	14	1.24	316	3.81	20.6	10.7	70.9
313	5.00	17.59	51	45	83	17	19	0.01	0.1	4.33	2.73	1288	6.36		1.47	99.3	28.8	71	0	3.2	0.17	2.5	23	31.3	5.36	0.381	303.7	126	7.3	4.49	1.44	21.1	31.5	95.3	1	1.07	0.3	4.4	9	141.2	71.9	0.27	9.7	1.27	300	4	12	10.5	76.3
314	3.15	9.4	59	44.5	67	17	22	0.02	0.3	3.95	1.04	331.6	8.76		1.61	99.5	27.3	66	0	2.8	0.02	0.3	12	31.1	11.36	0.393	86.28	125	6.8	4.15	1.25	21.6	28.9	87.5	1	0.88	0.21	3.6	10.4	141.2	74.2	0.23	11.6	1.24	223	4.32	12.9	9.6	75.6
315	2.03	18.11	49	40.9	107	37	23	0.06	1	4.56	2.53	30.74	0.77		2.89	102.5	27.4	66	0	4.2	0.13	2.2	92	34.4	5.12	0.388	302.8	128	9.7	4.31	1.57	26.6	29.4	89.2	0	0.94	0.28	4.7	10.7	143.7	65.5	0.3	12.2	1.15	281	4.35	13	13.9	75.3
316	3.63	15.44	60	50.2	90	27	34	0.05	0.9	3.85	2.53	1501	104.30		6.95	100.1	27.8	60	0	5.7	0.22	3.8	20	25.2	5.68	0.433	343.2	147	15.6	3.94	2.68	46	30.9	91	1	0.89	0.38	6.5	9.5	139.4		0.29	10.8	1.6	306	4.76	11.7	21.3	75.4
317	3.70	11.3	69	50	94	22	52	0.09	1.3	4.3	1.04	113.3	12.44		1.02	101.7	28	80	0	5.9	0.05	0.7	53	31.7	4.5	0.41	80.36	115	9.8	4.33	1.92	28.1	18.5	61.8	1	1.06	0.39	5.7	10.1	138.4		0.32	11.7	1.09	321	6.21	17.5	15.7	81.7
318	3.32	8.4	74	35.2	90	19	38	0	0	6.61	1.11	758.1	25.85		1.51	99.1	28.8	114	0	1.5	0.02	0.8	16	30.8	5.76	0.328	1500	89	2.9	5.21	1.07	40.7	25.8	83.2	1	0.79	0.56	21.3	11.5	141.8	37.2	0.46	13.6	1.17	397	3.45	15.2	4.4	66
319	1.95	9.3	52	45.1	103	25	26	0.02	0.3	3.28	1.03	211.1	8.77		1.41	99.4	21.9	61	0	3.8	0.03	0.5	34	33	5.03	0.459	239.6	153	9.1	4.13	1.76	27.9	30.7	90	1	0.92	0.22	3.5	10.9	140.3	67.8	0.19	13.2	0.97	174	4.98	12.4	12.9	78.1
320	1.67	6.6	65	29.1	149	10	17	0.01	0.1	4.84	1.07	399.4	62.48		9.44	100	28.7	66	0	1.9	0.03	0.3	79	28.7	4.11	0.264	569	81	3.9	5.36	0.8	7.8	30.9	100.8	1	0.82	0.52	5.1	10.1	142.5	86.7	0.35	10.6	0.91	351	2.62	15.5	5.8	57.8
321	1.92	17.97	57	39.1	96	12	28	0	0	4.09	2.44	258	8.76		0.98	102.2	26.2	59	0	3.5	0.09	2.5	9	36	4.61	0.367	376.5	120	6.7	4.27	0.73	20.3	28.9	88.4	1	0.88	0.16	4.5	12	142.1	72.7	0.14	13.4	1.07	120	4.15	12.9	10.2	75.1
322	9.07	25.27	68	37	85	11	17	0.01	0.1	6.9	2.24	47.25	48.96		2.99	93.8	27.6	84	0	4.8	0.03	0.2	13	31.7	7.4	0.33	157.5	109	7.4	3.28	1.45	9.2	29.1	88	1	0.7	0.94	5.9	10.8	137.3	84.6	0.33	12.5	1.18	305	3.75	12.5	12.2	68.7
323	2.29	10.4	64	38.9	82	7	27	0.02	0.3	3.48	1.01	2394	6.33		1.25	99.4	24.9	56	0	2	0.02	0.3	12	28.4	4.59	0.375	682.7	121	3.7	4.39	1.16	16.9	30.4	94.2	1	0.89	0.35	5.1	9.7	143.6	77.4	0.32	10.9	1.07	335	3.98	11.9	5.7	67.3
324	5.03	26.65	42	39.1	763	9	30	0.04	0.6	2.72	2.46	2154	24.49		0.8	102	16.2	73	0	4.3	0	0	10	26.2	3.96	0.45	1309	147	10.3	4.35	1.21	17.4	27.1	83	0	0.98	0.3	4.3	11.4	140.5	77.7	0.32	14.5	1.03	284	5.42	15	14.6	65.3
325	2.87	7.9	66	46	96	27	39	0.05	0.7	4.4	2.52	2592	7.04		0.59	103.1	28.1	51	0	2.9	0.04	0.6	17	36.5	5.9	0.395	933.7	124	6.4	4.7	1.44	20	30	95.6	1	0.9	0.36	5	12	144.6	73.7	0.22	15.8	1.46	187	4.13	12.3	9.3	82.5
326	1.5	22.27	21	43.2	54	14	19	0.01	0.3	3.69	2.59	23.69	169.00		1.62	101.9	19.3	70	1	4	0.01	0.3	10	34.5	4.27	0.358	44.82	118	4.2	4.27	1.13	37.7	28	84.8	0	0.9	0.2	6.7	10.9	139.2		0.25	12.4	1.18	230	4.22	13.5	8.2	77.7
327	2.04	6.7	46	43.5	54	71	42	0.07	0.5	6.04	1.03	43.58	12.79		1.05	98.6	23	61	1	4.9	0.01	0.1	120	26.3	8.39	0.442	53.43	135	13.6	4.18	2.76	18.4	30.9	92.4	0	1.08	0.97	6.5	12.1	139.3		0.28	16.2	1.19	228	4.37	11.9	18.5	69.8
328	1.45	22.39	22	37	60	15	16	0.01	0.1	2.08	2.4	256.1	147.30		1.68	102.9	19.3	58	1	4.6	0.15	1.5	15	22.8	4.63	0.365	71.36	120	7.6	3.59	1.74	17.5	30.1	91.5	0	0.94	0.32	3.2	11.2	141		0.24	12.9	0.78	215	3.99	12.2	12.2	59.8
329	4.9	26.22	63	42.6	88	11	19	0.04	0.9	4.12	2.58	10.18	30.94		3.21	99.4	21.4	71	1	3.7	0.07	1.6	11	31.7	5.4	0.451	55.71	149	7.7	4.12	1.25	29	30.2	91.5	1	0.96	0.22	5.1	10.3	142.9		0.2	12	1.36	192	4.93	12.3	11.4	74.3
330	5.77	19.28	30	49.1	122	9	15	0.02	0.3	3.36	2.77	23.64	23.11		1.09	96.7	28.4	59	1	3.8	0.11	1.9	10	26.3	4.8	0.438	40.75	146	7.7	3.98	1.74	29.7	30	89.9	0	0.9	0.31	5.3	10.6	140.4		0.24	12.3	1.36	229	4.87	12.6	11.5	75.4
331	1.24	18.89	39	44.2	47	15	13	0.01	0.2	3.66	2.55	22.24	22.69		2.28	101.9	26.1	60	1	2.4	0.01	0.2	11	25.8	5.26	0.337	35.29	103	5.7	4.39	1.34	32.4	25.8	84.5	0	1.14	0.27	6.5	11.1	142.5		0.25	13.8	1.14	225	3.99	14.6	8.1	70
332	1.09	16.07	50	41	98	35	27	0.01	0.2	3.76	2.3	3.75	<0.600		1.82	103.6	25.1	65	1	3.7	0.13	2.3	25	26.1	4.93	0.441	33.02	139	7.6	3.87	2.56	44.7	28.7	90.9	1	0.89	0.25	4.4	11.1	140.9		0.27	12.8	1.33	240	4.85	13.2	11.3	67.1
333	4.02	14.78	49	45.3	55	13	19	0	0	3.74	2.31	20.08	<0.600		4.02	105.1	22.5	64	1	3.4	0.08	1.8	9	26.6	5.11	0.392	49.54	121	6	4.48	1.31	28.9	25.4	82.2	0	0.97	0.27	6	11.1	137.9		0.31	13.1	1.21	276	4.77	15.5	9.4	71.9
334	1.2	25.31	62	41.8	57	16	20	0.01	0.2	5.07	2.55	13.41	10.40		2.19	103.1	19.6	61	1	8	0.03	0.6	15	26.1	5.64	0.383	35.13	134	20	4.11	2.07	38.3	32.9	94.1	1	1.02	0.26	4.8	10.4	143.9		0.22	11.8	1.13	213	4.07	11.8	28	67.9
335	2.41	14.35	26	46.7	80	12	20	0.06	0.6	5.22	2.7	49.68	38.82		2.62	102.1	28.4	55	1	5.6	0.29	3.1	15	28.1	5.84	0.425	47.68	140	9.4	4.05	2.43	25.7	29.3	88.9	0	0.91	0.36	3.8	12.9	140.8		0.19	18.1	0.91	151	4.78	12.5	15	74.8
336	2.25	21.04	52	40.7	72	18	23	0.01	0.3	3.81	2.5	24.33	12.14		1.61	102.5	21.1	66	1	2.5	0.06	1.8	50	33.4	4.74	0.345	33.31	117	4.1	4.24	1.19	34.9	30.4	89.6	0	0.94	0.18	5.3	10.7	140.4		0.22	13	1.17	205	3.85	12	6.6	74.1
337	2.55	16.41	46	41.6	61	23	20	0.02	0.5	3.64	2.59	13.86	1.61		2.44	96.9	29.3	49	1	3.9	0.04	0.9	16	33.9	4.57	0.378	35.57	122	5.9	4.51	1.58	36.7	27.9	86.5	0	0.96	0.22	5.1	11.4	138.1		0.2	13.8	1.21	178	4.37	13.1	9.8	75.5
338	3.97	22.48	38	48.7	69	12	15	0.02	0.3	2.85	2.72	75	34.02		1.68	100.7	21.6	70	1	2.4	0.02	0.3	13	31.8	5.96	0.39	36.04	123	3.8	4.88	2.2	29.7	25.2	79.8	0	1.15	0.38	5.1	9.5	139.9		0.35	9.6	0.93	367	4.89	16.8	6.2	80.5
339	2.28	9.64	46	43.8	29	30	29	0.01	0.2	4.55	2.39	11.25	11.08		2.05	105.4	28.9	76	1	4.6	0.07	1.6	12	23.6	5.4	0.398	46.82	134	7.9	3.94	1.3	29	30.9	91.7	0	0.88	0.21	4.7	10.8	140		0.2	13.5	1.41	181	4.34	12.5	12.5	67.4
340	1.59	17.3	32	44.4	65	10	19	0.02	0.3	3.54	2.33	31.61	11.80		1.14	101	23.6	67	1	2.5	0.04	0.7	13	28	3.85	0.375	41.93	124	3.9	3.9	1.82	29.8	28.4	85.8	0	0.77	0.31	5.1	11.4	138		0.25	14.8	1.42	218	4.37	12.9	6.4	72.4
341	0.86	19.72	27	45.8	50	16	21	0.03	0.5	2.64	2.59	49.14	35.71		1.2	102.1	23	44	1	3.8	0.26	4.7	12	25	5.36	0.438	34.57	149	7.1	4.82	2.05	37	30.8	90.5	0	0.94	0.26	4.7	9.4	140		0.23	9.6	1.29	241	4.84	12.4	10.9	70.8
342	1.12	18.7	30	43.5	37	7	12	0.01	0.1	3.25	2.6	115.1	59.98		0.68	102.4	25	67	1	5.2	0	0	8	24.6	4.48	0.374	47.26	120	7.2	4.3	0.42	5.1	26.4	82.4	0	0.89	0.26	3.1	11.9	141.8		0.18	14.1	1.28	154	4.54	13.2	12.4	68.1
343	3.25	16.4	69	49.2	85	13	26	0.01	0.2	5.56	2.58	6.18	4.15		0.72	102.7	26.9	76	1	2.5	0.05	1.1	15	29.1	5.54	0.456	60.37	152	9.5	4.4	1.43	31	30.5	91.4	1	1.08	0.29	6.3	11.2	141.6		0.25	13.8	1.19	220	4.99	11.9	12	78.3
344	1.29	14.71	26	47	72	15	17	0.03	0.8	2.76	2.76	9.94	13.40		1.07	101.9	30	64	1	6.1	0.04	1	15	23.4	4.69	0.389	35.29	130	10.7	4.61	1.72	43.5	29	86.8	0	0.93	0.17	4.3	9.3	142		0.22	9.9	1.19	232	4.48	12.1	16.8	70.4
345	5.28	22.6	50	40.6	79	34	23	0.03	0.7	4.78	2.56	24.76	11.87		2.11	103.2	19.3	54	1	3	0.09	2	68	27.9	4.4	0.331	41.84	104	6.7	4.5	2.01	44.3	25.3	80.5	0	0.91	0.2	4.4	13.2	140.6		0.32	19.2	1.31	245	4.11	13.2	9.7	68.5
346	1.32	16.08	35	42	37	13	13	0.03	0.6	4.48	2.5	6	19.05		1.3	102.9	25	68	1	3.7	0.31	6.2	8	26.2	5.19	0.408	48.96	139	5.2	4.38	1.68	33.5	29.6	87	0	0.86	0.22	4.4	10.9	139.6		0.22	12.4	1.2	202	4.69	11.9	8.9	68.2
347	2.05	22.15	35	42.6	62	27	26	0.01	0.2	3.78	2.42	14.19	7.05		0.97	100.1	22.6	51	1	2.7	0.03	0.6	12	26.2	5.23	0.367	54.22	121	4.6	4.15	2.17	43.7	27.5	83.4	0	0.86	0.2	4	10.2	140.7		0.32	11.1	1.02	313	4.4	12.4	7.3	68.8
348	1.91	12.11	32	42.6	59	11	13	0.02	0.4	4.4	2.26	9.35	4.18		0.54	102.2	26.7	74	1	3.4	0.09	1.6	8	20.4	4.26	0.368	44.35	127	5.3	3.91	2.15	38.3	33.2	96.3	0	0.87	0.26	4.6	11.5	137.1		0.21	14	1.4	186	3.82	11.1	8.7	63
349	1.31	18.83	31	44.4	69	12	16	0.04	0.5	5.53	2.68	40.34	24.94		1.51	97.9	27.1	66	1	4.5	0.02	0.3	13	30.3	5.98	0.385	37.98	128	7.2	4.43	1.01	12.9	30.1	90.6	0	0.9	0.16	2	10.5	139.4		0.3	12.3	1.02	284	4.25	12.4	11.7	74.7
350	1.97	19.33	33	42.3	69	8	16	0.03	0.6	7.25	2.52	23.18	14.97		0.88	100.6	23.6	56	1	3.8	0.04	0.8	13	29.2	5.18	0.373	37.23	123	7.1	4.03	1.34	26.3	30.1	91.4	0	0.92	0.26	5.1	10.3	139.5		0.22	12.1	0.93	218	4.08	11.9	10.9	71.5
351	1.24	12.96	41					0.04	0.4	3.6	2.25	203.9	246.80		0.64	102	25.6	57	1		0	0			4.7	0.422	57.6	141		3.37	1.51	13.9	29.2	87.4	0	0.89	0.58	5.4	12.7	139.7		0.23	17	1.06	182	4.83	12.6
352	0.87	23.38	21	49.3	76	20	24	0.05	0.8	2.8	2.68	25.92	6.82		1.67	100.8	24.6	67	1	3.5	0.12	1.9	12	28.5	5.56	0.411	62.49	146	6.8	4.28	1.12	17.6	30.4	85.6	0	0.99	0.18	2.8	10.2	144.5		0.32	11.8	1.31	319	4.8	12.5	10.3	77.8
353	5.55	23.42	28	46.9	59	12	14	0.02	0.4	4.26	2.55	15.56	13.22		0.38	104.5	19	57	1	3.5	0.07	1.5	17	26.8	4.7	0.393	30.26	129	7.5	4.32	1.78	39.4	29.1	88.5	0	0.91	0.16	3.5	9.8	142.6		0.27	11.4	1.09	279	4.44	12.4	11	73.7
354	1.87	11.36	31	47.3	48	14	20	0.01	0.2	3.26	2.34	26.56	6.54		0.79	101.6	27.1	69	1	4.2	0.01	0.2	15	30.6	5.16	0.404	47.65	136	8.8	4.06	1.61	36.3	30.7	91.2	0	0.92	0.29	6.5	9.5	136		0.17	10	1.27	183	4.43	12.4	13	77.9
355	2.48	20.67	31	48	102	9	12	0.06	1	4.12	2.65	21.76	6.69		0.77	99.4	26	79	1	4.1	0.03	0.5	10	32.6	4.95	0.401	44.12	129	7	4.77	1.88	32.8	27.7	86.2	0	0.91	0.36	6.3	9.6	141.3		0.37	10	1.4	380	4.65	14.6	11.1	80.6
356	8.24	18.58	47	41.8	62	10	16	0.02	0.4	4.81	2.54	83.48	4.70		0.63	103.8	21.7	75	1	1.7	0.34	7.6	18	24.9	5.25	0.386	49.93	113	4	4.88	1.54	34.5	24	82	0	0.94	0.25	5.6	10	139.2		0.24	10.8	0.91	241	4.71	15.5	5.7	66.7
357	2.1	25.57	65	41.8	144	51	29	0.02	0.2	3.04	2.54	20.94	14.93		1.81	97.4	22.4	56	1	9.9	0.05	0.6	176	27.4	5.79	0.368	59.47	130	28.4	3.37	1.15	14.2	31.1	88	1	0.96	0.39	4.8	11.1	142		0.27	13.2	0.82	247	4.18	12.6	38.3	69.2
358	1.45	19.74	29	43.3	50	14	21	0.03	0.5	3.78	2.63	22.13	10.04		1.25	99.9	26.2	61	1	3	0.09	1.6	11	27.8	4.68	0.396	46.1	128	4.9	4.24	1.69	30.3	28.2	87.2	0	0.88	0.37	6.6	10.4	141.6		0.35	11.3	1.16	337	4.54	12.7	7.9	71.1
359	3.28	22.63	39	44.8	71	16	18	0.04	0.5	4.4	2.56	185.5	217.80		1.11	99.7	22.8	57	1	2.2	0.04	0.5	10	32.2	5.45	0.331	44.8	102	4.2	4.53	1.19	16	24.8	80.5	0	0.9	0.29	3.9	10.7	140.6		0.32	12.6	1.34	301	4.11	14.5	6.4	77
360	1.83	15.03	23					0	0	5.2	2.26	427.4	130.70		0.96	103.1	23.5	53	1		0.02	0.3			3.9	0.38	52.89	123		3.88	1.11	14.3	29.4	90.9	0	0.66	0.17	2.2	11.7	137.3		0.24	14.6	1.31	205	4.18	11.5
361	1.76	24.54	15	46.3	157	14	23	0.01	0.1	4.8	2.58	40.13	46.77		4	99.3	20	55	1	12.1	0	0	14	31.9	5	0.432	48.92	149	17.5	4.17	1.64	11.6	31.8	92.1	0	0.73	0.54	3.8	10.9	142.9		0.3	12.6	1.75	280	4.69	12.1	29.6	78.2
362	3.45	25.06	42	42.6	60	6	14	0.03	0.4	3.39	2.53	97.03	2.91		1.89	98.6	20.7	61	1	4.4	0.16	1.9	15	28.6	4.82	0.39	40.66	135	6.7	4.26	2.6	30.4	30.8	88.8	0	0.98	0.45	5.3	10.3	140.1		0.3	11.5	1.28	295	4.39	12.3	11.1	71.2
363	1.67	23.59	25	46.2	63	10	13	0.03	0.3	2.75	2.79	38.74	9.20		1.04	101.7	18.4	49	1	3.8	0.02	0.2	10	28	4.66	0.415	34.48	140	5.4	4.09	3.1	29.4	29.2	86.5	0	0.86	0.54	5.1	11.3	139.6		0.3	14.7	0.96	267	4.8	12.7	9.2	74.2
364	0.81	12.46	45	46.1	53	11	20	0.01	0.2	3.96	2.29	20.7	16.52		1.21	102.4	27.3	62	1	4.2	0.01	0.2	10	28.2	4.56	0.421	37.55	136	7	4.06	1.2	25.2	28.3	87.7	0	0.95	0.19	4	12.1	138.1		0.19	15.7	1.29	158	4.8	12.8	11.2	74.3
365	1.94	10.2	43	40.3	81	8	16	0.03	0.4	4.05	1.05	14.68	4.92		1.29	99.4	23.3	61	1	3.8	0.02	0.3	11	25	4.47	0.371	40.92	100	8.6	4.4	1.5	20.4	19.8	69.8	0	1.04	0.35	4.8		139				1.19	210	5.06	20	12.4	65.3
366	3.49	22.27	26	48.9	59	25	19	0.01	0.2	3.63	2.66	20.87	38.74		2.02	100.4	23	59	1	3.5	0.07	1.5	10	28.1	5.16	0.401	34.92	139	7.4	4.67	1.21	26.2	32.1	92.6	0	0.98	0.19	4.1	9.8	141		0.18	11.9	1.23	185	4.33	12.4	10.9	77
367	1.39	22.52	33	44.8	55	13	11	0.03	0.4	4.86	2.72	32.02	8.81		0.49	102.4	21.1	63	1	2	0.17	2.5	16	28.3	5.19	0.435	51.86	149	3.8	4.32	2.68	39	30	87.5	0	0.92	0.15	2.2	10.1	141.7		0.26	12.6	0.94	260	4.97	12.4	5.8	73.1
368	2.74	22.16	46	46.8	84	19	20	0.02	0.3	5.82	2.54	6.38	16.16		1.95	101.4	21.8	94	1	5.8	0.01	0.2	22	30.8	5.79	0.355	49.83	121	11.1	4.36	1.28	19.5	36.8	107.9	0	0.78	0.25	3.8	10.8	141		0.09	12.4	1.13	92	3.29	13.3	16.9	77.6
369	5.81	20.27	37	42.5	50	32	29	0.01	0.3	3.8	2.58	10.71	0.63		2.62	103.8	19.6	65	1	2.5	0.04	1.1	19	32.1	4.6	0.388	38.06	127	5.9	4.37	1.19	33.2	28.7	87.6	0	0.99	0.24	6.7	10.2	139.3		0.19	11.6	0.96	184	4.43	12.9	8.4	74.6
370	1.28	6.2	66	28	65	4	15	0	0	5.1	0.95	260.3	23.88		2.24	103.8	16.2	88	1	3.3	0	0	8	21.5	9.3	0.31	531.8	87	5.3	3.66	0.64	6.2	30	88.3	1	0.82	0.52	5.1	10	140.7		0.13	11.8	0.57	129	2.9	11.7	8.6	49.5
371	0.8	20.42	24	44.1	63	15	21	0.01	0.2	2.22	2.58	30.19	18.32		1.44	95.4	26.7	60	1	1.8	0	0	11	37.4	5.13	0.37	45.84	111	2.8	3.72	1.04	21.9	24.2	80.6	0	1.03	0.5	10.5	11.6	138.8		0.29	13.1	1.04	247	4.59	14.8	4.6	81.5
372	1.55	18.71	26	48	80	13	20	0.05	1.3	3.03	2.67	8.65	13.85		1.33	97.8	26.7	56	1	5.4	0.07	1.9	11	25.2	4.74	0.459	38.88	155	8.8	3.91	1.44	38.2	30.6	90.7	0	1	0.19	5	11.2	139.3		0.21	13.7	1.15	191	5.06	11.9	14.2	73.2
373	6.83	12.94	42					0.03	0.4	2.44	2.19	22.97	11.73		0.81	105.9	23	47	1		0.03	0.4			5.08	0.344	42.26	117		3.54	0.64	8.5	30.6	90.1	0	0.8	0.45	6	11.7	138.3		0.17	13.9	0.9	143	3.82	12.1
374	8.43	24.11	37	46.5	69	11	16	0.01	0.1	2.14	2.61	29.43	11.83		0.69	99.8	21	63	1	2.6	0	0	15	28.8	5.69	0.391	47.96	124	5.4	3.71	1.15	8.5	26.1	82.3	0	0.94	0.42	3.1	10.4	141.2		0.38	12	0.74	366	4.75	13.9	8	75.3
375	4.16	20.19	44	49	84	11	19	0	0	2.03	2.77	59.8	20.03		1.11	101.4	22.9	70	1	2.5	0.06	0.8	12	27.4	5.55	0.454	38.38	148	5.7	4.19	1.7	22.5	30.3	93	0	1	0.27	3.6	12.2	140.3		0.3	15.5	1.03	250	4.88	12.1	8.2	76.4
376	2.44	13.92	33	48.6	70	11	15	0.02	0.4	3.71	2.3	22.29	33.05		3.13	104.4	24	60	1	4.5	0.02	0.4	14	22.3	4.93	0.405	40.58	128	7.4	3.92	1.25	27.4	29.8	94.4	0	0.85	0.16	3.5	10.9	138.4		0.19	13.3	1.13	176	4.29	11.6	11.9	70.9
377	4.8	7.9	64	42.6	89	69	78	0.05	0.6	7.8	2.56	17.52	50.95		2.04	98.7	28.1	57	1	5.2	0	0	48	29	9.2	0.46	61.39	158	10.8	4.22	2.33	27.5	32.2	93.9	1	0.83	0.19	2.2	11.2	138.5		0.23	13.6	1.09	204	4.9	11.8	16	71.6
378	2.55	17.7	40	45.9	75	6	14	0.01	0.2	3.12	2.58	26.78	11.74		0.77	101.2	27.3	71	1	6.1	0.07	1.6	10	25.5	4.45	0.386	34.24	126	11.4	4.6	1	23.4	30.2	92.6	0	0.93	0.26	6.1	11.1	141.6		0.22	13.3	1.07	195	4.17	12.6	17.5	71.4
379	3.27	19.62	65	41.3	73	16	23	0.03	0.7	5.23	2.71	8.54	4.31		2.77	103	22.2	72	1	3.2	0.12	2.6	24	33.1	6.14	0.4	61.08	135	5.9	4.32	1.02	22.5	29.7	87.9	1	0.91	0.2	4.4	9.8	140.5		0.2	10.2	1.1	200	4.55	13.5	9.1	74.4
380	1.19	19.45	33	42.6	51	5	13	0.01	0.2	5.55	2.56	54.72	22.67		2.15	102.9	24.9	64	1	1.7	0.05	1.2	8	25.2	4.84	0.359	50.86	114	3	4.25	1.36	33.3	29.5	93	0	0.96	0.24	5.9	11.2	143		0.28	13.7	1.18	245	3.86	12.5	4.7	67.8
381	2.28	21.8	40	43.5	79	14	15	0.02	0.2	4.23	2.68	32.23	17.54		1.27	101.6	21.4	59	1	4.6	0.13	1.1	14	26.9	5.1	0.416	48.14	141	9.4	4.6	2.96	25.9	31.5	93.1	0	1.07	0.36	3.1	11.3	140.2		0.31	13.3	1.17	278	4.47	12.4	14	70.4
382	1.34		30					0.03	0.2	2.8	2.54	15.52	4.93		1.01	103.6		43	1		0	0			4	0.417	56.25	140		4.09	0.97	7.1	30.3	90.3	0	0.84	0.18	1.3	10.4	140.9		0.26	12.2	1.04	247	4.62	12.1
383	1.09	17.2	47	40.3	75	14	20	0.02	0.5	5.14	2.62	13.45	25.25		1.28	101.6	27.1	55	1	3.5	0.04	1.1	10	25.3	5.69	0.401	46.47	132	7.5	4.6	1.31	34.8	30.6	92.8	0	0.94	0.25	6.6	11.5	141.3		0.2	13.6	0.89	172	4.32	12.5	11	65.6
384	1.34	20.89	27	47	70	20	25	0.03	0.5	3.45	2.76	31.49	26.95		0.76	100.8	25.3	62	1	3.3	0.04	0.7	10	30.9	4.69	0.401	45.04	131	4.9	4.59	1.68	29.4	28.9	88.3	0	0.89	0.36	6.3	11	142.4		0.27	13	1.03	248	4.54	13.5	8.2	77.9
385	2.06	18.25	33	45.8	73	36	19	0.04	0.7	4.95	2.6	14.72	11.74		0.81	99.5	27	51	1	2.4	0.03	0.5	31	28.2	5.6	0.413	31.69	138	4	4.55	1.87	33.9	28.2	84.3	0	0.82	0.2	3.6	10	140.2		0.25	11.9	1.25	249	4.9	11.8	6.4	74
386	3.47	12.92	38	48.6	53	12	20	0.03	0.8	3.86	2.31	32.02	22.93		2.1	103.5	23.4	71	1	3	0.06	1.5	23	38.2	4.89	0.413	33.44	132	5.6	4.22	1.2	30.8	30.1	94.1	0	0.82	0.27	6.9	12.3	135.6		0.25	15.4	1.27	206	4.39	13.2	8.6	86.8
387	3.76	19.08	25	44.7	81	19	22	0.05	0.7	4.53	2.73	19.88	<0.600		1.09	99.5	26.3	68	1	2.9	0.02	0.3	17	29.3	5.11	0.441	44.29	143	6.1	4.48	1.16	17	30.4	93.6	0	0.92	0.28	4.1	10.7	140.4		0.08	12.7	1.22	150	4.71	12.3	9	74
388	1.33	23	50	45.8	57	10	18	0.03	0.6	3.69	2.66	8.97	<0.600		2.98	100.4	24.6	68	1	2.7	0.2	4.3	15	33.1	4.52	0.429	43.16	138	6.1	4.9	1.86	39.9	27.1	84.3	0	0.97	0.22	4.7	13	143.1		0.32	18.6	1.27	244	5.09	14.6	8.8	78.9
389	1.71	20.29	29	43.3	60	19	11	0.04	0.4	4.04	2.69	12.68	2.02		0.73	100.9	23.9	68	1	1.9	0.05	0.5	12	25	5.31	0.399	41.87	130	2.8	3.99	3.28	35.3	28.8	88.5	0	0.96	0.41	4.4	12.8	141.1		0.27	17.5	1.08	212	4.51	13.2	4.7	68.3
390	1.38	19.23	30					0.01	0.1	1.52	2.34	221.6	25.12		0.79	104.2	23.6	56	1		0.01	0.1			4.72	0.324	40.02	109		4.03	1.2	12.6	31.2	92.8	0	0.92	0.65	6.8	13.3	143		0.21	18.4	0.97	155	3.49	13.2
391	2.75	19.72	35	48.8	71	14	19	0.04	0.5	3.63	2.7	47.32	66.82		1.63	99.3	25.9	64	1	3.5	0.03	0.4	13	31.9	5.5	0.399	46.13	133	8	4.22	1.57	20.1	29	87.1	0	0.96	0.46	5.9	10.7	140.7		0.33	12.5	1.18	311	4.58	12.9	11.5	80.7
392	5.47	17.6	26	47.4	53	13	22	0.04	0.9	5.47	2.68	16.15	108.30		1.37	100.2	26.3	60	1	3.2	0.02	0.5	8	28.1	4.72	0.357	39.05	114	6.3	4.5	1.66	39.1	28.8	90.2	0	0.96	0.26	6.1	11	139.6		0.35	13	1.17	321	3.96	13.1	9.5	75.5
393	2.79	14.51	20	48.6	64	12	17	0.02	0.3	4.85	2.45	36.74	0.70		2.36	103.8	23.3	64	1	6.5	0.05	0.7	14	28.1	4.61	0.384	60.43	135	9.5	4.21	1.31	19.4	29.5	84	0	0.85	0.25	3.7	10.2	137.4		0.28	11.4	1.47	273	4.57	11.8	16	76.7
394	0.95	17.03	22	46.2	56	10	22	0.02	0.3	2.48	2.25	16.02	5.44		1.4	100.8	19.9	70	1	5.8	0	0	8	26.6	5.94	0.334	33.83	112	7.9	3.33	0.91	14.2	25.9	77.3	0	0.72	0.14	2.2	9.9	134.4		0.27	10.4	0.75	278	4.32	15.7	13.7	72.8
395	2.64	20.99	44	41.4	80	16	21	0.02	0.3	3.95	2.54	243.2	43.51		1.03	101.7	22.3	72	1	4.3	0.3	4.7	12	29.9	4.58	0.41	46.27	144	8.6	4.39	1.09	17.1	31.5	89.7	0	0.96	0.24	3.8	10.9	140.6		0.23	13	1.15	214	4.57	11.6	12.9	71.3
396	2.79	18.7	38	42.2	87	32	24	0.02	0.3	4.42	2.5	5.94	11.17		0.9	98.4	26	54	1	2.4	0.06	0.8	24	32.5	4.62	0.415	33.1	135	5.6	4.6	2.23	29.2	29	89.1	0	1	0.39	5.1	10.9	138.5		0.35	13	0.93	320	4.66	12.4	8	74.7
397	3.27	14.29	18	50.4	55	9	21	0.01	0.2	6.67	2.3	67.46	8.29		1.57	105	24.7	76	1	4.9	0	0	6	23.9	5.15	0.348	61.67	116	6.8	3.99	0.38	7.2	31.4	94.1	0	0.86	0.09	1.7	11.5	140		0.21	13.5	1.24	186	3.7	12.7	11.7	74.3
398	1.04	18.34	32	36.7	54	27	10	0.02	0.1	1.78	2.39	121.4	52.74		0.5	102.6	22.1	41	1	8.1	0.02	0.1	27	25.8	8.98	0.378	173.1	127	10.4	3.94	1.38	8	30	89.2	0	0.78	0.67	3.9	11.2	139.1		0.23	13.6	0.68	207	4.24	12.9	18.5	62.5
399	2.03	19.32	26	47.3	54	16	19	0.01	0.2	3.86	2.64	22.35	<0.600		2.26	101.3	25.1	56	1	2.6	0.03	0.5	12	25.6	4.72	0.407	45.32	134	4.9	4.72	2.02	30.8	27.2	82.6	0	0.94	0.4	6.1	10.1	141		0.26	12.5	1.33	257	4.93	13	7.5	72.9
400	2.61	18.56	29	49.3	55	10	21	0.01	0.1	4.33	2.51	44.33	4.53		1.27	98.8	23.7	66	1	3.8	0.04	0.5	15	26.5	4.51	0.398	52.53	129	6.7	3.56	1.07	13.6	31.1	95.9	0	0.87	0.31	3.9	10.7	137.5		0.25	12.5	1.23	231	4.15	12.7	10.5	75.8
401	1.2	20.4	46	43.1	68	7	8	0.05	0.4	3.88	2.59	42.78	<0.600		1.19	102.5	21.8	56	1	2	0.05	0.4	11	31.9	5.61	0.403	48.43	134	3.4	4.3	1.41	11.9	30.2	90.8	0	0.92	0.45	3.8	10.7	140.4		0.32	13.1	1.06	302	4.44	12.8	5.4	75
402	5.84	22.8	50	45.4	55	18	19	0.06	0.6	5.49	2.63	5.12	5.32		1.9	101.4	23.1	56	1	3.5	0.13	1.3	8	25.5	5.54	0.374	41.34	123	7.2	4	1.3	12.7	31.6	96.1	1	0.95	0.38	3.7	11.2	143.3		0.24	13.1	1.11	214	3.89	11.8	10.7	70.9
403	1.25	17.34	36	40.2	57	33	25	0.03	0.7	6.07	2.55	17.46	11.25		1.38	104.5	24.6	63	1	3.7	0.16	3.7	12	28.4	5.07	0.373	42.17	121	6.6	4.74	1.13	26.2	29.2	89.9	0	0.98	0.32	7.4	10.6	141.7		0.26	12.3	1.1	248	4.15	12.6	10.3	68.6
404	4.89	9.5	67	44	76	13	24	0.04	0.6	5.86	1.13	15.06	32.68		4.04	101.5	24.5	51	1	2.7	0.08	1.3	12	30.9	6.11	0.421	55.23	132	6.5	4.3	1.69	27.1	28.8	91.7	1	1	0.32	5.1	12.6	143		0.18	17.6	1.24	141	4.59	13.6	9.2	74.9
405	5.99	12.31	25	46.6	56	14	19	0.02	0.4	4.45	2.29	40.13	19.19		2.04	98.7	28.2	56	1	1.8	0.06	1.3	12	27.3	3.98	0.353	39.56	118	4.4	3.71	1.43	32.1	30.7	91.9	0	0.87	0.25	5.6	11.2	135.5		0.32	13.5	1.3	283	3.84	13.2	6.2	73.9
406	7.43	7.1	58	45.7	83	12	14	0.01	0.2	5.31	1.07	17.72	28.08		3.71	102.5	19.9	73	1	3.4	0.1	1.7	15	34.2	5.39	0.432	54.94	154	7.4	4.15	1.48	25.9	30.2	89	1	0.92	0.25	4.4	11.8	144.2		0.22	16.9	0.93	187	5.1	12.4	10.8	79.9
407	2.23	23.63	20	44.1	111	20	22	0	0	3.59	2.67	7.69	9.39		2.39	101.6	21.6	59	1	3.1	0.01	0.2	23	25.5	4.26	0.424	42.25	135	6.6	4.83	1.81	35.2	28.5	89.6	0	1.01	0.29	5.6	11.5	142		0.24	13.8	1.5	209	4.73	13.2	9.7	69.6
408	2.94	22.11	28	44.6	77	11	14	0	0	4.81	2.58	17.51	12.87		0.93	103.1	19.3	61	1	3.5	0.04	0.9	10	32.8	4.96	0.394	47.86	131	3.7	4.71	0.93	21.4	30.5	91.8	0	0.93	0.28	6.5	10	139.8		0.32	11.2	1.11	317	4.29	11.9	7.2	77.4
409	3.27	21.32	43	48.6	60	30	16	0.03	0.5	4.86	2.58	13.61	8.37		0.59	96.5	24.6	67	1	2.9	0.06	1.1	29	25.8	4.39	0.44	40.17	147	4.8	4.12	1.36	24.3	30.4	91.1	0	0.94	0.21	3.8	10.9	138.3		0.23	13.2	1.07	210	4.83	12.1	7.7	74.4
410	2.09	20.91	52	48.6	65	40	30	0	0	4.29	2.81	50.8	15.11		1.74	98.1	25.9	54	1	3.8	0.01	0.3	36	31.8	5.13	0.415	31.45	142	6.9	4.11	1.18	30.7	31.1	91	0	0.94	0.28	7.3	9.9	140.8		0.22	10.8	0.99	219	4.56	11.9	10.7	80.4
411	2	12.14	37	46.1	49	9	20	0	0	3.12	2.29	21.93	0.62		1.67	103.6	25	67	1	5.9	0.02	0.3	9	27.4	4.59	0.285	44.44	80	11.3	3.64	1.39	23.3	18.9	67.2	0	0.77	0.32	5.4	11.9	137.1		0.31	17.3	0.95	262	4.24	17.7	17.2	73.5
412	2.83	19.23	59	45.8	83	9	16	0.02	0.6	4.38	2.65	51.33	2.18		2.31	102.3	27.1	50	1	4	0.05	1.5	13	22.6	5.9	0.439	42.65	144	9.8	4.63	1.1	32.7	29.4	89.8	1	0.92	0.13	3.9	9.7	144		0.21	10.4	1	221	4.89	11.6	13.8	68.4
413	1.84	27.22	30	47.8	64	26	22	0.03	0.3	3.61	2.82	53.87	10.71		0.93	93.1	23.1	59	1	3.5	0.23	2.2	25	28.2	5.59	0.458	30.78	154	7.8	4.22	2.15	20.6	28.8	85.6	0	1.02	0.43	4.1	10.5	139.2		0.42	13.4	1.31	398	5.35	12.5	11.3	76
414	1.61	13	39	44.9	68	7	13	0.01	0.2	4.38	2.58	46.45	28.79		0.76	101.7	29.5	69	1	2.7	0.04	0.8	8	23.7	4.94	0.376	33.42	128	5.6	4.3	1.52	32	31	91	0	0.93	0.3	6.3	10.3	139.9		0.23	11	1.1	224	4.13	12.1	8.3	68.6
[truncated: 1 more columns]

## Sheet: Biomarker List and Description
Abreviation	Biomarker Name	Sample type	Instrument	Method	Lower limit	Upper Limit	Unit
AFP	alpha-fetoprotein	serum	Roche Cobas 8000	ECLIA	0	7	ng/ml
AG	Anion gap	serum	Beckman Coulter AU5800	Calculation	8	30	mmol/l
ALB	albumin	serum	Beckman Coulter AU5800	bromcresol green method	35	55	g/l
ALP	Alkaline phosphatase	serum	Beckman Coulter AU5800	NPP substrate-AMP buffer method	25	130	u/l
ALT	Alanine aminotransferase	serum	Beckman Coulter AU5800	Lactate dehydrogenase method	1	45	u/l
AST	Aspartate aminotransferase	serum	Beckman Coulter AU5800	MDH method	6	40	u/l
BASO#	Basophil Cell Count	full blood	Sysmex XE-2100	FCM with semiconductor laser	0	0.06	10^9/L
BASO%	Basophil Cell ratio	full blood	Sysmex XE-2100	Calculation method	0	1	%
BUN	blood urea nitrogen	serum	Beckman Coulter AU5800	Urease-glutamic acid dehydrogenase	1.7	8.3	mmol/l
Ca	calcium	serum	Beckman Coulter AU5800	Arsenazo III method	1.12	1.32	mmol/l
CA125	Carbohydrate antigen 125	serum	Roche Cobas 8000	ECLIA	0	35	U/ml
CA19-9	Carbohydrate antigen 19-9	serum	Roche Cobas 8000	ECLIA	0	37	U/ml
CA72-4	Carbohydrate antigen 72-4	serum	Roche Cobas 8000	ECLIA	0	7	U/ml
CEA	Carcinoembryonic antigen	serum	Roche Cobas 8000	ECLIA	0	5	ng/ml
CL	chlorine	serum	Beckman Coulter AU5800	ion selective electrode method	99	110	mmol/l
CO2CP	carban dioxide-combining Power	serum	Beckman Coulter AU5800	Enzymatic method	18	30	mmol/l
CREA	creatinine	serum	Beckman Coulter AU5800	Jaffe method	44	144	umol/l
DBIL	direct bilirubin	serum	Beckman Coulter AU5800	Vanadate oxidation	1.5	7	umol/l
EO#	eosinophil count	full blood	Sysmex XE-2100	FCM with semiconductor laser	0.02	0.52	10^9/L
EO%	eosinophil ratio	full blood	Sysmex XE-2100	Calculation method	0.02	0.52	10^9/L
GGT	Gama glutamyltransferasey	serum	Beckman Coulter AU5800	Rate method	3	73	u/l
GLO	globulin	serum	Beckman Coulter AU5800	Calculation	20	40	g/l
GLU.	glucose	serum	Beckman Coulter AU5800	Glucose oxidase method	3.9	6.1	mmol/l
HCT	hematocrit	full blood	Sysmex XE-2100	Hydrodynamic Focusing DC method	0.35	0.45	L/L
HE4	human epididymis protein 4	serum	Roche Cobas 8000	ECLIA	0	140	pmol/L
HGB	hemoglobin	full blood	Sysmex XE-2100	SLS-Hemoglobin method	110	150	g/l
IBIL	Indirect bilirubin	serum	Beckman Coulter AU5800	Calculation	2	15	umol/L
K	kalium	serum	Beckman Coulter AU5800	ion selective electrode method	3.5	5.3	mmol/l
LYM#	lymphocyte count	full blood	Sysmex XE-2100	FCM with semiconductor laser	1.1	3.2	10^9/L
LYM%	lymphocyte ratio	full blood	Sysmex XE-2100	Calculation method	20	50	%
MCH	Mean corpuscular hemoglubin	full blood	Sysmex XE-2100	Calculation method	27	34	Pg
MCV	mean corpuscular volume	full blood	Sysmex XE-2100	Calculation method	82	100	fL
Mg	magnesium	serum	Beckman Coulter AU5800	XB-I method	0.73	1.3	mmol/l
MONO#	mononuclear cell count	full blood	Sysmex XE-2100	FCM with semiconductor laser	0.1	0.6	10^9/L
MONO%	monocyte ratio	full blood	Sysmex XE-2100	Calculation method	3	10	%
MPV	Mean platelet volume	full blood	Sysmex XE-2100	Calculation method	7.4	12.5	fL
Na	Natrium	serum	Beckman Coulter AU5800	ion selective electrode method	137	147	mmol/l
NEU	neutrophil ratio	full blood	Sysmex XE-2100	Calculation method	40	75	%
PCT	thrombocytocrit	full blood	Sysmex XE-2100	Calculation method	0.114	0.282	L/L
PDW	Platelet distribution width	full blood	Sysmex XE-2100	Calculation method	15.5	18.1	%
PHOS	phosphorus	serum	Beckman Coulter AU5800	Phosphomolyase method	0.7	1.62	mmol/l
PLT	platelet count	full blood	Sysmex XE-2100	Hydrodynamic Focusing DC method	125	350	10^9/L
RBC	Red blood cell count	full blood	Sysmex XE-2100	Hydrodynamic Focusing DC method	3.5	5.5	10^12/L
RDW	red blood cell distribution width	full blood	Sysmex XE-2100	Calculation method	10.6	15.5	%
TBIL	total bilirubin	serum	Beckman Coulter AU5800	Vanadate oxidation	4	19	μmol/l
TP	Total protein	serum	Beckman Coulter AU5800	Biuret method	60	82	g/l
UA	urie acid	serum	Beckman Coulter AU5800	Urease method	90	450	μmol/l
