# Supplementary material for: Monitoring and early warning of ovarian cancer using high-dimensional non-parametric EWMA control chart based on sliding window
Source: Sci Rep. 2025 Mar 17;15:9046. doi: 10.1038/s41598-025-86576-w (PMC11911426; doi:10.1038/s41598-025-86576-w)
Supplement: Supplementary file 1 — Supplementary Material 1 [file 41598_2025_86576_MOESM1_ESM.zip › supplementary data /code/f1.m]

function [tr1,tr2]=f1(x,D)
X1=x'*x;
X2=X1.^2;
s1=trace(X1);
s2=sum(X1(:))-trace(X1);
s3=sum(X2(:))-trace(X2);
X1(logical(eye(size(X1))))=0;
C=X1*X1;
s4=sum(C(:))-trace(C);
s5=0;
for i=1:(D-3)
    for j=(i+1):(D-2)
        for k=(j+1):(D-1)
            for l=(k+1):D
                s5=s5+8*(x(:,i)'*x(:,j)*x(:,k)'*x(:,l)+x(:,i)'*x(:,k)*x(:,j)'*x(:,l)+x(:,i)'*x(:,l)*x(:,k)'*x(:,j));
            end
        end
    end
end 

tr1=(1/D)*s1-(1/(D*(D-1)))*s2;
tr2=s3/(D*(D-1))-(2*s4)/(D*(D-1)*(D-2))+s5/(D*(D-1)*(D-2)*(D-3));


        
