# Supplementary material for: Monitoring and early warning of ovarian cancer using high-dimensional non-parametric EWMA control chart based on sliding window
Source: Sci Rep. 2025 Mar 17;15:9046. doi: 10.1038/s41598-025-86576-w (PMC11911426; doi:10.1038/s41598-025-86576-w)
Supplement: Supplementary file 1 — Supplementary Material 1 [file 41598_2025_86576_MOESM1_ESM.zip › supplementary data /code/DELEWMAARL1.m]

clear
tic
load('Normaldata_shift_03');
X=Normaldata_shift_03;
%D=10;%»¬¶¯´°¿Ú´óÐ¡
%D=8;
D=6;
p=46;%Êý¾ÝÎ¬Êý
lambda=[0.05,0.1,0.2];
%ucl=[-0.2018,-0.032,0.248];
%ucl=[-0.435,-0.2888,-0.042];
ucl=[-0.8477,-0.7319,-0.55075];
u0=zeros(p,1);
ln=D^(5/4)*log(D);
kn=(p/log(p))^(1/2);
a(1:p)=1;
a=a'/sqrt(p);
for j=1:3
parfor i=1:10000
    Z=[];
    T1=[];
    k=1;
    Z(1)=-1.0222;
    while Z(k)<=ucl(j)
% while k<=200
 %   while k<=10000
          k=k+1;
          x=datasample(X,D,1,'replace',false);
          %x=X(k-1:k+D-1,:);
          xbar=mean(x(:,1:p));
          x=x';xbar=xbar';
          an=ln/((xbar-u0)'*(xbar-u0)+kn*(a'*(xbar-u0))^2)^(1/2);
          kesain=(D+2)/(1+an);
          b=(1+(D/(D+2))*kesain^2)^(1/2);
          W=-2*(D*log(1+(1/D)*(1-b))+log(1/2+kesain/2+(1/2)*b)+log(1/2-kesain/2+(1/2)*b));
          [tr1,tr2]=f1(x,D);
          S=cov(x');
          Tr1=tr1+kn*a'*S*a;
          Tr2=tr2+2*kn*(a'*S^2*a)+kn^2*(a'*S*a)^2;
          T1(k)=(((2*D*ln^2)/(D+2)^2)*W-Tr1)/((2*Tr2)^(1/2));
          Z(k)=(1-lambda(j))*Z(k-1)+lambda(j)*T1(k);
    end
     RL(i)=k-1;
end
ARL(j)=mean(RL);
SDRL(j)=sqrt(var(RL));
end
ARL
SDRL
%[f1,y1]=ksdensity(Z);
%plot(y1,f1)
%hold on
toc
