# Supplementary material for: Monitoring and early warning of ovarian cancer using high-dimensional non-parametric EWMA control chart based on sliding window
Source: Sci Rep. 2025 Mar 17;15:9046. doi: 10.1038/s41598-025-86576-w (PMC11911426; doi:10.1038/s41598-025-86576-w)
Supplement: Supplementary file 1 — Supplementary Material 1 [file 41598_2025_86576_MOESM1_ESM.zip › supplementary data /code/Generateunnormaldata.m]

clear
p=46;%Êý¾ÝÎ¬Êý
%p=6;
%load('Normaldata.mat');
%Normaldata= xlsread('MSEWMAnormaldata');
Normaldata= xlsread('OC');
xbar=mean(Normaldata(:,1:p));
d=var(Normaldata(:,1:p));
for i=1:p
    X(:,i)=(Normaldata(:,i)-xbar(i))/sqrt(d(i));
end%±ê×¼»¯´¦Àí
delta=0.5;%¾ùÖµÆ¯ÒÆ´óÐ¡
% ¶¨ÒåÒªÌí¼ÓÆ¯ÒÆµÄÁÐË÷ÒýºÍ¶ÔÓ¦µÄÆ¯ÒÆ´óÐ¡
columns_and_normal_params = [
    1, delta,1; % µÚ¶þÁÐÌí¼Ó¾ùÖµÎª0.5£¬±ê×¼²îÎª1µÄÕýÌ¬·Ö²¼Æ¯ÒÆ
    12, delta,1;%12
    14, delta,1;%14
    16, delta,1;%16
    25, delta,1;%25 
    30, delta,1;%30 
 ];

% ÎªÃ¿Ò»ÁÐÉú³É·þ´ÓÕýÌ¬·Ö²¼Æ¯ÒÆÊý¾Ý²¢½«ÆäÌí¼Óµ½Ô­Ê¼Êý¾ÝµÄÖ¸¶¨ÁÐÉÏ
for i = 1:size(columns_and_normal_params, 1)
    column_index = columns_and_normal_params (i, 1); % ÁÐË÷Òý
    mu = columns_and_normal_params(i, 2); % ÕýÌ¬·Ö²¼µÄ¾ùÖµ
    sigma=columns_and_normal_params(i,3);%ÕýÌ¬·Ö²¼µÄ±ê×¼²î
    % Éú³É´óÐ¡ÎªÆ¯ÒÆ´óÐ¡µÄÆ¯ÒÆÊý¾Ý
    drift_data_size = size(X, 1); % Æ¯ÒÆÊý¾ÝµÄ´óÐ¡
    drift_data = mu+sigma*randn(drift_data_size,1);
    X(:, column_index) = X(:, column_index) + drift_data; % ½«Æ¯ÒÆÊý¾ÝÌí¼Óµ½Ô­Ê¼Êý¾ÝµÄÖ¸¶¨ÁÐÉÏ
end
%MSshift08=X;
OC05=X;
