# Supplementary material for: Monitoring and early warning of ovarian cancer using high-dimensional non-parametric EWMA control chart based on sliding window
Source: Sci Rep. 2025 Mar 17;15:9046. doi: 10.1038/s41598-025-86576-w (PMC11911426; doi:10.1038/s41598-025-86576-w)
Supplement: Supplementary file 1 — Supplementary Material 1 [file 41598_2025_86576_MOESM1_ESM.zip › supplementary data /code/Generatenormaldata.m]

clear
Lowerlimit= xlsread('Supplementary data 2.xlsx', 'Biomarker List and Description','F2:F48');
Upperlimit= xlsread('Supplementary data 2.xlsx', 'Biomarker List and Description','G2:G48');
Normaldata=[];
for i=1:46
    Normaldata(:,i)=Lowerlimit(i)+(Upperlimit(i)-Lowerlimit(i)).*rand(1000,1);
end
