# Supplementary material for: Monitoring and early warning of ovarian cancer using high-dimensional non-parametric EWMA control chart based on sliding window
Source: Sci Rep. 2025 Mar 17;15:9046. doi: 10.1038/s41598-025-86576-w (PMC11911426; doi:10.1038/s41598-025-86576-w)
Supplement: Supplementary file 1 — Supplementary Material 1 [file 41598_2025_86576_MOESM1_ESM.zip › supplementary data /code/DELEWMAchart.m]

clear
tic
%load('Normaldata.mat');
%xbar=mean(Normaldata(:,1:p));
%d=var(Normaldata(:,1:p));
%for i=1:p
 %   X(:,i)=(Normaldata(:,i)-xbar(i))/sqrt(d(i));
%end%±ê×¼»¯´¦Àí
%delta=0.3;%¾ùÖµÆ¯ÒÆ´óÐ¡
% ¶¨ÒåÒªÌí¼ÓÆ¯ÒÆµÄÁÐË÷ÒýºÍ¶ÔÓ¦µÄÆ¯ÒÆ´óÐ¡
%columns_and_normal_params = [
    %2, delta,1; % µÚ¶þÁÐÌí¼Ó¾ùÖµÎª0.5£¬±ê×¼²îÎª1µÄÕýÌ¬·Ö²¼Æ¯ÒÆ
    %4, delta,1;
    %6, delta,1;
    %8, delta,1;
    %12, delta,1; 
   % 24, delta,1; 
  %  36, delta,1;
 %   43, delta,1
%];

% ÎªÃ¿Ò»ÁÐÉú³É·þ´ÓÕýÌ¬·Ö²¼Æ¯ÒÆÊý¾Ý²¢½«ÆäÌí¼Óµ½Ô­Ê¼Êý¾ÝµÄÖ¸¶¨ÁÐÉÏ
%for i = 1:size(columns_and_normal_params, 1)
   % column_index = columns_and_normal_params (i, 1); % ÁÐË÷Òý
   % mu = columns_and_normal_params(i, 2); % ÕýÌ¬·Ö²¼µÄ¾ùÖµ
    %sigma=columns_and_normal_params(i,3);%ÕýÌ¬·Ö²¼µÄ±ê×¼²î
    % Éú³É´óÐ¡ÎªÆ¯ÒÆ´óÐ¡µÄÆ¯ÒÆÊý¾Ý
   % drift_data_size = size(X, 1); % Æ¯ÒÆÊý¾ÝµÄ´óÐ¡
  %  drift_data = mu+sigma*randn(drift_data_size,1);
 %   X(:, column_index) = X(:, column_index) + drift_data; % ½«Æ¯ÒÆÊý¾ÝÌí¼Óµ½Ô­Ê¼Êý¾ÝµÄÖ¸¶¨ÁÐÉÏ
%end
load('Normaldata_shift_03');
X=Normaldata_shift_03;
D=6;%»¬¶¯´°¿Ú´óÐ¡
p=46;%Êý¾ÝÎ¬Êý
lambda=[0.05,0.1,0.2];
ucl=[-0.8477,-0.7319,-0.55075];
%BOTdata=xlsread('BOT.xlsx');
%OCdata=xlsread('OC.xlsx');
%xbar=mean(OCdata(:,1:p));
%d=var(OCdata(:,1:p));
%for i=1:p
%    X(:,i)=(OCdata(:,i)-xbar(i))/sqrt(d(i));
%end%±ê×¼»¯´¦Àí
%load('OC05');
%X=OC05;
u0=zeros(p,1);
ln=D^(5/4)*log(D);
kn=(p/log(p))^(1/2);
a(1:p)=1;
a=a'/sqrt(p);
%H=zeros(1000,1000);
%for i=1:10000
Z=[];
for i=1:3
    T1=[];
    k=1;
    Z(i,1)=-1.0222;
 %   while Z(k)<=-0.2018
 while k<=161
 %   while k<=10000
          k=k+1;
          x=datasample(X,D,1,'replace',false);
          %x=X(k-1:k+D-1,:);
          xbar=mean(x(:,1:p));
          x=x';xbar=xbar';
          an=ln/((xbar-u0)'*(xbar-u0)+kn*(a'*(xbar-u0))^2)^(1/2);
          %an=ln/((xbar-u0)'*(xbar-u0));
          kesain=(D+2)/(1+an);
          b=(1+(D/(D+2))*kesain^2)^(1/2);
          W=-2*(D*log(1+(1/D)*(1-b))+log(1/2+kesain/2+(1/2)*b)+log(1/2-kesain/2+(1/2)*b));
          [tr1,tr2]=f1(x,D);
          S=cov(x');
          Tr1=tr1+kn*a'*S*a;
          Tr2=tr2+2*kn*(a'*S^2*a)+kn^2*(a'*S*a)^2;
          T1(k)=(((2*D*ln^2)/(D+2)^2)*W-Tr1)/((2*Tr2)^(1/2));
          Z(i,k)=(1-lambda(i))*Z(i,k-1)+lambda(i)*T1(k);
 end
end
 plot([0,100],[ucl(1);ucl(1)],'LineWidth',1.5,'color','[[0.4118, 0.5569, 0.7882]]','HandleVisibility', 'off');
 hold on
 plot([0,100],[ucl(2);ucl(2)],'LineWidth',1.5,'color','[0.9490, 0.4706, 0.4314]','HandleVisibility', 'off');
 plot([0,100],[ucl(3);ucl(3)],'LineWidth',1.5,'color','[0.0706, 0.7294, 0.7490]','HandleVisibility', 'off');
 plot(Z(1,1:100),'-d','LineWidth',1.5,'color','[[0.4118, 0.5569, 0.7882]]','DisplayName','lambda=0.05');
 plot(Z(2,1:100),'-p','LineWidth',1.5,'color','[0.9490, 0.4706, 0.4314]','DisplayName','lambda=0.1');
 plot(Z(3,1:100),'-h','LineWidth',1.5,'color','[0.0706, 0.7294, 0.7490]','DisplayName','lambda=0.2');
 % Ìí¼ÓÍ¼Àý
legend('show', 'Location', 'northwest');
xlabel('BOT samples');
ylabel('DELEWMA');
text(10,-0.335,'L=-0.8477','color','[0.4118, 0.5569, 0.7882]');
text(60,-0.2488,'L=-0.7391','color','[0.9490, 0.4706, 0.4314]');
text(35,-0.042,'L=-0.55075','color','[0.0706, 0.7294, 0.7490]');
datacursormode on;%ÆôÓÃÊý¾Ý¹â±ê
% ÏÔÊ¾Êý¾Ý¹â±ê
dcm_obj = datacursormode(gcf);
set(dcm_obj, 'DisplayStyle','datatip', 'SnapToDataVertex','off', 'Enable','on');
%RL(i)=k-1;
%end
%ARL=mean(RL)
%SDRL=sqrt(var(RL))
%[f1,y1]=ksdensity(Z);
%plot(y1,f1)
%hold on
toc
